# Supplementary material for: Individual factors in the relationship between stress and resilience in mental health psychology practitioners during the COVID-19 pandemic
Source: J Health Psychol. 2021 Dec 7;27(11):2613–31. doi: 10.1177/13591053211059393 (PMC9483698; doi:10.1177/13591053211059393)
Supplement: sj-jasp-3-hpq-10.1177_13591053211059393 – Supplemental material for Individual factors in the relationship between stress and resilience in mental health psychology practitioners during the COVID-19 pandemic [file sj-jasp-3-hpq-10.1177_13591053211059393.jasp]

Archive with 165 entries (165 files):
- META-INF/MANIFEST.MF
- metadata.json
- xdata.json
- data.bin
- index.html
- analyses.json
- resources/38/jaspResultsFinishedWriting.txt
- resources/38/jaspResults.json
- resources/38/state
- resources/6/jaspResultsFinishedWriting.txt
- resources/6/jaspResults.json
- resources/6/_111_t1602546316217.png
- resources/6/_112_t1602546316406.png
- resources/6/_109_t1602546315753.png
- resources/6/state
- resources/6/_110_t1602546315977.png
- resources/6/_108_t1602546315469.png
- resources/10/jaspResultsFinishedWriting.txt
- resources/10/jaspResults.json
- resources/10/_105_t1602546153159.png
- resources/10/_103_t1602546151314.png
- resources/10/_106_t1602546154839.png
- resources/10/_107_t1602546155849.png
- resources/10/state
- resources/10/_104_t1602546152254.png
- resources/11/_113_t1602546809571.png
- resources/11/jaspResultsFinishedWriting.txt
- resources/11/_114_t1602546809861.png
- resources/11/jaspResults.json
- resources/11/_2_t1602546812374.png
- resources/11/_0_t1602546811014.png
- resources/11/state
- resources/11/_0_t1602546816349.png
- resources/11/_1_t1602546811398.png
- resources/11/_1_t1602546816975.png
- resources/7/jaspResultsFinishedWriting.txt
- resources/7/_55_t1602553993708.png
- resources/7/jaspResults.json
- resources/7/_58_t1602554726378.png
- resources/7/_57_t1602553994436.png
- resources/7/_56_t1602553994215.png
- resources/7/state
- resources/7/_54_t1602553993447.png
- resources/18/_9_t1603024353316.png
- resources/18/_10_t1603024353606.png
- resources/18/jaspResultsFinishedWriting.txt
- resources/18/jaspResults.json
- resources/18/state
- resources/40/_15_t1603024493342.png
- resources/40/jaspResultsFinishedWriting.txt
- resources/40/_16_t1603024493581.png
- resources/40/jaspResults.json
- resources/40/state
- resources/40/_18_t1603024494051.png
- resources/40/_19_t1603024494300.png
- resources/40/_17_t1603024493796.png
- resources/40/_11_t1603024489025.png
- resources/42/jaspResultsFinishedWriting.txt
- resources/42/jaspResults.json
- resources/42/state
- resources/43/jaspResultsFinishedWriting.txt
- resources/43/jaspResults.json
- resources/43/state
- resources/44/jaspResultsFinishedWriting.txt
- resources/44/jaspResults.json
- resources/44/state
- resources/45/_3_t1603025151405.png
- resources/45/_4_t1603025151733.png
- resources/45/jaspResultsFinishedWriting.txt
- resources/45/_2_t1603025151009.png
- resources/45/jaspResults.json
- resources/45/_21_t1603025142651.png
- resources/45/_0_t1603025150257.png
- resources/45/_0_t1603029202592.png
- resources/45/state
- resources/45/_1_t1603025150787.png
- resources/39/jaspResultsFinishedWriting.txt
- resources/39/jaspResults.json
- resources/39/state
- resources/41/_2_t1603030925435.png
- resources/41/jaspResultsFinishedWriting.txt
- resources/41/jaspResults.json
- resources/41/_3_t1603030929818.png
- resources/41/_1_t1603030939020.png
- resources/41/state
- resources/41/_3_t1603030939911.png
- resources/41/_0_t1603030938823.png
- resources/41/_2_t1603030939663.png
- resources/46/jaspResultsFinishedWriting.txt
- resources/46/jaspResults.json
- resources/46/_6_t1603025257998.png
- resources/46/state
- resources/46/_5_t1603025257062.png
- resources/47/_0_t1603025313064.png
- resources/47/jaspResultsFinishedWriting.txt
- resources/47/jaspResults.json
- resources/47/_2_t1603025313903.png
- resources/47/_8_t1603025306085.png
- resources/47/state
- resources/47/_3_t1603025314161.png
- resources/47/_7_t1603025299842.png
- resources/47/_1_t1603025313272.png
- resources/48/jaspResultsFinishedWriting.txt
- resources/48/jaspResults.json
- resources/48/state
- resources/48/_1_t1603025496684.png
- resources/48/_0_t1603025495778.png
- resources/49/jaspResultsFinishedWriting.txt
- resources/49/jaspResults.json
- resources/49/_1_t1603025587534.png
- resources/49/_4_t1603025597592.png
- resources/49/state
- resources/49/_3_t1603025588066.png
- resources/49/_2_t1603025587844.png
- resources/49/_0_t1603025587319.png
- resources/49/_3_t1603025580886.png
- resources/50/jaspResultsFinishedWriting.txt
- resources/50/jaspResults.json
- resources/50/state
- resources/50/_6_t1603025714037.png
- resources/50/_5_t1603025712693.png
- resources/51/jaspResultsFinishedWriting.txt
- resources/51/_2_t1603025773030.png
- resources/51/jaspResults.json
- resources/51/_8_t1603025763177.png
- resources/51/state
- resources/51/_0_t1603025772175.png
- resources/51/_3_t1603025773280.png
- resources/51/_1_t1603025772380.png
- resources/51/_9_t1603025768457.png
- resources/52/jaspResultsFinishedWriting.txt
- resources/52/jaspResults.json
- resources/52/state
- resources/52/_0_t1603025883633.png
- resources/52/_1_t1603025884721.png
- resources/53/_4_t1603025955667.png
- resources/53/jaspResultsFinishedWriting.txt
- resources/53/jaspResults.json
- resources/53/_1_t1603025965702.png
- resources/53/_3_t1603025966306.png
- resources/53/_2_t1603025966044.png
- resources/53/state
- resources/53/_5_t1603025958091.png
- resources/53/_0_t1603025965473.png
- resources/21/jaspResultsFinishedWriting.txt
- resources/21/jaspResults.json
- resources/21/state
- resources/21/_3_t1603037069722.png
- resources/54/_7_t1603039162482.png
- resources/54/_8_t1603039162703.png
- resources/54/jaspResultsFinishedWriting.txt
- resources/54/jaspResults.json
- resources/54/state
- resources/54/_9_t1603039171250.png
- resources/54/_6_t1603039162251.png
- resources/55/jaspResultsFinishedWriting.txt
- resources/55/jaspResults.json
- resources/55/state
- resources/55/_0_t1611566660063.png
- resources/24/jaspResultsFinishedWriting.txt
- resources/24/jaspResults.json
- resources/24/state
- resources/36/jaspResultsFinishedWriting.txt
- resources/36/jaspResults.json
- resources/36/state
