# Supplementary material for: Individual factors in the relationship between stress and resilience in mental health psychology practitioners during the COVID-19 pandemic
Source: J Health Psychol. 2021 Dec 7;27(11):2613–31. doi: 10.1177/13591053211059393 (PMC9483698; doi:10.1177/13591053211059393)
Supplement: sj-jasp-3-hpq-10.1177_13591053211059393 – Supplemental material for Individual factors in the relationship between stress and resilience in mental health psychology practitioners during the COVID-19 pandemic [file sj-jasp-3-hpq-10.1177_13591053211059393.jasp › metadata.json]

{
   "computedColumns" : [],
   "dataFilePath" : "/Users/allayankouskaya/Dropbox/Resilience_psychologists/Data_for_analyses/Data_for_analysis_centred.txt",
   "dataFileReadOnly" : false,
   "dataFileTimestamp" : 1602183530,
   "dataSet" : {
      "columnCount" : 15,
      "emptyValuesMap" : {
         "AP" : {
            "200" : "NA"
         },
         "AV" : {
            "200" : "NA"
         },
         "Age" : {
            "114" : "NA",
            "158" : "NA",
            "17" : "NA",
            "175" : "NA",
            "176" : "NA",
            "188" : "NA",
            "21" : "NA",
            "23" : "NA",
            "237" : "NA",
            "257" : "NA",
            "275" : "NA",
            "299" : "NA",
            "313" : "NA",
            "322" : "NA",
            "323" : "NA",
            "324" : "NA",
            "96" : "NA"
         },
         "BU" : {},
         "CS" : {},
         "Gender" : {},
         "ID" : {},
         "LOT" : {},
         "PSS" : {},
         "RESIL" : {},
         "RSQ" : {},
         "SC" : {},
         "SE" : {},
         "STS" : {},
         "WE" : {}
      },
      "fields" : [
         {
            "measureType" : "Continuous",
            "name" : "ID",
            "type" : "number"
         },
         {
            "measureType" : "Ordinal",
            "name" : "Gender",
            "type" : "integer"
         },
         {
            "measureType" : "Continuous",
            "name" : "Age",
            "type" : "number"
         },
         {
            "measureType" : "Continuous",
            "name" : "SE",
            "type" : "number"
         },
         {
            "measureType" : "Continuous",
            "name" : "LOT",
            "type" : "number"
         },
         {
            "measureType" : "Continuous",
            "name" : "RSQ",
            "type" : "number"
         },
         {
            "measureType" : "Continuous",
            "name" : "PSS",
            "type" : "number"
         },
         {
            "measureType" : "Continuous",
            "name" : "AV",
            "type" : "number"
         },
         {
            "measureType" : "Continuous",
            "name" : "AP",
            "type" : "number"
         },
         {
            "measureType" : "Continuous",
            "name" : "SC",
            "type" : "number"
         },
         {
            "measureType" : "Continuous",
            "name" : "CS",
            "type" : "number"
         },
         {
            "measureType" : "Continuous",
            "name" : "BU",
            "type" : "number"
         },
         {
            "measureType" : "Continuous",
            "name" : "STS",
            "type" : "number"
         },
         {
            "measureType" : "Continuous",
            "name" : "RESIL",
            "type" : "number"
         },
         {
            "measureType" : "Continuous",
            "name" : "WE",
            "type" : "number"
         }
      ],
      "filterVector" : [
         true,
         true,
         true,
         true,
         true,
         true,
         true,
         true,
         true,
         true,
         true,
         true,
         true,
         true,
         true,
         true,
         true,
         true,
         true,
         true,
         true,
         true,
         true,
         true,
         true,
         true,
         true,
         true,
         true,
         true,
         true,
         true,
         true,
         true,
         true,
         true,
         true,
         true,
         true,
         true,
         true,
         true,
         true,
         true,
         true,
         true,
         true,
         true,
         true,
         true,
         true,
         true,
         true,
         true,
         true,
         true,
         true,
         true,
         true,
         true,
         true,
         true,
         true,
         true,
         true,
         true,
         true,
         true,
         true,
         true,
         true,
         true,
         true,
         true,
         true,
         true,
         true,
         true,
         true,
         true,
         true,
         true,
         true,
         true,
         true,
         true,
         true,
         true,
         true,
         true,
         true,
         true,
         true,
         true,
         true,
         true,
         true,
         true,
         true,
         true,
         true,
         true,
         true,
         true,
         true,
         true,
         true,
         true,
         true,
         true,
         true,
         true,
         true,
         true,
         true,
         true,
         true,
         true,
         true,
         true,
         true,
         true,
         true,
         true,
         true,
         true,
         true,
         true,
         true,
         true,
         true,
         true,
         true,
         true,
         true,
         true,
         true,
         true,
         true,
         true,
         true,
         true,
         true,
         true,
         true,
         true,
         true,
         true,
         true,
         true,
         true,
         true,
         true,
         true,
         true,
         true,
         true,
         true,
         true,
         true,
         true,
         true,
         true,
         true,
         true,
         true,
         true,
         true,
         true,
         true,
         true,
         true,
         true,
         true,
         true,
         true,
         true,
         true,
         true,
         true,
         true,
         true,
         true,
         true,
         true,
         true,
         true,
         true,
         true,
         true,
         true,
         true,
         true,
         true,
         true,
         true,
         true,
         true,
         true,
         true,
         true,
         true,
         true,
         true,
         true,
         true,
         true,
         true,
         true,
         true,
         true,
         true,
         true,
         true,
         true,
         true,
         true,
         true,
         true,
         true,
         true,
         true,
         true,
         true,
         true,
         true,
         true,
         true,
         true,
         true,
         true,
         true,
         true,
         true,
         true,
         true,
         true,
         true,
         true,
         true,
         true,
         true,
         true,
         true,
         true,
         true,
         true,
         true,
         true,
         true,
         true,
         true,
         true,
         true,
         true,
         true,
         true,
         true,
         true,
         true,
         true,
         true,
         true,
         true,
         true,
         true,
         true,
         true,
         true,
         true,
         true,
         true,
         true,
         true,
         true,
         true,
         true,
         true,
         true,
         true,
         true,
         true,
         true,
         true,
         true,
         true,
         true,
         true,
         true,
         true,
         true,
         true,
         true,
         true,
         true,
         true,
         true,
         true,
         true,
         true,
         true,
         true,
         true,
         true,
         true,
         true,
         true,
         true,
         true,
         true,
         true,
         true,
         true,
         true,
         true,
         true,
         true,
         true,
         true,
         true,
         true,
         true,
         true,
         true,
         true
      ],
      "rowCount" : 325
   },
   "emptyValues" : [ "NA", "" ],
   "filterConstructorJSON" : "{\"formulas\":[]}",
   "filterData" : "# Add filters using R syntax here, see question mark for help.\n\ngeneratedFilter # by default: pass the non-R filter(s)"
}
