# Supplementary material for: Individual factors in the relationship between stress and resilience in mental health psychology practitioners during the COVID-19 pandemic
Source: J Health Psychol. 2021 Dec 7;27(11):2613–31. doi: 10.1177/13591053211059393 (PMC9483698; doi:10.1177/13591053211059393)
Supplement: sj-jasp-3-hpq-10.1177_13591053211059393 – Supplemental material for Individual factors in the relationship between stress and resilience in mental health psychology practitioners during the COVID-19 pandemic [file sj-jasp-3-hpq-10.1177_13591053211059393.jasp › analyses.json]

{
   "analyses" : [
      {
         "id" : 38,
         "module" : "Regression",
         "name" : "CorrelationBayesian",
         "options" : {
            "alternative" : "two.sided",
            "bayesFactorType" : "BF10",
            "ci" : true,
            "ciValue" : 0.950,
            "displayPairwise" : false,
            "flagSupported" : true,
            "kappa" : 1.0,
            "kendall" : false,
            "missingValues" : "excludePairwise",
            "pairs" : [],
            "pairsMethod" : "pearson",
            "pearson" : true,
            "plotBfRobustness" : false,
            "plotBfRobustnessAddInfo" : true,
            "plotBfSequential" : false,
            "plotBfSequentialAddInfo" : true,
            "plotHeight" : 320,
            "plotMatrix" : false,
            "plotMatrixDensities" : false,
            "plotMatrixPosteriors" : false,
            "plotPriorPosterior" : false,
            "plotPriorPosteriorAddEstimationInfo" : true,
            "plotPriorPosteriorAddTestingInfo" : true,
            "plotScatter" : true,
            "plotScatterAddInfo" : false,
            "plotWidth" : 480,
            "posteriorMedian" : false,
            "reportBayesFactors" : true,
            "reportN" : false,
            "seed" : 1,
            "setSeed" : false,
            "spearman" : false,
            "variables" : [
               "RESIL",
               "PSS",
               "RSQ",
               "SE",
               "LOT",
               "AV",
               "AP",
               "SC",
               "CS",
               "BU",
               "STS"
            ]
         },
         "progress" : null,
         "results" : {
            ".meta" : [
               {
                  "name" : "corBayesTable",
                  "type" : "table"
               }
            ],
            "citation" : [ "JASP Team (2020). JASP (Version 0.13.1) [Computer software]." ],
            "corBayesTable" : {
               "casesAcrossColumns" : false,
               "citation" : [
                  "Ly, A., Marsman, M., Wagenmakers, E.-J. (2018). Analytic Posteriors for Pearson’s Correlation Coefficient. Statistica Neerlandica, 72(1), 4-13.",
                  "Ly, A., Verhagen, A. J. & Wagenmakers, E.-J. (2016). Harold Jeffreys's Default Bayes Factor Hypothesis Tests: Explanation, Extension, and Application in Psychology. Journal of Mathematical Psychology, 72, 19-32."
               ],
               "data" : [
                  {
                     ".isNewGroup" : true,
                     "AP" : null,
                     "AV" : null,
                     "BU" : null,
                     "CS" : null,
                     "LOT" : null,
                     "PSS" : null,
                     "RESIL" : "—",
                     "RSQ" : null,
                     "SC" : null,
                     "SE" : null,
                     "STS" : null,
                     "itemColumn" : "Pearson's r",
                     "variable" : "1. RESIL"
                  },
                  {
                     ".isNewGroup" : false,
                     "AP" : null,
                     "AV" : null,
                     "BU" : null,
                     "CS" : null,
                     "LOT" : null,
                     "PSS" : null,
                     "RESIL" : "—",
                     "RSQ" : null,
                     "SC" : null,
                     "SE" : null,
                     "STS" : null,
                     "itemColumn" : "BF₁₀",
                     "variable" : ""
                  },
                  {
                     ".isNewGroup" : false,
                     "AP" : null,
                     "AV" : null,
                     "BU" : null,
                     "CS" : null,
                     "LOT" : null,
                     "PSS" : null,
                     "RESIL" : "—",
                     "RSQ" : null,
                     "SC" : null,
                     "SE" : null,
                     "STS" : null,
                     "itemColumn" : "Upper 95% CI",
                     "variable" : ""
                  },
                  {
                     ".isNewGroup" : false,
                     "AP" : null,
                     "AV" : null,
                     "BU" : null,
                     "CS" : null,
                     "LOT" : null,
                     "PSS" : null,
                     "RESIL" : "—",
                     "RSQ" : null,
                     "SC" : null,
                     "SE" : null,
                     "STS" : null,
                     "itemColumn" : "Lower 95% CI",
                     "variable" : ""
                  },
                  {
                     ".footnotes" : {
                        "RESIL" : [ 1 ]
                     },
                     ".isNewGroup" : true,
                     "AP" : null,
                     "AV" : null,
                     "BU" : null,
                     "CS" : null,
                     "LOT" : null,
                     "PSS" : "—",
                     "RESIL" : -0.4601747596147181,
                     "RSQ" : null,
                     "SC" : null,
                     "SE" : null,
                     "STS" : null,
                     "itemColumn" : "Pearson's r",
                     "variable" : "2. PSS"
                  },
                  {
                     ".isNewGroup" : false,
                     "AP" : null,
                     "AV" : null,
                     "BU" : null,
                     "CS" : null,
                     "LOT" : null,
                     "PSS" : "—",
                     "RESIL" : 2688067794011282,
                     "RSQ" : null,
                     "SC" : null,
                     "SE" : null,
                     "STS" : null,
                     "itemColumn" : "BF₁₀",
                     "variable" : ""
                  },
                  {
                     ".isNewGroup" : false,
                     "AP" : null,
                     "AV" : null,
                     "BU" : null,
                     "CS" : null,
                     "LOT" : null,
                     "PSS" : "—",
                     "RESIL" : -0.3682295196346776,
                     "RSQ" : null,
                     "SC" : null,
                     "SE" : null,
                     "STS" : null,
                     "itemColumn" : "Upper 95% CI",
                     "variable" : ""
                  },
                  {
                     ".isNewGroup" : false,
                     "AP" : null,
                     "AV" : null,
                     "BU" : null,
                     "CS" : null,
                     "LOT" : null,
                     "PSS" : "—",
                     "RESIL" : -0.5401024752189899,
                     "RSQ" : null,
                     "SC" : null,
                     "SE" : null,
                     "STS" : null,
                     "itemColumn" : "Lower 95% CI",
                     "variable" : ""
                  },
                  {
                     ".footnotes" : {
                        "PSS" : [ 1 ],
                        "RESIL" : [ 1 ]
                     },
                     ".isNewGroup" : true,
                     "AP" : null,
                     "AV" : null,
                     "BU" : null,
                     "CS" : null,
                     "LOT" : null,
                     "PSS" : 0.3440121776641348,
                     "RESIL" : -0.2639430482050167,
                     "RSQ" : "—",
                     "SC" : null,
                     "SE" : null,
                     "STS" : null,
                     "itemColumn" : "Pearson's r",
                     "variable" : "3. RSQ"
                  },
                  {
                     ".isNewGroup" : false,
                     "AP" : null,
                     "AV" : null,
                     "BU" : null,
                     "CS" : null,
                     "LOT" : null,
                     "PSS" : 41879938.91025010,
                     "RESIL" : 7510.235101986499,
                     "RSQ" : "—",
                     "SC" : null,
                     "SE" : null,
                     "STS" : null,
                     "itemColumn" : "BF₁₀",
                     "variable" : ""
                  },
                  {
                     ".isNewGroup" : false,
                     "AP" : null,
                     "AV" : null,
                     "BU" : null,
                     "CS" : null,
                     "LOT" : null,
                     "PSS" : 0.4348476852824650,
                     "RESIL" : -0.1589089159980521,
                     "RSQ" : "—",
                     "SC" : null,
                     "SE" : null,
                     "STS" : null,
                     "itemColumn" : "Upper 95% CI",
                     "variable" : ""
                  },
                  {
                     ".isNewGroup" : false,
                     "AP" : null,
                     "AV" : null,
                     "BU" : null,
                     "CS" : null,
                     "LOT" : null,
                     "PSS" : 0.2431586279134628,
                     "RESIL" : -0.3608792924552020,
                     "RSQ" : "—",
                     "SC" : null,
                     "SE" : null,
                     "STS" : null,
                     "itemColumn" : "Lower 95% CI",
                     "variable" : ""
                  },
                  {
                     ".footnotes" : {
                        "PSS" : [ 1 ],
                        "RESIL" : [ 1 ],
                        "RSQ" : [ 1 ]
                     },
                     ".isNewGroup" : true,
                     "AP" : null,
                     "AV" : null,
                     "BU" : null,
                     "CS" : null,
                     "LOT" : null,
                     "PSS" : -0.4674587396654369,
                     "RESIL" : 0.6567681539246454,
                     "RSQ" : -0.2819580099800739,
                     "SC" : null,
                     "SE" : "—",
                     "STS" : null,
                     "itemColumn" : "Pearson's r",
                     "variable" : "4. SE"
                  },
                  {
                     ".isNewGroup" : false,
                     "AP" : null,
                     "AV" : null,
                     "BU" : null,
                     "CS" : null,
                     "LOT" : null,
                     "PSS" : 1.070454765614110e+16,
                     "RESIL" : 1.552604353629078e+38,
                     "RSQ" : 41349.01946297350,
                     "SC" : null,
                     "SE" : "—",
                     "STS" : null,
                     "itemColumn" : "BF₁₀",
                     "variable" : ""
                  },
                  {
                     ".isNewGroup" : false,
                     "AP" : null,
                     "AV" : null,
                     "BU" : null,
                     "CS" : null,
                     "LOT" : null,
                     "PSS" : -0.3761882273697885,
                     "RESIL" : 0.7129579571404483,
                     "RSQ" : -0.1777292067908187,
                     "SC" : null,
                     "SE" : "—",
                     "STS" : null,
                     "itemColumn" : "Upper 95% CI",
                     "variable" : ""
                  },
                  {
                     ".isNewGroup" : false,
                     "AP" : null,
                     "AV" : null,
                     "BU" : null,
                     "CS" : null,
                     "LOT" : null,
                     "PSS" : -0.5466234750823794,
                     "RESIL" : 0.5881150282954206,
                     "RSQ" : -0.3776249273296503,
                     "SC" : null,
                     "SE" : "—",
                     "STS" : null,
                     "itemColumn" : "Lower 95% CI",
                     "variable" : ""
                  },
                  {
                     ".footnotes" : {
                        "PSS" : [ 1 ],
                        "RESIL" : [ 1 ],
                        "RSQ" : [ 1 ],
                        "SE" : [ 1 ]
                     },
                     ".isNewGroup" : true,
                     "AP" : null,
                     "AV" : null,
                     "BU" : null,
                     "CS" : null,
                     "LOT" : "—",
                     "PSS" : -0.4552211429484538,
                     "RESIL" : 0.5628130010583751,
                     "RSQ" : -0.3308738652172431,
                     "SC" : null,
                     "SE" : 0.4676788787519686,
                     "STS" : null,
                     "itemColumn" : "Pearson's r",
                     "variable" : "5. LOT"
                  },
                  {
                     ".isNewGroup" : false,
                     "AP" : null,
                     "AV" : null,
                     "BU" : null,
                     "CS" : null,
                     "LOT" : "—",
                     "PSS" : 1070465698970906,
                     "RESIL" : 2.480372280608154e+25,
                     "RSQ" : 8403003.729510220,
                     "SC" : null,
                     "SE" : 1.116692695164937e+16,
                     "STS" : null,
                     "itemColumn" : "BF₁₀",
                     "variable" : ""
                  },
                  {
                     ".isNewGroup" : false,
                     "AP" : null,
                     "AV" : null,
                     "BU" : null,
                     "CS" : null,
                     "LOT" : "—",
                     "PSS" : -0.3628250225123546,
                     "RESIL" : 0.6311531008391433,
                     "RSQ" : -0.2292270541051775,
                     "SC" : null,
                     "SE" : 0.5468204122383611,
                     "STS" : null,
                     "itemColumn" : "Upper 95% CI",
                     "variable" : ""
                  },
                  {
                     ".isNewGroup" : false,
                     "AP" : null,
                     "AV" : null,
                     "BU" : null,
                     "CS" : null,
                     "LOT" : "—",
                     "PSS" : -0.5356624876208915,
                     "RESIL" : 0.4816888463668074,
                     "RSQ" : -0.4227911418377538,
                     "SC" : null,
                     "SE" : 0.3764289763036885,
                     "STS" : null,
                     "itemColumn" : "Lower 95% CI",
                     "variable" : ""
                  },
                  {
                     ".footnotes" : {
                        "LOT" : [ 1 ],
                        "PSS" : [ 1 ],
                        "RESIL" : [ 1 ],
                        "RSQ" : [ 1 ],
                        "SE" : [ 1 ]
                     },
                     ".isNewGroup" : true,
                     "AP" : null,
                     "AV" : "—",
                     "BU" : null,
                     "CS" : null,
                     "LOT" : -0.2751493008205258,
                     "PSS" : 0.3674181498506042,
                     "RESIL" : -0.3052287703129372,
                     "RSQ" : 0.4298412679449382,
                     "SC" : null,
                     "SE" : -0.3338843777229005,
                     "STS" : null,
                     "itemColumn" : "Pearson's r",
                     "variable" : "6. AV"
                  },
                  {
                     ".isNewGroup" : false,
                     "AP" : null,
                     "AV" : "—",
                     "BU" : null,
                     "CS" : null,
                     "LOT" : 20576.46284995317,
                     "PSS" : 832476922.2110516,
                     "RESIL" : 434967.8915961297,
                     "RSQ" : 10919060323269.70,
                     "SC" : null,
                     "SE" : 11383417.82757329,
                     "STS" : null,
                     "itemColumn" : "BF₁₀",
                     "variable" : ""
                  },
                  {
                     ".isNewGroup" : false,
                     "AP" : null,
                     "AV" : "—",
                     "BU" : null,
                     "CS" : null,
                     "LOT" : -0.1704398403015417,
                     "PSS" : 0.4563781003172860,
                     "RESIL" : -0.2019901093952094,
                     "RSQ" : 0.5129668019952605,
                     "SC" : null,
                     "SE" : -0.2322517204090475,
                     "STS" : null,
                     "itemColumn" : "Upper 95% CI",
                     "variable" : ""
                  },
                  {
                     ".isNewGroup" : false,
                     "AP" : null,
                     "AV" : "—",
                     "BU" : null,
                     "CS" : null,
                     "LOT" : -0.3714445075771386,
                     "PSS" : 0.2679226642138806,
                     "RESIL" : -0.3993044100906401,
                     "RSQ" : 0.3350804485430730,
                     "SC" : null,
                     "SE" : -0.4256903237259771,
                     "STS" : null,
                     "itemColumn" : "Lower 95% CI",
                     "variable" : ""
                  },
                  {
                     ".footnotes" : {
                        "AV" : [ 1 ],
                        "LOT" : [ 1 ],
                        "RESIL" : [ 1 ],
                        "SE" : [ 2 ]
                     },
                     ".isNewGroup" : true,
                     "AP" : "—",
                     "AV" : 0.2216716241328033,
                     "BU" : null,
                     "CS" : null,
                     "LOT" : 0.2552852351231092,
                     "PSS" : -0.02729079984449508,
                     "RESIL" : 0.3512354910746599,
                     "RSQ" : 0.08466775990718166,
                     "SC" : null,
                     "SE" : 0.1767434147108705,
                     "STS" : null,
                     "itemColumn" : "Pearson's r",
                     "variable" : "7. AP"
                  },
                  {
                     ".isNewGroup" : false,
                     "AP" : "—",
                     "AV" : 220.7857230244458,
                     "BU" : null,
                     "CS" : null,
                     "LOT" : 3354.762159505545,
                     "PSS" : 0.07838432652975735,
                     "RESIL" : 98240971.55192323,
                     "RSQ" : 0.2199969882914787,
                     "SC" : null,
                     "SE" : 11.16660824295513,
                     "STS" : null,
                     "itemColumn" : "BF₁₀",
                     "variable" : ""
                  },
                  {
                     ".isNewGroup" : false,
                     "AP" : "—",
                     "AV" : 0.3214945605602524,
                     "BU" : null,
                     "CS" : null,
                     "LOT" : 0.3529537521274908,
                     "PSS" : 0.08156252034529676,
                     "RESIL" : 0.4415942708795089,
                     "RSQ" : 0.1910078934151156,
                     "SC" : null,
                     "SE" : 0.2791086824225846,
                     "STS" : null,
                     "itemColumn" : "Upper 95% CI",
                     "variable" : ""
                  },
                  {
                     ".isNewGroup" : false,
                     "AP" : "—",
                     "AV" : 0.1148809897961585,
                     "BU" : null,
                     "CS" : null,
                     "LOT" : 0.1497236362813781,
                     "PSS" : -0.1352440599534721,
                     "RESIL" : 0.2506736755028707,
                     "RSQ" : -0.02444737332725433,
                     "SC" : null,
                     "SE" : 0.06872136760753111,
                     "STS" : null,
                     "itemColumn" : "Lower 95% CI",
                     "variable" : ""
                  },
                  {
                     ".footnotes" : {
                        "AP" : [ 1 ],
                        "AV" : [ 1 ],
                        "LOT" : [ 1 ],
                        "PSS" : [ 1 ],
                        "RESIL" : [ 1 ],
                        "RSQ" : [ 1 ],
                        "SE" : [ 1 ]
                     },
                     ".isNewGroup" : true,
                     "AP" : 0.2268420866210355,
                     "AV" : -0.4028801501816799,
                     "BU" : null,
                     "CS" : null,
                     "LOT" : 0.5473955327093967,
                     "PSS" : -0.5274216688884015,
                     "RESIL" : 0.5957298815637407,
                     "RSQ" : -0.2878035875399738,
                     "SC" : "—",
                     "SE" : 0.4688144010016672,
                     "STS" : null,
                     "itemColumn" : "Pearson's r",
                     "variable" : "8. SC"
                  },
                  {
                     ".isNewGroup" : false,
                     "AP" : 326.3334546497053,
                     "AV" : 141349634845.2138,
                     "BU" : null,
                     "CS" : null,
                     "LOT" : 4.674051281453676e+23,
                     "PSS" : 3.672786499210994e+21,
                     "RESIL" : 2.501127318893743e+29,
                     "RSQ" : 73985.9157167520,
                     "SC" : "—",
                     "SE" : 1.389569828009859e+16,
                     "STS" : null,
                     "itemColumn" : "BF₁₀",
                     "variable" : ""
                  },
                  {
                     ".isNewGroup" : false,
                     "AP" : 0.3263475871978763,
                     "AV" : -0.3059522261404122,
                     "BU" : null,
                     "CS" : null,
                     "LOT" : 0.6175900367383236,
                     "PSS" : -0.4422433821705685,
                     "RESIL" : 0.659978299382030,
                     "RSQ" : -0.1838528205407837,
                     "SC" : "—",
                     "SE" : 0.5478361212172302,
                     "STS" : null,
                     "itemColumn" : "Upper 95% CI",
                     "variable" : ""
                  },
                  {
                     ".isNewGroup" : false,
                     "AP" : 0.1202232203057019,
                     "AV" : -0.4886105006846326,
                     "BU" : null,
                     "CS" : null,
                     "LOT" : 0.4644628532569002,
                     "PSS" : -0.5999592814834047,
                     "RESIL" : 0.5186889442996927,
                     "RSQ" : -0.3830456416435174,
                     "SC" : "—",
                     "SE" : 0.3776710117824973,
                     "STS" : null,
                     "itemColumn" : "Lower 95% CI",
                     "variable" : ""
                  },
                  {
                     ".footnotes" : {
                        "AP" : [ 1 ],
                        "LOT" : [ 1 ],
                        "PSS" : [ 1 ],
                        "RESIL" : [ 1 ],
                        "SC" : [ 1 ],
                        "SE" : [ 1 ]
                     },
                     ".isNewGroup" : true,
                     "AP" : 0.2715687813500109,
                     "AV" : -0.1005574407690694,
                     "BU" : null,
                     "CS" : "—",
                     "LOT" : 0.3343592646117414,
                     "PSS" : -0.3545767914310194,
                     "RESIL" : 0.5650964680054891,
                     "RSQ" : -0.1676696194828010,
                     "SC" : 0.3831746145309781,
                     "SE" : 0.4078350555362090,
                     "STS" : null,
                     "itemColumn" : "Pearson's r",
                     "variable" : "9. CS"
                  },
                  {
                     ".isNewGroup" : false,
                     "AP" : 14667.28413642284,
                     "AV" : 0.3537767739617695,
                     "BU" : null,
                     "CS" : "—",
                     "LOT" : 12769390.93058205,
                     "PSS" : 161435590.3537717,
                     "RESIL" : 4.547636415678098e+25,
                     "RSQ" : 6.755040492897379,
                     "SC" : 8144489247.369739,
                     "SE" : 333555400673.9525,
                     "STS" : null,
                     "itemColumn" : "BF₁₀",
                     "variable" : ""
                  },
                  {
                     ".isNewGroup" : false,
                     "AP" : 0.3681169876832264,
                     "AV" : 0.008503708643300634,
                     "BU" : null,
                     "CS" : "—",
                     "LOT" : 0.4259926230105178,
                     "PSS" : -0.2543921281675152,
                     "RESIL" : 0.6331585363031658,
                     "RSQ" : -0.05962493467245777,
                     "SC" : 0.4706005751889308,
                     "SE" : 0.4929732892777381,
                     "STS" : null,
                     "itemColumn" : "Upper 95% CI",
                     "variable" : ""
                  },
                  {
                     ".isNewGroup" : false,
                     "AP" : 0.1666987583788999,
                     "AV" : -0.2063322595903294,
                     "BU" : null,
                     "CS" : "—",
                     "LOT" : 0.2329187406303237,
                     "PSS" : -0.4445197335075469,
                     "RESIL" : 0.4842457794117814,
                     "RSQ" : -0.2703476048521457,
                     "SC" : 0.2849405622154588,
                     "SE" : 0.3114489996984220,
                     "STS" : null,
                     "itemColumn" : "Lower 95% CI",
                     "variable" : ""
                  },
                  {
                     ".footnotes" : {
                        "AP" : [ 1 ],
                        "AV" : [ 1 ],
                        "CS" : [ 1 ],
                        "LOT" : [ 1 ],
                        "PSS" : [ 1 ],
                        "RESIL" : [ 1 ],
                        "RSQ" : [ 1 ],
                        "SC" : [ 1 ],
                        "SE" : [ 1 ]
                     },
                     ".isNewGroup" : true,
                     "AP" : -0.2488261557973527,
                     "AV" : 0.3252529232914910,
                     "BU" : "—",
                     "CS" : -0.6657185943469888,
                     "LOT" : -0.4936261809672972,
                     "PSS" : 0.4551715668663185,
                     "RESIL" : -0.6209651452921705,
                     "RSQ" : 0.3749991015403760,
                     "SC" : -0.5282092805228389,
                     "SE" : -0.4505092391742072,
                     "STS" : null,
                     "itemColumn" : "Pearson's r",
                     "variable" : "10. BU"
                  },
                  {
                     ".isNewGroup" : false,
                     "AP" : 1923.237002460116,
                     "AV" : 4099417.305630645,
                     "BU" : "—",
                     "CS" : 4.543324455844983e+39,
                     "LOT" : 2.040715552012469e+18,
                     "PSS" : 1060728499081471,
                     "RESIL" : 6.272219412536996e+32,
                     "RSQ" : 2548270769.948721,
                     "SC" : 4.419111882117997e+21,
                     "SE" : 452185553858358.6,
                     "STS" : null,
                     "itemColumn" : "BF₁₀",
                     "variable" : ""
                  },
                  {
                     ".isNewGroup" : false,
                     "AP" : -0.1430077030082164,
                     "AV" : 0.4177583608710025,
                     "BU" : "—",
                     "CS" : -0.5983862979957979,
                     "LOT" : -0.4048956399943693,
                     "PSS" : 0.5356180304498712,
                     "RESIL" : -0.5472620351319941,
                     "RSQ" : 0.4631595881801664,
                     "SC" : -0.4431174737186392,
                     "SE" : -0.3576902177245556,
                     "STS" : null,
                     "itemColumn" : "Upper 95% CI",
                     "variable" : ""
                  },
                  {
                     ".isNewGroup" : false,
                     "AP" : -0.3469252547745793,
                     "AV" : 0.2231153047618619,
                     "BU" : "—",
                     "CS" : -0.7206758345029922,
                     "LOT" : -0.5699744801801270,
                     "PSS" : 0.3627709665802847,
                     "RESIL" : -0.6819556178771169,
                     "RSQ" : 0.2761864332921069,
                     "SC" : -0.6006557731412746,
                     "SE" : -0.5314351969030935,
                     "STS" : null,
                     "itemColumn" : "Lower 95% CI",
                     "variable" : ""
                  },
                  {
                     ".footnotes" : {
                        "AV" : [ 1 ],
                        "BU" : [ 1 ],
                        "LOT" : [ 1 ],
                        "PSS" : [ 1 ],
                        "RESIL" : [ 1 ],
                        "RSQ" : [ 1 ],
                        "SC" : [ 1 ],
                        "SE" : [ 1 ]
                     },
                     ".isNewGroup" : true,
                     "AP" : 0.0004977835943767055,
                     "AV" : 0.3614999034245561,
                     "BU" : 0.4684371983634723,
                     "CS" : -0.1589320735830362,
                     "LOT" : -0.2301285675397943,
                     "PSS" : 0.4057499042257554,
                     "RESIL" : -0.2387686160762219,
                     "RSQ" : 0.3327627563969036,
                     "SC" : -0.3053908535164858,
                     "SE" : -0.3213246433967470,
                     "STS" : "—",
                     "itemColumn" : "Pearson's r",
                     "variable" : "11. STS"
                  },
                  {
                     ".isNewGroup" : false,
                     "AP" : 0.06957761691746558,
                     "AV" : 375546617.2777970,
                     "BU" : 1.292113559744875e+16,
                     "CS" : 4.219315872160652,
                     "LOT" : 431.4426916902407,
                     "PSS" : 240690943980.7172,
                     "RESIL" : 858.5607971357317,
                     "RSQ" : 10534886.98411264,
                     "SC" : 464121.3841643661,
                     "SE" : 2745414.205145765,
                     "STS" : "—",
                     "itemColumn" : "BF₁₀",
                     "variable" : ""
                  },
                  {
                     ".isNewGroup" : false,
                     "AP" : 0.1089711526292114,
                     "AV" : 0.4509769054859651,
                     "BU" : 0.5474987433717406,
                     "CS" : -0.05071985688867575,
                     "LOT" : -0.1237909051682435,
                     "PSS" : 0.4910857512742774,
                     "RESIL" : -0.1327383808435443,
                     "RSQ" : 0.4245264398525568,
                     "SC" : -0.2023263414115537,
                     "SE" : -0.2191279582101548,
                     "STS" : "—",
                     "itemColumn" : "Upper 95% CI",
                     "variable" : ""
                  },
                  {
                     ".isNewGroup" : false,
                     "AP" : -0.1079920143519624,
                     "AV" : 0.2616068415623385,
                     "BU" : 0.3772583893158961,
                     "CS" : -0.2620427935701739,
                     "LOT" : -0.3292828916365620,
                     "PSS" : 0.3092015917052249,
                     "RESIL" : -0.3373767258001351,
                     "RSQ" : 0.2312273697831548,
                     "SC" : -0.3993164907134998,
                     "SE" : -0.4140084413803524,
                     "STS" : "—",
                     "itemColumn" : "Lower 95% CI",
                     "variable" : ""
                  }
               ],
               "footnotes" : [
                  {
                     "cols" : null,
                     "myOrder" : 0,
                     "rows" : null,
                     "symbol" : "*",
                     "text" : " BF₁₀  > 10, ** BF₁₀  > 30, *** BF₁₀  > 100"
                  },
                  {
                     "cols" : [ "RESIL" ],
                     "myOrder" : 142,
                     "rows" : [ "PSSpearsonstat" ],
                     "symbol" : "***",
                     "text" : ""
                  },
                  {
                     "cols" : [ "SE" ],
                     "myOrder" : 705,
                     "rows" : [ "APpearsonstat" ],
                     "symbol" : "*",
                     "text" : ""
                  }
               ],
               "name" : "corBayesTable",
               "overTitle" : false,
               "schema" : {
                  "fields" : [
                     {
                        "combine" : true,
                        "name" : "variable",
                        "title" : "Variable",
                        "type" : "string"
                     },
                     {
                        "name" : "itemColumn",
                        "title" : "",
                        "type" : "string"
                     },
                     {
                        "format" : "sf:4;dp:3",
                        "name" : "RESIL",
                        "title" : "RESIL",
                        "type" : "number"
                     },
                     {
                        "format" : "sf:4;dp:3",
                        "name" : "PSS",
                        "title" : "PSS",
                        "type" : "number"
                     },
                     {
                        "format" : "sf:4;dp:3",
                        "name" : "RSQ",
                        "title" : "RSQ",
                        "type" : "number"
                     },
                     {
                        "format" : "sf:4;dp:3",
                        "name" : "SE",
                        "title" : "SE",
                        "type" : "number"
                     },
                     {
                        "format" : "sf:4;dp:3",
                        "name" : "LOT",
                        "title" : "LOT",
                        "type" : "number"
                     },
                     {
                        "format" : "sf:4;dp:3",
                        "name" : "AV",
                        "title" : "AV",
                        "type" : "number"
                     },
                     {
                        "format" : "sf:4;dp:3",
                        "name" : "AP",
                        "title" : "AP",
                        "type" : "number"
                     },
                     {
                        "format" : "sf:4;dp:3",
                        "name" : "SC",
                        "title" : "SC",
                        "type" : "number"
                     },
                     {
                        "format" : "sf:4;dp:3",
                        "name" : "CS",
                        "title" : "CS",
                        "type" : "number"
                     },
                     {
                        "format" : "sf:4;dp:3",
                        "name" : "BU",
                        "title" : "BU",
                        "type" : "number"
                     },
                     {
                        "format" : "sf:4;dp:3",
                        "name" : "STS",
                        "title" : "STS",
                        "type" : "number"
                     }
                  ]
               },
               "status" : "complete",
               "title" : "Bayesian Pearson Correlations"
            },
            "name" : "",
            "title" : "Bayesian Correlation between all variables"
         },
         "rfile" : "",
         "status" : "complete",
         "title" : "Bayesian Correlation between all variables",
         "titleDef" : "Bayesian Correlation",
         "userdata" : {
            "children" : {
               "corBayesTable" : {
                  "note" : {
                     "delta" : {
                        "ops" : [
                           {
                              "insert" : "The results indicate medium to strong correlations between all variables excluding associations between AP and PSS (r=-0.03, BF"
                           },
                           {
                              "attributes" : {
                                 "script" : "sub"
                              },
                              "insert" : "10 "
                           },
                           {
                              "insert" : "=0.08, 95% CI [0.08, -0.14]); AP and RSQ (r=0.09, BF"
                           },
                           {
                              "attributes" : {
                                 "script" : "sub"
                              },
                              "insert" : "10 "
                           },
                           {
                              "insert" : "=0.22, 95%CI [0.19, -0.02]), RSQ and CS (r=-0.17, BF"
                           },
                           {
                              "attributes" : {
                                 "script" : "sub"
                              },
                              "insert" : "10 "
                           },
                           {
                              "insert" : "=6.76, 95% CI [-0.06, -0.27]), AV and CS (r=0.10, BF"
                           },
                           {
                              "attributes" : {
                                 "script" : "sub"
                              },
                              "insert" : "10 "
                           },
                           {
                              "insert" : "=0.35, 95% CI [0.01, -0.21])\n"
                           }
                        ]
                     },
                     "deltaAvailable" : true,
                     "format" : "html",
                     "text" : "<p>The results indicate medium to strong correlations between all variables excluding associations between AP and PSS (r=-0.03, BF<sub>10 </sub>=0.08, 95% CI [0.08, -0.14]); AP and RSQ (r=0.09, BF<sub>10 </sub>=0.22, 95%CI [0.19, -0.02]), RSQ and CS (r=-0.17, BF<sub>10 </sub>=6.76, 95% CI [-0.06, -0.27]), AV and CS (r=0.10, BF<sub>10 </sub>=0.35, 95% CI [0.01, -0.21])</p>",
                     "visible" : true
                  }
               }
            },
            "firstNote" : {
               "delta" : {
                  "ops" : [
                     {
                        "insert" : "Prior testing our mediation model, we assessed associations between variables in the present study. \n"
                     }
                  ]
               },
               "deltaAvailable" : true,
               "format" : "html",
               "text" : "<p>Prior testing our mediation model, we assessed associations between variables in the present study. </p>",
               "visible" : true
            },
            "lastNote" : {
               "delta" : {
                  "ops" : [
                     {
                        "insert" : "\n"
                     }
                  ]
               },
               "deltaAvailable" : true,
               "format" : "html",
               "text" : "<p><br></p>",
               "visible" : true
            }
         },
         "version" : "0.13.1"
      },
      {
         "id" : 6,
         "module" : "Regression",
         "name" : "RegressionLinear",
         "options" : {
            "VovkSellkeMPR" : false,
            "collinearityDiagnostics" : false,
            "covariates" : [ "RSQ" ],
            "dependent" : "RESIL",
            "descriptives" : false,
            "factors" : [],
            "includeConstant" : true,
            "method" : "enter",
            "missingValues" : "excludeCasesListwise",
            "modelFit" : true,
            "modelTerms" : [
               {
                  "components" : [ "RSQ" ],
                  "isNuisance" : false
               }
            ],
            "partAndPartialCorrelations" : false,
            "plotHeight" : 320,
            "plotResidualsCovariates" : true,
            "plotResidualsDependent" : false,
            "plotResidualsHistogram" : true,
            "plotResidualsHistogramStandardized" : true,
            "plotResidualsPredicted" : true,
            "plotResidualsQQ" : true,
            "plotWidth" : 480,
            "plotsPartialRegression" : true,
            "rSquaredChange" : false,
            "regressionCoefficientsBootstrapping" : false,
            "regressionCoefficientsBootstrappingReplicates" : 5000,
            "regressionCoefficientsConfidenceIntervals" : true,
            "regressionCoefficientsConfidenceIntervalsInterval" : 0.950,
            "regressionCoefficientsCovarianceMatrix" : false,
            "regressionCoefficientsEstimates" : true,
            "residualsCasewiseDiagnostics" : false,
            "residualsCasewiseDiagnosticsCooksDistance" : 1.0,
            "residualsCasewiseDiagnosticsOutliersOutside" : 3.0,
            "residualsCasewiseDiagnosticsType" : "outliersOutside",
            "residualsDurbinWatson" : false,
            "residualsStatistics" : false,
            "steppingMethodCriteriaFEntry" : 3.840,
            "steppingMethodCriteriaFRemoval" : 2.710,
            "steppingMethodCriteriaPEntry" : 0.050,
            "steppingMethodCriteriaPRemoval" : 0.10,
            "steppingMethodCriteriaType" : "usePValue",
            "wlsWeights" : ""
         },
         "progress" : null,
         "results" : {
            ".meta" : [
               {
                  "meta" : [
                     {
                        "name" : "modelContainer_summaryTable",
                        "type" : "table"
                     },
                     {
                        "name" : "modelContainer_anovaTable",
                        "type" : "table"
                     },
                     {
                        "name" : "modelContainer_coeffTable",
                        "type" : "table"
                     },
                     {
                        "meta" : [
                           {
                              "name" : "modelContainer_residualsVsCovContainer_RSQ",
                              "type" : "image"
                           }
                        ],
                        "name" : "modelContainer_residualsVsCovContainer",
                        "type" : "collection"
                     },
                     {
                        "name" : "modelContainer_residualsVsPredPlot",
                        "type" : "image"
                     },
                     {
                        "name" : "modelContainer_residualsVsHistPlot",
                        "type" : "image"
                     },
                     {
                        "name" : "modelContainer_residualsQQPlot",
                        "type" : "image"
                     },
                     {
                        "meta" : [
                           {
                              "name" : "modelContainer_partialPlotContainer_RSQ",
                              "type" : "image"
                           }
                        ],
                        "name" : "modelContainer_partialPlotContainer",
                        "type" : "collection"
                     }
                  ],
                  "name" : "modelContainer",
                  "type" : "collection"
               }
            ],
            "citation" : [ "JASP Team (2020). JASP (Version 0.13.1) [Computer software]." ],
            "modelContainer" : {
               "collection" : {
                  "modelContainer_anovaTable" : {
                     "casesAcrossColumns" : false,
                     "data" : [
                        {
                           ".isNewGroup" : true,
                           "F" : 24.18711412550082,
                           "MS" : 2838.763287883639,
                           "SS" : 2838.763287883639,
                           "cases" : "Regression",
                           "df" : 1.0,
                           "model" : "H₁",
                           "p" : 1.394334772611611e-06
                        },
                        {
                           ".isNewGroup" : false,
                           "F" : null,
                           "MS" : 117.3667628619939,
                           "SS" : 37909.46440442405,
                           "cases" : "Residual",
                           "df" : 323.0,
                           "model" : "H₁",
                           "p" : null
                        },
                        {
                           ".isNewGroup" : false,
                           "F" : null,
                           "MS" : null,
                           "SS" : 40748.22769230769,
                           "cases" : "Total",
                           "df" : 324.0,
                           "model" : "H₁",
                           "p" : null
                        }
                     ],
                     "footnotes" : [
                        {
                           "cols" : null,
                           "myOrder" : 0,
                           "rows" : null,
                           "symbol" : "<em>Note.</em>",
                           "text" : "The intercept model is omitted, as no meaningful information can be shown."
                        }
                     ],
                     "name" : "modelContainer_anovaTable",
                     "overTitle" : false,
                     "schema" : {
                        "fields" : [
                           {
                              "combine" : true,
                              "name" : "model",
                              "title" : "Model",
                              "type" : "string"
                           },
                           {
                              "name" : "cases",
                              "title" : "",
                              "type" : "string"
                           },
                           {
                              "format" : "sf:4;dp:3",
                              "name" : "SS",
                              "title" : "Sum of Squares",
                              "type" : "number"
                           },
                           {
                              "name" : "df",
                              "title" : "df",
                              "type" : "integer"
                           },
                           {
                              "format" : "sf:4;dp:3",
                              "name" : "MS",
                              "title" : "Mean Square",
                              "type" : "number"
                           },
                           {
                              "format" : "sf:4;dp:3",
                              "name" : "F",
                              "title" : "F",
                              "type" : "number"
                           },
                           {
                              "format" : "dp:3;p:.001",
                              "name" : "p",
                              "title" : "p",
                              "type" : "pvalue"
                           }
                        ]
                     },
                     "status" : "complete",
                     "title" : "ANOVA"
                  },
                  "modelContainer_coeffTable" : {
                     "casesAcrossColumns" : false,
                     "data" : [
                        {
                           ".isNewGroup" : false,
                           "SE" : 0.6220713163488610,
                           "lower" : -1.219962691714708,
                           "model" : "H₀",
                           "name" : "(Intercept)",
                           "p" : 0.9950706613200432,
                           "standCoeff" : null,
                           "t" : 0.006182818183496492,
                           "unstandCoeff" : 0.003846153846153337,
                           "upper" : 1.227654999407015
                        },
                        {
                           ".isNewGroup" : true,
                           "SE" : 0.6009399523099810,
                           "lower" : -1.175599971527483,
                           "model" : "H₁",
                           "name" : "(Intercept)",
                           "p" : 0.9911768346115285,
                           "standCoeff" : null,
                           "t" : 0.01106698679940592,
                           "unstandCoeff" : 0.006650594519450184,
                           "upper" : 1.188901160566383
                        },
                        {
                           ".isNewGroup" : false,
                           "SE" : 0.08236734609738183,
                           "lower" : -0.5671300878904442,
                           "model" : "H₁",
                           "name" : "RSQ",
                           "p" : 1.394334772611624e-06,
                           "standCoeff" : -0.2639430482050165,
                           "t" : -4.918039662863730,
                           "unstandCoeff" : -0.4050858750317479,
                           "upper" : -0.2430416621730517
                        }
                     ],
                     "footnotes" : [],
                     "name" : "modelContainer_coeffTable",
                     "overTitle" : false,
                     "schema" : {
                        "fields" : [
                           {
                              "combine" : true,
                              "name" : "model",
                              "title" : "Model",
                              "type" : "string"
                           },
                           {
                              "name" : "name",
                              "title" : "",
                              "type" : "string"
                           },
                           {
                              "format" : "sf:4;dp:3",
                              "name" : "unstandCoeff",
                              "title" : "Unstandardized",
                              "type" : "number"
                           },
                           {
                              "format" : "sf:4;dp:3",
                              "name" : "SE",
                              "title" : "Standard Error",
                              "type" : "number"
                           },
                           {
                              "format" : "sf:4;dp:3",
                              "name" : "standCoeff",
                              "title" : "Standardized",
                              "type" : "number"
                           },
                           {
                              "format" : "sf:4;dp:3",
                              "name" : "t",
                              "title" : "t",
                              "type" : "number"
                           },
                           {
                              "format" : "dp:3;p:.001",
                              "name" : "p",
                              "title" : "p",
                              "type" : "pvalue"
                           },
                           {
                              "format" : "sf:4;dp:3",
                              "name" : "lower",
                              "overTitle" : "95% CI",
                              "title" : "Lower",
                              "type" : "number"
                           },
                           {
                              "format" : "sf:4;dp:3",
                              "name" : "upper",
                              "overTitle" : "95% CI",
                              "title" : "Upper",
                              "type" : "number"
                           }
                        ]
                     },
                     "status" : "complete",
                     "title" : "Coefficients"
                  },
                  "modelContainer_partialPlotContainer" : {
                     "collection" : {
                        "modelContainer_partialPlotContainer_RSQ" : {
                           "aspectRatio" : 0.0,
                           "convertible" : true,
                           "data" : "resources/6/_112_t1602546316406.png",
                           "editOptions" : {
                              "xAxis" : {
                                 "settings" : {
                                    "breaks" : [ -20, -10, 0, 10, 20, 30 ],
                                    "expand" : [ 0.050, 0, 0.050, 0 ],
                                    "labels" : [ "-20", "-10", "0", "10", "20", "30" ],
                                    "title" : "Residuals RSQ"
                                 },
                                 "type" : "ScaleContinuous"
                              },
                              "yAxis" : {
                                 "settings" : {
                                    "breaks" : [ -60, -40, -20, 0, 20, 40 ],
                                    "expand" : [ 0.050, 0, 0.050, 0 ],
                                    "labels" : [ "-60", "-40", "-20", "0", "20", "40" ],
                                    "title" : "Residuals RESIL"
                                 },
                                 "type" : "ScaleContinuous"
                              }
                           },
                           "editable" : true,
                           "height" : 400,
                           "name" : "modelContainer_partialPlotContainer_RSQ",
                           "revision" : 0,
                           "status" : "complete",
                           "title" : "RESIL vs. RSQ",
                           "width" : 530
                        }
                     },
                     "initCollapsed" : false,
                     "name" : "modelContainer_partialPlotContainer",
                     "title" : "Partial Regression Plot"
                  },
                  "modelContainer_residualsQQPlot" : {
                     "aspectRatio" : 0.0,
                     "convertible" : true,
                     "data" : "resources/6/_111_t1602546316217.png",
                     "editOptions" : {
                        "xAxis" : {
                           "settings" : {
                              "breaks" : [ -3, -2, -1, 0, 1, 2, 3 ],
                              "expand" : [ 0.050, 0, 0.050, 0 ],
                              "labels" : [ "-3", "-2", "-1", "0", "1", "2", "3" ],
                              "title" : "Theoretical Quantiles"
                           },
                           "type" : "ScaleContinuous"
                        },
                        "yAxis" : {
                           "settings" : {
                              "breaks" : [ -3, -2, -1, 0, 1, 2, 3 ],
                              "expand" : [ 0.050, 0, 0.050, 0 ],
                              "labels" : [ "-3", "-2", "-1", "0", "1", "2", "3" ],
                              "title" : "Standardized Residuals"
                           },
                           "type" : "ScaleContinuous"
                        }
                     },
                     "editable" : true,
                     "height" : 400,
                     "name" : "modelContainer_residualsQQPlot",
                     "revision" : 0,
                     "status" : "complete",
                     "title" : "Q-Q Plot Standardized Residuals",
                     "width" : 400
                  },
                  "modelContainer_residualsVsCovContainer" : {
                     "collection" : {
                        "modelContainer_residualsVsCovContainer_RSQ" : {
                           "aspectRatio" : 0.0,
                           "convertible" : true,
                           "data" : "resources/6/_108_t1602546315469.png",
                           "editOptions" : {
                              "xAxis" : {
                                 "settings" : {
                                    "breaks" : [ -20, -10, 0, 10, 20, 30 ],
                                    "expand" : [ 0.050, 0, 0.050, 0 ],
                                    "labels" : [ "-20", "-10", "0", "10", "20", "30" ],
                                    "title" : "RSQ"
                                 },
                                 "type" : "ScaleContinuous"
                              },
                              "yAxis" : {
                                 "settings" : {
                                    "breaks" : [ -60, -40, -20, 0, 20, 40 ],
                                    "expand" : [ 0.050, 0, 0.050, 0 ],
                                    "labels" : [ "-60", "-40", "-20", "0", "20", "40" ],
                                    "title" : "Residuals"
                                 },
                                 "type" : "ScaleContinuous"
                              }
                           },
                           "editable" : true,
                           "height" : 400,
                           "name" : "modelContainer_residualsVsCovContainer_RSQ",
                           "revision" : 0,
                           "status" : "complete",
                           "title" : "Residuals vs. RSQ",
                           "width" : 530
                        }
                     },
                     "initCollapsed" : false,
                     "name" : "modelContainer_residualsVsCovContainer",
                     "title" : "Residuals vs. Covariates"
                  },
                  "modelContainer_residualsVsHistPlot" : {
                     "aspectRatio" : 0.0,
                     "convertible" : true,
                     "data" : "resources/6/_110_t1602546315977.png",
                     "editOptions" : {
                        "xAxis" : {
                           "settings" : {
                              "breaks" : [ -5, -4, -3, -2, -1, 0, 1, 2, 3 ],
                              "expand" : [ 0.050, 0, 0.050, 0 ],
                              "labels" : [ -5, -4, -3, -2, -1, 0, 1, 2, 3 ],
                              "title" : "Standardized Residuals"
                           },
                           "type" : "ScaleContinuous"
                        },
                        "yAxis" : {
                           "settings" : {
                              "breaks" : [ 0, 0.4236426851067750 ],
                              "expand" : [ 0.050, 0, 0.050, 0 ],
                              "labels" : null,
                              "title" : "Density"
                           },
                           "type" : "ScaleContinuous"
                        }
                     },
                     "editable" : true,
                     "height" : 400,
                     "name" : "modelContainer_residualsVsHistPlot",
                     "revision" : 0,
                     "status" : "complete",
                     "title" : "Standardized Residuals Histogram",
                     "width" : 530
                  },
                  "modelContainer_residualsVsPredPlot" : {
                     "aspectRatio" : 0.0,
                     "convertible" : true,
                     "data" : "resources/6/_109_t1602546315753.png",
                     "editOptions" : {
                        "xAxis" : {
                           "settings" : {
                              "breaks" : [ -10, -5, 0, 5, 10 ],
                              "expand" : [ 0.050, 0, 0.050, 0 ],
                              "labels" : [ "-10", "-5", "0", "5", "10" ],
                              "title" : "Predicted Values"
                           },
                           "type" : "ScaleContinuous"
                        },
                        "yAxis" : {
                           "settings" : {
                              "breaks" : [ -60, -40, -20, 0, 20, 40 ],
                              "expand" : [ 0.050, 0, 0.050, 0 ],
                              "labels" : [ "-60", "-40", "-20", "0", "20", "40" ],
                              "title" : "Residuals"
                           },
                           "type" : "ScaleContinuous"
                        }
                     },
                     "editable" : true,
                     "height" : 400,
                     "name" : "modelContainer_residualsVsPredPlot",
                     "revision" : 0,
                     "status" : "complete",
                     "title" : "Residuals vs. Predicted",
                     "width" : 530
                  },
                  "modelContainer_summaryTable" : {
                     "casesAcrossColumns" : false,
                     "data" : [
                        {
                           "R" : 0.0,
                           "R2" : 0.0,
                           "RMSE" : 11.21455014045599,
                           "adjR2" : 0.0,
                           "model" : "H₀"
                        },
                        {
                           "R" : 0.2639430482050167,
                           "R2" : 0.06966593269575579,
                           "RMSE" : 10.83359418023372,
                           "adjR2" : 0.06678564146571164,
                           "model" : "H₁"
                        }
                     ],
                     "footnotes" : [],
                     "name" : "modelContainer_summaryTable",
                     "overTitle" : false,
                     "schema" : {
                        "fields" : [
                           {
                              "name" : "model",
                              "title" : "Model",
                              "type" : "string"
                           },
                           {
                              "format" : "dp:3",
                              "name" : "R",
                              "title" : "R",
                              "type" : "number"
                           },
                           {
                              "format" : "dp:3",
                              "name" : "R2",
                              "title" : "R²",
                              "type" : "number"
                           },
                           {
                              "format" : "dp:3",
                              "name" : "adjR2",
                              "title" : "Adjusted R²",
                              "type" : "number"
                           },
                           {
                              "format" : "sf:4;dp:3",
                              "name" : "RMSE",
                              "title" : "RMSE",
                              "type" : "number"
                           }
                        ]
                     },
                     "status" : "complete",
                     "title" : "Model Summary - RESIL"
                  }
               },
               "initCollapsed" : false,
               "name" : "modelContainer",
               "title" : ""
            },
            "name" : "",
            "title" : "Regression model 1. RSQ as predictor for RESIL"
         },
         "rfile" : "",
         "status" : "complete",
         "title" : "Regression model 1. RSQ as predictor for RESIL",
         "titleDef" : "Linear Regression",
         "userdata" : {
            "children" : {
               "modelContainer" : {
                  "children" : {
                     "modelContainer_residualsVsCovContainer" : {
                        "note" : {
                           "delta" : {
                              "ops" : [
                                 {
                                    "insert" : "All plots below indicate that there is no systematic errors and big outliers. A Q-Q plot shows the quantiles of a theoretical normal distribution against the observed quantiles of the residuals. If the observed residuals are approximately normal, then all points in the plot fall approximately on a straight line. In our case, the assumptions are not badly violated.\n"
                                 }
                              ]
                           },
                           "deltaAvailable" : true,
                           "format" : "html",
                           "text" : "<p>All plots below indicate that there is no systematic errors and big outliers. A Q-Q plot shows the quantiles of a theoretical normal distribution against the observed quantiles of the residuals. If the observed residuals are approximately normal, then all points in the plot fall approximately on a straight line.&nbsp;In our case,&nbsp;the assumptions are not badly violated.</p>",
                           "visible" : true
                        }
                     },
                     "modelContainer_summaryTable" : {
                        "note" : {
                           "delta" : {
                              "ops" : [
                                 {
                                    "insert" : "RSQ can explain only 6.7 of variance of resilience\n"
                                 }
                              ]
                           },
                           "deltaAvailable" : true,
                           "format" : "html",
                           "text" : "<p>RSQ can explain only 6.7 of variance of resilience</p>",
                           "visible" : true
                        }
                     }
                  }
               }
            },
            "firstNote" : {
               "delta" : {
                  "ops" : [
                     {
                        "insert" : "Predictor: RSQ, outcome: Resilience (RESIL)\n"
                     }
                  ]
               },
               "deltaAvailable" : true,
               "format" : "html",
               "text" : "<p>Predictor: RSQ, outcome: Resilience (RESIL)</p>",
               "visible" : true
            },
            "lastNote" : {
               "delta" : {
                  "ops" : [
                     {
                        "insert" : "\n"
                     }
                  ]
               },
               "deltaAvailable" : true,
               "format" : "html",
               "text" : "<p><br></p>",
               "visible" : true
            }
         },
         "version" : "0.13.1"
      },
      {
         "id" : 10,
         "module" : "Regression",
         "name" : "RegressionLinear",
         "options" : {
            "VovkSellkeMPR" : false,
            "collinearityDiagnostics" : false,
            "covariates" : [ "PSS" ],
            "dependent" : "RESIL",
            "descriptives" : false,
            "factors" : [],
            "includeConstant" : true,
            "method" : "enter",
            "missingValues" : "excludeCasesListwise",
            "modelFit" : true,
            "modelTerms" : [
               {
                  "components" : [ "PSS" ],
                  "isNuisance" : false
               }
            ],
            "partAndPartialCorrelations" : false,
            "plotHeight" : 320,
            "plotResidualsCovariates" : true,
            "plotResidualsDependent" : false,
            "plotResidualsHistogram" : true,
            "plotResidualsHistogramStandardized" : true,
            "plotResidualsPredicted" : true,
            "plotResidualsQQ" : true,
            "plotWidth" : 480,
            "plotsPartialRegression" : true,
            "rSquaredChange" : false,
            "regressionCoefficientsBootstrapping" : false,
            "regressionCoefficientsBootstrappingReplicates" : 5000,
            "regressionCoefficientsConfidenceIntervals" : true,
            "regressionCoefficientsConfidenceIntervalsInterval" : 0.950,
            "regressionCoefficientsCovarianceMatrix" : false,
            "regressionCoefficientsEstimates" : true,
            "residualsCasewiseDiagnostics" : false,
            "residualsCasewiseDiagnosticsCooksDistance" : 1.0,
            "residualsCasewiseDiagnosticsOutliersOutside" : 3.0,
            "residualsCasewiseDiagnosticsType" : "outliersOutside",
            "residualsDurbinWatson" : false,
            "residualsStatistics" : false,
            "steppingMethodCriteriaFEntry" : 3.840,
            "steppingMethodCriteriaFRemoval" : 2.710,
            "steppingMethodCriteriaPEntry" : 0.050,
            "steppingMethodCriteriaPRemoval" : 0.10,
            "steppingMethodCriteriaType" : "usePValue",
            "wlsWeights" : ""
         },
         "progress" : null,
         "results" : {
            ".meta" : [
               {
                  "meta" : [
                     {
                        "name" : "modelContainer_summaryTable",
                        "type" : "table"
                     },
                     {
                        "name" : "modelContainer_anovaTable",
                        "type" : "table"
                     },
                     {
                        "name" : "modelContainer_coeffTable",
                        "type" : "table"
                     },
                     {
                        "meta" : [
                           {
                              "name" : "modelContainer_residualsVsCovContainer_PSS",
                              "type" : "image"
                           }
                        ],
                        "name" : "modelContainer_residualsVsCovContainer",
                        "type" : "collection"
                     },
                     {
                        "name" : "modelContainer_residualsVsPredPlot",
                        "type" : "image"
                     },
                     {
                        "name" : "modelContainer_residualsVsHistPlot",
                        "type" : "image"
                     },
                     {
                        "name" : "modelContainer_residualsQQPlot",
                        "type" : "image"
                     },
                     {
                        "meta" : [
                           {
                              "name" : "modelContainer_partialPlotContainer_PSS",
                              "type" : "image"
                           }
                        ],
                        "name" : "modelContainer_partialPlotContainer",
                        "type" : "collection"
                     }
                  ],
                  "name" : "modelContainer",
                  "type" : "collection"
               }
            ],
            "citation" : [ "JASP Team (2020). JASP (Version 0.13.1) [Computer software]." ],
            "modelContainer" : {
               "collection" : {
                  "modelContainer_anovaTable" : {
                     "casesAcrossColumns" : false,
                     "data" : [
                        {
                           ".isNewGroup" : true,
                           "F" : 86.77409376028189,
                           "MS" : 8628.877677186983,
                           "SS" : 8628.877677186983,
                           "cases" : "Regression",
                           "df" : 1.0,
                           "model" : "H₁",
                           "p" : 1.947649036882171e-18
                        },
                        {
                           ".isNewGroup" : false,
                           "F" : null,
                           "MS" : 99.44071212111675,
                           "SS" : 32119.35001512071,
                           "cases" : "Residual",
                           "df" : 323.0,
                           "model" : "H₁",
                           "p" : null
                        },
                        {
                           ".isNewGroup" : false,
                           "F" : null,
                           "MS" : null,
                           "SS" : 40748.22769230769,
                           "cases" : "Total",
                           "df" : 324.0,
                           "model" : "H₁",
                           "p" : null
                        }
                     ],
                     "footnotes" : [
                        {
                           "cols" : null,
                           "myOrder" : 0,
                           "rows" : null,
                           "symbol" : "<em>Note.</em>",
                           "text" : "The intercept model is omitted, as no meaningful information can be shown."
                        }
                     ],
                     "name" : "modelContainer_anovaTable",
                     "overTitle" : false,
                     "schema" : {
                        "fields" : [
                           {
                              "combine" : true,
                              "name" : "model",
                              "title" : "Model",
                              "type" : "string"
                           },
                           {
                              "name" : "cases",
                              "title" : "",
                              "type" : "string"
                           },
                           {
                              "format" : "sf:4;dp:3",
                              "name" : "SS",
                              "title" : "Sum of Squares",
                              "type" : "number"
                           },
                           {
                              "name" : "df",
                              "title" : "df",
                              "type" : "integer"
                           },
                           {
                              "format" : "sf:4;dp:3",
                              "name" : "MS",
                              "title" : "Mean Square",
                              "type" : "number"
                           },
                           {
                              "format" : "sf:4;dp:3",
                              "name" : "F",
                              "title" : "F",
                              "type" : "number"
                           },
                           {
                              "format" : "dp:3;p:.001",
                              "name" : "p",
                              "title" : "p",
                              "type" : "pvalue"
                           }
                        ]
                     },
                     "status" : "complete",
                     "title" : "ANOVA"
                  },
                  "modelContainer_coeffTable" : {
                     "casesAcrossColumns" : false,
                     "data" : [
                        {
                           ".isNewGroup" : false,
                           "SE" : 0.6220713163488610,
                           "lower" : -1.219962691714708,
                           "model" : "H₀",
                           "name" : "(Intercept)",
                           "p" : 0.9950706613200432,
                           "standCoeff" : null,
                           "t" : 0.006182818183496492,
                           "unstandCoeff" : 0.003846153846153337,
                           "upper" : 1.227654999407015
                        },
                        {
                           ".isNewGroup" : true,
                           "SE" : 0.5531468763879420,
                           "lower" : -1.082404499439801,
                           "model" : "H₁",
                           "name" : "(Intercept)",
                           "p" : 0.9916101057083381,
                           "standCoeff" : null,
                           "t" : 0.01052350977712239,
                           "unstandCoeff" : 0.005821046561853217,
                           "upper" : 1.094046592563508
                        },
                        {
                           ".isNewGroup" : false,
                           "SE" : 0.09186933276380160,
                           "lower" : -1.036524653038051,
                           "model" : "H₁",
                           "name" : "PSS",
                           "p" : 1.947649036882171e-18,
                           "standCoeff" : -0.4601747596147185,
                           "t" : -9.315261336123744,
                           "unstandCoeff" : -0.8557868434701273,
                           "upper" : -0.6750490339022036
                        }
                     ],
                     "footnotes" : [],
                     "name" : "modelContainer_coeffTable",
                     "overTitle" : false,
                     "schema" : {
                        "fields" : [
                           {
                              "combine" : true,
                              "name" : "model",
                              "title" : "Model",
                              "type" : "string"
                           },
                           {
                              "name" : "name",
                              "title" : "",
                              "type" : "string"
                           },
                           {
                              "format" : "sf:4;dp:3",
                              "name" : "unstandCoeff",
                              "title" : "Unstandardized",
                              "type" : "number"
                           },
                           {
                              "format" : "sf:4;dp:3",
                              "name" : "SE",
                              "title" : "Standard Error",
                              "type" : "number"
                           },
                           {
                              "format" : "sf:4;dp:3",
                              "name" : "standCoeff",
                              "title" : "Standardized",
                              "type" : "number"
                           },
                           {
                              "format" : "sf:4;dp:3",
                              "name" : "t",
                              "title" : "t",
                              "type" : "number"
                           },
                           {
                              "format" : "dp:3;p:.001",
                              "name" : "p",
                              "title" : "p",
                              "type" : "pvalue"
                           },
                           {
                              "format" : "sf:4;dp:3",
                              "name" : "lower",
                              "overTitle" : "95% CI",
                              "title" : "Lower",
                              "type" : "number"
                           },
                           {
                              "format" : "sf:4;dp:3",
                              "name" : "upper",
                              "overTitle" : "95% CI",
                              "title" : "Upper",
                              "type" : "number"
                           }
                        ]
                     },
                     "status" : "complete",
                     "title" : "Coefficients"
                  },
                  "modelContainer_partialPlotContainer" : {
                     "collection" : {
                        "modelContainer_partialPlotContainer_PSS" : {
                           "aspectRatio" : 0.0,
                           "convertible" : true,
                           "data" : "resources/10/_107_t1602546155849.png",
                           "editOptions" : {
                              "xAxis" : {
                                 "settings" : {
                                    "breaks" : [ -20, -10, 0, 10, 20, 30 ],
                                    "expand" : [ 0.050, 0, 0.050, 0 ],
                                    "labels" : [ "-20", "-10", "0", "10", "20", "30" ],
                                    "title" : "Residuals PSS"
                                 },
                                 "type" : "ScaleContinuous"
                              },
                              "yAxis" : {
                                 "settings" : {
                                    "breaks" : [ -60, -40, -20, 0, 20, 40 ],
                                    "expand" : [ 0.050, 0, 0.050, 0 ],
                                    "labels" : [ "-60", "-40", "-20", "0", "20", "40" ],
                                    "title" : "Residuals RESIL"
                                 },
                                 "type" : "ScaleContinuous"
                              }
                           },
                           "editable" : true,
                           "height" : 400,
                           "name" : "modelContainer_partialPlotContainer_PSS",
                           "revision" : 0,
                           "status" : "complete",
                           "title" : "RESIL vs. PSS",
                           "width" : 530
                        }
                     },
                     "initCollapsed" : false,
                     "name" : "modelContainer_partialPlotContainer",
                     "title" : "Partial Regression Plot"
                  },
                  "modelContainer_residualsQQPlot" : {
                     "aspectRatio" : 0.0,
                     "convertible" : true,
                     "data" : "resources/10/_106_t1602546154839.png",
                     "editOptions" : {
                        "xAxis" : {
                           "settings" : {
                              "breaks" : [ -3, -2, -1, 0, 1, 2, 3 ],
                              "expand" : [ 0.050, 0, 0.050, 0 ],
                              "labels" : [ "-3", "-2", "-1", "0", "1", "2", "3" ],
                              "title" : "Theoretical Quantiles"
                           },
                           "type" : "ScaleContinuous"
                        },
                        "yAxis" : {
                           "settings" : {
                              "breaks" : [ -3, -2, -1, 0, 1, 2, 3 ],
                              "expand" : [ 0.050, 0, 0.050, 0 ],
                              "labels" : [ "-3", "-2", "-1", "0", "1", "2", "3" ],
                              "title" : "Standardized Residuals"
                           },
                           "type" : "ScaleContinuous"
                        }
                     },
                     "editable" : true,
                     "height" : 400,
                     "name" : "modelContainer_residualsQQPlot",
                     "revision" : 0,
                     "status" : "complete",
                     "title" : "Q-Q Plot Standardized Residuals",
                     "width" : 400
                  },
                  "modelContainer_residualsVsCovContainer" : {
                     "collection" : {
                        "modelContainer_residualsVsCovContainer_PSS" : {
                           "aspectRatio" : 0.0,
                           "convertible" : true,
                           "data" : "resources/10/_103_t1602546151314.png",
                           "editOptions" : {
                              "xAxis" : {
                                 "settings" : {
                                    "breaks" : [ -20, -10, 0, 10, 20, 30 ],
                                    "expand" : [ 0.050, 0, 0.050, 0 ],
                                    "labels" : [ "-20", "-10", "0", "10", "20", "30" ],
                                    "title" : "PSS"
                                 },
                                 "type" : "ScaleContinuous"
                              },
                              "yAxis" : {
                                 "settings" : {
                                    "breaks" : [ -40, -30, -20, -10, 0, 10, 20, 30 ],
                                    "expand" : [ 0.050, 0, 0.050, 0 ],
                                    "labels" : [ "-40", "-30", "-20", "-10", "0", "10", "20", "30" ],
                                    "title" : "Residuals"
                                 },
                                 "type" : "ScaleContinuous"
                              }
                           },
                           "editable" : true,
                           "height" : 400,
                           "name" : "modelContainer_residualsVsCovContainer_PSS",
                           "revision" : 0,
                           "status" : "complete",
                           "title" : "Residuals vs. PSS",
                           "width" : 530
                        }
                     },
                     "initCollapsed" : false,
                     "name" : "modelContainer_residualsVsCovContainer",
                     "title" : "Residuals vs. Covariates"
                  },
                  "modelContainer_residualsVsHistPlot" : {
                     "aspectRatio" : 0.0,
                     "convertible" : true,
                     "data" : "resources/10/_105_t1602546153159.png",
                     "editOptions" : {
                        "xAxis" : {
                           "settings" : {
                              "breaks" : [ -4, -3, -2, -1, 0, 1, 2, 3 ],
                              "expand" : [ 0.050, 0, 0.050, 0 ],
                              "labels" : [ -4, -3, -2, -1, 0, 1, 2, 3 ],
                              "title" : "Standardized Residuals"
                           },
                           "type" : "ScaleContinuous"
                        },
                        "yAxis" : {
                           "settings" : {
                              "breaks" : [ 0, 0.4246153846153850 ],
                              "expand" : [ 0.050, 0, 0.050, 0 ],
                              "labels" : null,
                              "title" : "Density"
                           },
                           "type" : "ScaleContinuous"
                        }
                     },
                     "editable" : true,
                     "height" : 400,
                     "name" : "modelContainer_residualsVsHistPlot",
                     "revision" : 0,
                     "status" : "complete",
                     "title" : "Standardized Residuals Histogram",
                     "width" : 530
                  },
                  "modelContainer_residualsVsPredPlot" : {
                     "aspectRatio" : 0.0,
                     "convertible" : true,
                     "data" : "resources/10/_104_t1602546152254.png",
                     "editOptions" : {
                        "xAxis" : {
                           "settings" : {
                              "breaks" : [ -20, -15, -10, -5, 0, 5, 10, 15 ],
                              "expand" : [ 0.050, 0, 0.050, 0 ],
                              "labels" : [ "-20", "-15", "-10", "-5", "0", "5", "10", "15" ],
                              "title" : "Predicted Values"
                           },
                           "type" : "ScaleContinuous"
                        },
                        "yAxis" : {
                           "settings" : {
                              "breaks" : [ -40, -30, -20, -10, 0, 10, 20, 30 ],
                              "expand" : [ 0.050, 0, 0.050, 0 ],
                              "labels" : [ "-40", "-30", "-20", "-10", "0", "10", "20", "30" ],
                              "title" : "Residuals"
                           },
                           "type" : "ScaleContinuous"
                        }
                     },
                     "editable" : true,
                     "height" : 400,
                     "name" : "modelContainer_residualsVsPredPlot",
                     "revision" : 0,
                     "status" : "complete",
                     "title" : "Residuals vs. Predicted",
                     "width" : 530
                  },
                  "modelContainer_summaryTable" : {
                     "casesAcrossColumns" : false,
                     "data" : [
                        {
                           "R" : 0.0,
                           "R2" : 0.0,
                           "RMSE" : 11.21455014045599,
                           "adjR2" : 0.0,
                           "model" : "H₀"
                        },
                        {
                           "R" : 0.4601747596147180,
                           "R2" : 0.2117608093864635,
                           "RMSE" : 9.971996395963886,
                           "adjR2" : 0.2093204403752761,
                           "model" : "H₁"
                        }
                     ],
                     "footnotes" : [],
                     "name" : "modelContainer_summaryTable",
                     "overTitle" : false,
                     "schema" : {
                        "fields" : [
                           {
                              "name" : "model",
                              "title" : "Model",
                              "type" : "string"
                           },
                           {
                              "format" : "dp:3",
                              "name" : "R",
                              "title" : "R",
                              "type" : "number"
                           },
                           {
                              "format" : "dp:3",
                              "name" : "R2",
                              "title" : "R²",
                              "type" : "number"
                           },
                           {
                              "format" : "dp:3",
                              "name" : "adjR2",
                              "title" : "Adjusted R²",
                              "type" : "number"
                           },
                           {
                              "format" : "sf:4;dp:3",
                              "name" : "RMSE",
                              "title" : "RMSE",
                              "type" : "number"
                           }
                        ]
                     },
                     "status" : "complete",
                     "title" : "Model Summary - RESIL"
                  }
               },
               "initCollapsed" : false,
               "name" : "modelContainer",
               "title" : ""
            },
            "name" : "",
            "title" : "Regression model 2. PSS as predictor for RESIL"
         },
         "rfile" : "",
         "status" : "complete",
         "title" : "Regression model 2. PSS as predictor for RESIL",
         "titleDef" : "Linear Regression",
         "userdata" : {
            "children" : {
               "modelContainer" : {
                  "children" : {
                     "modelContainer_residualsVsCovContainer" : {
                        "note" : {
                           "delta" : {
                              "ops" : [
                                 {
                                    "insert" : "assumption are not badly violated (see plots below)\n"
                                 }
                              ]
                           },
                           "deltaAvailable" : true,
                           "format" : "html",
                           "text" : "<p>assumption are not badly violated (see plots below)</p>",
                           "visible" : true
                        }
                     },
                     "modelContainer_summaryTable" : {
                        "note" : {
                           "delta" : {
                              "ops" : [
                                 {
                                    "insert" : "PSS can explain 21% of variance of resilience\n"
                                 }
                              ]
                           },
                           "deltaAvailable" : true,
                           "format" : "html",
                           "text" : "<p>PSS can explain 21% of variance of resilience</p>",
                           "visible" : true
                        }
                     }
                  }
               }
            },
            "firstNote" : {
               "delta" : {
                  "ops" : [
                     {
                        "insert" : "Predictor: PSS, outcome RESIL\n"
                     }
                  ]
               },
               "deltaAvailable" : true,
               "format" : "html",
               "text" : "<p>Predictor: PSS, outcome RESIL</p>",
               "visible" : true
            },
            "lastNote" : {
               "delta" : {
                  "ops" : [
                     {
                        "insert" : "\n"
                     }
                  ]
               },
               "deltaAvailable" : true,
               "format" : "html",
               "text" : "<p><br></p>",
               "visible" : true
            }
         },
         "version" : "0.13.1"
      },
      {
         "id" : 11,
         "module" : "Regression",
         "name" : "RegressionLinear",
         "options" : {
            "VovkSellkeMPR" : false,
            "collinearityDiagnostics" : false,
            "covariates" : [ "RSQ", "PSS" ],
            "dependent" : "RESIL",
            "descriptives" : false,
            "factors" : [],
            "includeConstant" : true,
            "method" : "enter",
            "missingValues" : "excludeCasesListwise",
            "modelFit" : true,
            "modelTerms" : [
               {
                  "components" : [ "RSQ" ],
                  "isNuisance" : false
               },
               {
                  "components" : [ "PSS" ],
                  "isNuisance" : false
               }
            ],
            "partAndPartialCorrelations" : false,
            "plotHeight" : 320,
            "plotResidualsCovariates" : true,
            "plotResidualsDependent" : false,
            "plotResidualsHistogram" : true,
            "plotResidualsHistogramStandardized" : true,
            "plotResidualsPredicted" : true,
            "plotResidualsQQ" : true,
            "plotWidth" : 480,
            "plotsPartialRegression" : true,
            "rSquaredChange" : false,
            "regressionCoefficientsBootstrapping" : false,
            "regressionCoefficientsBootstrappingReplicates" : 5000,
            "regressionCoefficientsConfidenceIntervals" : true,
            "regressionCoefficientsConfidenceIntervalsInterval" : 0.950,
            "regressionCoefficientsCovarianceMatrix" : false,
            "regressionCoefficientsEstimates" : true,
            "residualsCasewiseDiagnostics" : false,
            "residualsCasewiseDiagnosticsCooksDistance" : 1.0,
            "residualsCasewiseDiagnosticsOutliersOutside" : 3.0,
            "residualsCasewiseDiagnosticsType" : "outliersOutside",
            "residualsDurbinWatson" : false,
            "residualsStatistics" : false,
            "steppingMethodCriteriaFEntry" : 3.840,
            "steppingMethodCriteriaFRemoval" : 2.710,
            "steppingMethodCriteriaPEntry" : 0.050,
            "steppingMethodCriteriaPRemoval" : 0.10,
            "steppingMethodCriteriaType" : "usePValue",
            "wlsWeights" : ""
         },
         "progress" : null,
         "results" : {
            ".meta" : [
               {
                  "meta" : [
                     {
                        "name" : "modelContainer_summaryTable",
                        "type" : "table"
                     },
                     {
                        "name" : "modelContainer_anovaTable",
                        "type" : "table"
                     },
                     {
                        "name" : "modelContainer_coeffTable",
                        "type" : "table"
                     },
                     {
                        "meta" : [
                           {
                              "name" : "modelContainer_residualsVsCovContainer_RSQ",
                              "type" : "image"
                           },
                           {
                              "name" : "modelContainer_residualsVsCovContainer_PSS",
                              "type" : "image"
                           }
                        ],
                        "name" : "modelContainer_residualsVsCovContainer",
                        "type" : "collection"
                     },
                     {
                        "name" : "modelContainer_residualsVsPredPlot",
                        "type" : "image"
                     },
                     {
                        "name" : "modelContainer_residualsVsHistPlot",
                        "type" : "image"
                     },
                     {
                        "name" : "modelContainer_residualsQQPlot",
                        "type" : "image"
                     },
                     {
                        "meta" : [
                           {
                              "name" : "modelContainer_partialPlotContainer_RSQ",
                              "type" : "image"
                           },
                           {
                              "name" : "modelContainer_partialPlotContainer_PSS",
                              "type" : "image"
                           }
                        ],
                        "name" : "modelContainer_partialPlotContainer",
                        "type" : "collection"
                     }
                  ],
                  "name" : "modelContainer",
                  "type" : "collection"
               }
            ],
            "citation" : [ "JASP Team (2020). JASP (Version 0.13.1) [Computer software]." ],
            "modelContainer" : {
               "collection" : {
                  "modelContainer_anovaTable" : {
                     "casesAcrossColumns" : false,
                     "data" : [
                        {
                           ".isNewGroup" : true,
                           "F" : 46.58603340494862,
                           "MS" : 4572.316993897157,
                           "SS" : 9144.633987794314,
                           "cases" : "Regression",
                           "df" : 2.0,
                           "model" : "H₁",
                           "p" : 1.698505852615594e-18
                        },
                        {
                           ".isNewGroup" : false,
                           "F" : null,
                           "MS" : 98.14780653575586,
                           "SS" : 31603.59370451339,
                           "cases" : "Residual",
                           "df" : 322.0,
                           "model" : "H₁",
                           "p" : null
                        },
                        {
                           ".isNewGroup" : false,
                           "F" : null,
                           "MS" : null,
                           "SS" : 40748.22769230770,
                           "cases" : "Total",
                           "df" : 324.0,
                           "model" : "H₁",
                           "p" : null
                        }
                     ],
                     "footnotes" : [
                        {
                           "cols" : null,
                           "myOrder" : 0,
                           "rows" : null,
                           "symbol" : "<em>Note.</em>",
                           "text" : "The intercept model is omitted, as no meaningful information can be shown."
                        }
                     ],
                     "name" : "modelContainer_anovaTable",
                     "overTitle" : false,
                     "schema" : {
                        "fields" : [
                           {
                              "combine" : true,
                              "name" : "model",
                              "title" : "Model",
                              "type" : "string"
                           },
                           {
                              "name" : "cases",
                              "title" : "",
                              "type" : "string"
                           },
                           {
                              "format" : "sf:4;dp:3",
                              "name" : "SS",
                              "title" : "Sum of Squares",
                              "type" : "number"
                           },
                           {
                              "name" : "df",
                              "title" : "df",
                              "type" : "integer"
                           },
                           {
                              "format" : "sf:4;dp:3",
                              "name" : "MS",
                              "title" : "Mean Square",
                              "type" : "number"
                           },
                           {
                              "format" : "sf:4;dp:3",
                              "name" : "F",
                              "title" : "F",
                              "type" : "number"
                           },
                           {
                              "format" : "dp:3;p:.001",
                              "name" : "p",
                              "title" : "p",
                              "type" : "pvalue"
                           }
                        ]
                     },
                     "status" : "complete",
                     "title" : "ANOVA"
                  },
                  "modelContainer_coeffTable" : {
                     "casesAcrossColumns" : false,
                     "data" : [
                        {
                           ".isNewGroup" : false,
                           "SE" : 0.6220713163488610,
                           "lower" : -1.219962691714708,
                           "model" : "H₀",
                           "name" : "(Intercept)",
                           "p" : 0.9950706613200432,
                           "standCoeff" : null,
                           "t" : 0.006182818183496492,
                           "unstandCoeff" : 0.003846153846153337,
                           "upper" : 1.227654999407015
                        },
                        {
                           ".isNewGroup" : true,
                           "SE" : 0.5495393743013619,
                           "lower" : -1.074223777027320,
                           "model" : "H₁",
                           "name" : "(Intercept)",
                           "p" : 0.9899648305486390,
                           "standCoeff" : null,
                           "t" : 0.01258732185680432,
                           "unstandCoeff" : 0.006917228977318102,
                           "upper" : 1.088058234981956
                        },
                        {
                           ".isNewGroup" : false,
                           "SE" : 0.08021827495952676,
                           "lower" : -0.3417069187058993,
                           "model" : "H₁",
                           "name" : "RSQ",
                           "p" : 0.02252979802210471,
                           "standCoeff" : -0.1198169948147444,
                           "t" : -2.292355536905750,
                           "unstandCoeff" : -0.1838888067644990,
                           "upper" : -0.02607069482309873
                        },
                        {
                           ".isNewGroup" : false,
                           "SE" : 0.09720290801095799,
                           "lower" : -0.9703657788050601,
                           "model" : "H₁",
                           "name" : "PSS",
                           "p" : 2.041262764294890e-14,
                           "standCoeff" : -0.4189562543073261,
                           "t" : -8.015529773281445,
                           "unstandCoeff" : -0.7791328032113712,
                           "upper" : -0.5878998276176823
                        }
                     ],
                     "footnotes" : [],
                     "name" : "modelContainer_coeffTable",
                     "overTitle" : false,
                     "schema" : {
                        "fields" : [
                           {
                              "combine" : true,
                              "name" : "model",
                              "title" : "Model",
                              "type" : "string"
                           },
                           {
                              "name" : "name",
                              "title" : "",
                              "type" : "string"
                           },
                           {
                              "format" : "sf:4;dp:3",
                              "name" : "unstandCoeff",
                              "title" : "Unstandardized",
                              "type" : "number"
                           },
                           {
                              "format" : "sf:4;dp:3",
                              "name" : "SE",
                              "title" : "Standard Error",
                              "type" : "number"
                           },
                           {
                              "format" : "sf:4;dp:3",
                              "name" : "standCoeff",
                              "title" : "Standardized",
                              "type" : "number"
                           },
                           {
                              "format" : "sf:4;dp:3",
                              "name" : "t",
                              "title" : "t",
                              "type" : "number"
                           },
                           {
                              "format" : "dp:3;p:.001",
                              "name" : "p",
                              "title" : "p",
                              "type" : "pvalue"
                           },
                           {
                              "format" : "sf:4;dp:3",
                              "name" : "lower",
                              "overTitle" : "95% CI",
                              "title" : "Lower",
                              "type" : "number"
                           },
                           {
                              "format" : "sf:4;dp:3",
                              "name" : "upper",
                              "overTitle" : "95% CI",
                              "title" : "Upper",
                              "type" : "number"
                           }
                        ]
                     },
                     "status" : "complete",
                     "title" : "Coefficients"
                  },
                  "modelContainer_partialPlotContainer" : {
                     "collection" : {
                        "modelContainer_partialPlotContainer_PSS" : {
                           "aspectRatio" : 0.0,
                           "convertible" : true,
                           "data" : "resources/11/_1_t1602546816975.png",
                           "editOptions" : {
                              "xAxis" : {
                                 "settings" : {
                                    "breaks" : [ -20, -10, 0, 10, 20, 30 ],
                                    "expand" : [ 0.050, 0, 0.050, 0 ],
                                    "labels" : [ "-20", "-10", "0", "10", "20", "30" ],
                                    "title" : "Residuals PSS"
                                 },
                                 "type" : "ScaleContinuous"
                              },
                              "yAxis" : {
                                 "settings" : {
                                    "breaks" : [ -60, -40, -20, 0, 20, 40 ],
                                    "expand" : [ 0.050, 0, 0.050, 0 ],
                                    "labels" : [ "-60", "-40", "-20", "0", "20", "40" ],
                                    "title" : "Residuals RESIL"
                                 },
                                 "type" : "ScaleContinuous"
                              }
                           },
                           "editable" : true,
                           "height" : 400,
                           "name" : "modelContainer_partialPlotContainer_PSS",
                           "revision" : 0,
                           "status" : "complete",
                           "title" : "RESIL vs. PSS",
                           "width" : 530
                        },
                        "modelContainer_partialPlotContainer_RSQ" : {
                           "aspectRatio" : 0.0,
                           "convertible" : true,
                           "data" : "resources/11/_0_t1602546816349.png",
                           "editOptions" : {
                              "xAxis" : {
                                 "settings" : {
                                    "breaks" : [ -20, -10, 0, 10, 20, 30 ],
                                    "expand" : [ 0.050, 0, 0.050, 0 ],
                                    "labels" : [ "-20", "-10", "0", "10", "20", "30" ],
                                    "title" : "Residuals RSQ"
                                 },
                                 "type" : "ScaleContinuous"
                              },
                              "yAxis" : {
                                 "settings" : {
                                    "breaks" : [ -40, -30, -20, -10, 0, 10, 20, 30 ],
                                    "expand" : [ 0.050, 0, 0.050, 0 ],
                                    "labels" : [ "-40", "-30", "-20", "-10", "0", "10", "20", "30" ],
                                    "title" : "Residuals RESIL"
                                 },
                                 "type" : "ScaleContinuous"
                              }
                           },
                           "editable" : true,
                           "height" : 400,
                           "name" : "modelContainer_partialPlotContainer_RSQ",
                           "revision" : 0,
                           "status" : "complete",
                           "title" : "RESIL vs. RSQ",
                           "width" : 530
                        }
                     },
                     "initCollapsed" : false,
                     "name" : "modelContainer_partialPlotContainer",
                     "title" : "Partial Regression Plots"
                  },
                  "modelContainer_residualsQQPlot" : {
                     "aspectRatio" : 0.0,
                     "convertible" : true,
                     "data" : "resources/11/_2_t1602546812374.png",
                     "editOptions" : {
                        "xAxis" : {
                           "settings" : {
                              "breaks" : [ -3, -2, -1, 0, 1, 2, 3 ],
                              "expand" : [ 0.050, 0, 0.050, 0 ],
                              "labels" : [ "-3", "-2", "-1", "0", "1", "2", "3" ],
                              "title" : "Theoretical Quantiles"
                           },
                           "type" : "ScaleContinuous"
                        },
                        "yAxis" : {
                           "settings" : {
                              "breaks" : [ -3, -2, -1, 0, 1, 2, 3 ],
                              "expand" : [ 0.050, 0, 0.050, 0 ],
                              "labels" : [ "-3", "-2", "-1", "0", "1", "2", "3" ],
                              "title" : "Standardized Residuals"
                           },
                           "type" : "ScaleContinuous"
                        }
                     },
                     "editable" : true,
                     "height" : 400,
                     "name" : "modelContainer_residualsQQPlot",
                     "revision" : 0,
                     "status" : "complete",
                     "title" : "Q-Q Plot Standardized Residuals",
                     "width" : 400
                  },
                  "modelContainer_residualsVsCovContainer" : {
                     "collection" : {
                        "modelContainer_residualsVsCovContainer_PSS" : {
                           "aspectRatio" : 0.0,
                           "convertible" : true,
                           "data" : "resources/11/_114_t1602546809861.png",
                           "editOptions" : {
                              "xAxis" : {
                                 "settings" : {
                                    "breaks" : [ -20, -10, 0, 10, 20, 30 ],
                                    "expand" : [ 0.050, 0, 0.050, 0 ],
                                    "labels" : [ "-20", "-10", "0", "10", "20", "30" ],
                                    "title" : "PSS"
                                 },
                                 "type" : "ScaleContinuous"
                              },
                              "yAxis" : {
                                 "settings" : {
                                    "breaks" : [ -40, -30, -20, -10, 0, 10, 20, 30 ],
                                    "expand" : [ 0.050, 0, 0.050, 0 ],
                                    "labels" : [ "-40", "-30", "-20", "-10", "0", "10", "20", "30" ],
                                    "title" : "Residuals"
                                 },
                                 "type" : "ScaleContinuous"
                              }
                           },
                           "editable" : true,
                           "height" : 400,
                           "name" : "modelContainer_residualsVsCovContainer_PSS",
                           "revision" : 0,
                           "status" : "complete",
                           "title" : "Residuals vs. PSS",
                           "width" : 530
                        },
                        "modelContainer_residualsVsCovContainer_RSQ" : {
                           "aspectRatio" : 0.0,
                           "convertible" : true,
                           "data" : "resources/11/_113_t1602546809571.png",
                           "editOptions" : {
                              "xAxis" : {
                                 "settings" : {
                                    "breaks" : [ -20, -10, 0, 10, 20, 30 ],
                                    "expand" : [ 0.050, 0, 0.050, 0 ],
                                    "labels" : [ "-20", "-10", "0", "10", "20", "30" ],
                                    "title" : "RSQ"
                                 },
                                 "type" : "ScaleContinuous"
                              },
                              "yAxis" : {
                                 "settings" : {
                                    "breaks" : [ -40, -30, -20, -10, 0, 10, 20, 30 ],
                                    "expand" : [ 0.050, 0, 0.050, 0 ],
                                    "labels" : [ "-40", "-30", "-20", "-10", "0", "10", "20", "30" ],
                                    "title" : "Residuals"
                                 },
                                 "type" : "ScaleContinuous"
                              }
                           },
                           "editable" : true,
                           "height" : 400,
                           "name" : "modelContainer_residualsVsCovContainer_RSQ",
                           "revision" : 0,
                           "status" : "complete",
                           "title" : "Residuals vs. RSQ",
                           "width" : 530
                        }
                     },
                     "initCollapsed" : false,
                     "name" : "modelContainer_residualsVsCovContainer",
                     "title" : "Residuals vs. Covariates"
                  },
                  "modelContainer_residualsVsHistPlot" : {
                     "aspectRatio" : 0.0,
                     "convertible" : true,
                     "data" : "resources/11/_1_t1602546811398.png",
                     "editOptions" : {
                        "xAxis" : {
                           "settings" : {
                              "breaks" : [ -4, -3, -2, -1, 0, 1, 2, 3 ],
                              "expand" : [ 0.050, 0, 0.050, 0 ],
                              "labels" : [ -4, -3, -2, -1, 0, 1, 2, 3 ],
                              "title" : "Standardized Residuals"
                           },
                           "type" : "ScaleContinuous"
                        },
                        "yAxis" : {
                           "settings" : {
                              "breaks" : [ 0, 0.4492307692307690 ],
                              "expand" : [ 0.050, 0, 0.050, 0 ],
                              "labels" : null,
                              "title" : "Density"
                           },
                           "type" : "ScaleContinuous"
                        }
                     },
                     "editable" : true,
                     "height" : 400,
                     "name" : "modelContainer_residualsVsHistPlot",
                     "revision" : 0,
                     "status" : "complete",
                     "title" : "Standardized Residuals Histogram",
                     "width" : 530
                  },
                  "modelContainer_residualsVsPredPlot" : {
                     "aspectRatio" : 0.0,
                     "convertible" : true,
                     "data" : "resources/11/_0_t1602546811014.png",
                     "editOptions" : {
                        "xAxis" : {
                           "settings" : {
                              "breaks" : [ -20, -15, -10, -5, 0, 5, 10, 15 ],
                              "expand" : [ 0.050, 0, 0.050, 0 ],
                              "labels" : [ "-20", "-15", "-10", "-5", "0", "5", "10", "15" ],
                              "title" : "Predicted Values"
                           },
                           "type" : "ScaleContinuous"
                        },
                        "yAxis" : {
                           "settings" : {
                              "breaks" : [ -40, -30, -20, -10, 0, 10, 20, 30 ],
                              "expand" : [ 0.050, 0, 0.050, 0 ],
                              "labels" : [ "-40", "-30", "-20", "-10", "0", "10", "20", "30" ],
                              "title" : "Residuals"
                           },
                           "type" : "ScaleContinuous"
                        }
                     },
                     "editable" : true,
                     "height" : 400,
                     "name" : "modelContainer_residualsVsPredPlot",
                     "revision" : 0,
                     "status" : "complete",
                     "title" : "Residuals vs. Predicted",
                     "width" : 530
                  },
                  "modelContainer_summaryTable" : {
                     "casesAcrossColumns" : false,
                     "data" : [
                        {
                           "R" : 0.0,
                           "R2" : 0.0,
                           "RMSE" : 11.21455014045599,
                           "adjR2" : 0.0,
                           "model" : "H₀"
                        },
                        {
                           "R" : 0.4737277239650689,
                           "R2" : 0.2244179564531245,
                           "RMSE" : 9.906957481273242,
                           "adjR2" : 0.2196006766795415,
                           "model" : "H₁"
                        }
                     ],
                     "footnotes" : [],
                     "name" : "modelContainer_summaryTable",
                     "overTitle" : false,
                     "schema" : {
                        "fields" : [
                           {
                              "name" : "model",
                              "title" : "Model",
                              "type" : "string"
                           },
                           {
                              "format" : "dp:3",
                              "name" : "R",
                              "title" : "R",
                              "type" : "number"
                           },
                           {
                              "format" : "dp:3",
                              "name" : "R2",
                              "title" : "R²",
                              "type" : "number"
                           },
                           {
                              "format" : "dp:3",
                              "name" : "adjR2",
                              "title" : "Adjusted R²",
                              "type" : "number"
                           },
                           {
                              "format" : "sf:4;dp:3",
                              "name" : "RMSE",
                              "title" : "RMSE",
                              "type" : "number"
                           }
                        ]
                     },
                     "status" : "complete",
                     "title" : "Model Summary - RESIL"
                  }
               },
               "initCollapsed" : false,
               "name" : "modelContainer",
               "title" : ""
            },
            "name" : "",
            "title" : "Regression Model 3. RSQ & PSS as predictors for RESIL"
         },
         "rfile" : "",
         "status" : "complete",
         "title" : "Regression Model 3. RSQ & PSS as predictors for RESIL",
         "titleDef" : "Linear Regression",
         "userdata" : {
            "children" : {
               "modelContainer" : {
                  "children" : {
                     "modelContainer_summaryTable" : {
                        "note" : {
                           "delta" : {
                              "ops" : [
                                 {
                                    "insert" : "a model with two predictors can explain 22% of the variance of resilience\n"
                                 }
                              ]
                           },
                           "deltaAvailable" : true,
                           "format" : "html",
                           "text" : "<p>a model with two predictors can explain 22% of the variance of resilience</p>",
                           "visible" : true
                        }
                     }
                  }
               }
            },
            "firstNote" : {
               "delta" : {
                  "ops" : [
                     {
                        "insert" : "Predictors: RSQ and PSS. Outcome RESIL\n"
                     }
                  ]
               },
               "deltaAvailable" : true,
               "format" : "html",
               "text" : "<p>Predictors: RSQ and PSS. Outcome RESIL</p>",
               "visible" : true
            },
            "lastNote" : {
               "delta" : {
                  "ops" : [
                     {
                        "insert" : "At first glance, the Regression model 3 can better account for the variance in resilience. However, the coefficient of determination R"
                     },
                     {
                        "attributes" : {
                           "script" : "super"
                        },
                        "insert" : "2 "
                     },
                     {
                        "insert" : "is not a good measure for model comparison because it does not penalize models for complexity: when additional predictors are added to a model, R"
                     },
                     {
                        "attributes" : {
                           "script" : "super"
                        },
                        "insert" : "2"
                     },
                     {
                        "insert" : " can only increase. Therefore, R"
                     },
                     {
                        "attributes" : {
                           "script" : "super"
                        },
                        "insert" : "2"
                     },
                     {
                        "insert" : " will always favor the most complex model. This makes R"
                     },
                     {
                        "attributes" : {
                           "script" : "super"
                        },
                        "insert" : "2"
                     },
                     {
                        "insert" : " unsuitable for model selection, unless models have the same number of predictors. Therefore, we will use Bayeasin Inference for model selection.\n"
                     }
                  ]
               },
               "deltaAvailable" : true,
               "format" : "html",
               "text" : "<p>At first glance, the Regression model 3 can better account for the variance in resilience. However, the coefficient of determination R<sup>2 </sup>is not a good measure for model comparison because it does not penalize models for complexity: when additional predictors are added to a model, R<sup>2</sup> can only increase. Therefore, R<sup>2</sup> will always favor the most complex model. This makes R<sup>2</sup> unsuitable for model selection, unless models have the same number of predictors.&nbsp;Therefore, we will use Bayeasin Inference for model selection.</p>",
               "visible" : true
            }
         },
         "version" : "0.13.1"
      },
      {
         "id" : 7,
         "module" : "Regression",
         "name" : "RegressionLinearBayesian",
         "options" : {
            "alpha" : 3.0,
            "bayesFactorOrder" : "nullModelTop",
            "bayesFactorType" : "BF10",
            "bernoulliParam" : 0.50,
            "betaBinomialParamA" : 1.0,
            "betaBinomialParamB" : 1.0,
            "castilloParamU" : 1.0,
            "covariates" : [ "RSQ", "PSS" ],
            "dependent" : "RESIL",
            "descriptives" : false,
            "effectsType" : "allModels",
            "iterationsMCMC" : 0,
            "modelPrior" : "uniform",
            "modelTerms" : [
               {
                  "components" : [ "RSQ" ],
                  "isNuisance" : false
               },
               {
                  "components" : [ "PSS" ],
                  "isNuisance" : false
               }
            ],
            "nSimForCRI" : 1000,
            "numShownModels" : 10,
            "numberOfModels" : 0,
            "omitIntercept" : true,
            "plotCoefficientsPosterior" : true,
            "plotHeight" : 320,
            "plotInclusionProbabilities" : true,
            "plotLogPosteriorOdds" : false,
            "plotModelComplexity" : false,
            "plotModelProbabilities" : false,
            "plotQQplot" : true,
            "plotResidualsVsFitted" : false,
            "plotWidth" : 480,
            "postSummaryPlot" : false,
            "postSummaryTable" : true,
            "posteriorSummaryPlotCredibleIntervalValue" : 0.950,
            "priorRegressionCoefficients" : "JZS",
            "rScale" : 0.3540,
            "samplingMethod" : "BAS",
            "seed" : 1,
            "setSeed" : false,
            "shownModels" : "limited",
            "summaryType" : "best",
            "wilsonParamLambda" : 2.0,
            "wlsWeights" : ""
         },
         "progress" : null,
         "results" : {
            ".meta" : [
               {
                  "meta" : [
                     {
                        "name" : "basreg_modelComparisonTable",
                        "type" : "table"
                     },
                     {
                        "meta" : [
                           {
                              "name" : "basreg_postSumContainer_postSumTable",
                              "type" : "table"
                           }
                        ],
                        "name" : "basreg_postSumContainer",
                        "type" : "collection"
                     },
                     {
                        "name" : "basreg_inclusionProbabilitiesPlot",
                        "type" : "image"
                     },
                     {
                        "name" : "basreg_qqPlot",
                        "type" : "image"
                     },
                     {
                        "meta" : [
                           {
                              "name" : "basreg_postDistContainer_Intercept",
                              "type" : "image"
                           },
                           {
                              "name" : "basreg_postDistContainer_RSQ",
                              "type" : "image"
                           },
                           {
                              "name" : "basreg_postDistContainer_PSS",
                              "type" : "image"
                           }
                        ],
                        "name" : "basreg_postDistContainer",
                        "type" : "collection"
                     }
                  ],
                  "name" : "basreg",
                  "type" : "collection"
               }
            ],
            "basreg" : {
               "collection" : {
                  "basreg_inclusionProbabilitiesPlot" : {
                     "aspectRatio" : 0.0,
                     "convertible" : true,
                     "data" : "resources/7/_54_t1602553993447.png",
                     "editOptions" : {
                        "xAxis" : {
                           "settings" : {
                              "labels" : [ "RSQ", "PSS" ],
                              "shown" : [ "RSQ", "PSS" ],
                              "title" : ""
                           },
                           "type" : "ScaleDiscrete"
                        },
                        "yAxis" : {
                           "settings" : {
                              "breaks" : [ 1, 2 ],
                              "expand" : [ 0.050, 0, 0.050, 0 ],
                              "labels" : [ "RSQ", "PSS" ],
                              "title" : "Marginal Inclusion Probability"
                           },
                           "type" : "ScaleContinuous"
                        }
                     },
                     "editable" : true,
                     "height" : 400,
                     "name" : "basreg_inclusionProbabilitiesPlot",
                     "revision" : 0,
                     "status" : "complete",
                     "title" : "Inclusion Probabilities",
                     "width" : 700
                  },
                  "basreg_modelComparisonTable" : {
                     "casesAcrossColumns" : false,
                     "citation" : [
                        "Clyde, M. A. (2018). BAS: Bayesian Adaptive Sampling for Bayesian Model Averaging. (Version 1.5.3)[Computer software].",
                        "Clyde, M. A., Ghosh, J., & Littman, M. L. (2011). Bayesian adaptive sampling for variable selection and model averaging. Journal of Computational and Graphical Statistics, 20, 80-101.",
                        "Consonni, G., Fouskakis, D., Liseo, B., & Ntzoufras, I. (2018). Prior Distributions for Objective Bayesian Analysis. Bayesian Analysis, 13, 627-679.",
                        "Liang, F., Paulo, R., Molina, G., Clyde, M. A., & Berger, J. O. (2008). Mixtures of g Priors for Bayesian Variable Selection. Journal of the American Statistical Association, 103, 410-423."
                     ],
                     "data" : [
                        {
                           "BF" : 1.0,
                           "BFM" : 5.546764091889371e-16,
                           "Models" : "Null model",
                           "R2" : 0.0,
                           "postProbModel" : 1.848921363963123e-16,
                           "priorProbModel" : 0.250
                        },
                        {
                           "BF" : 3175347239642230,
                           "BFM" : 4.265624309235069,
                           "Models" : "RSQ + PSS",
                           "R2" : 0.2244179564531242,
                           "postProbModel" : 0.5870967349375869,
                           "priorProbModel" : 0.250
                        },
                        {
                           "BF" : 2233211607094018,
                           "BFM" : 2.109890451545344,
                           "Models" : "PSS",
                           "R2" : 0.2117608093864632,
                           "postProbModel" : 0.4129032650606563,
                           "priorProbModel" : 0.250
                        },
                        {
                           "BF" : 9501.185690866481,
                           "BFM" : 5.270083562056406e-12,
                           "Models" : "RSQ",
                           "R2" : 0.06966593269575572,
                           "postProbModel" : 1.756694520682383e-12,
                           "priorProbModel" : 0.250
                        }
                     ],
                     "footnotes" : [],
                     "name" : "basreg_modelComparisonTable",
                     "overTitle" : false,
                     "schema" : {
                        "fields" : [
                           {
                              "name" : "Models",
                              "title" : "Models",
                              "type" : "string"
                           },
                           {
                              "format" : "sf:4;dp:3",
                              "name" : "priorProbModel",
                              "title" : "P(M)",
                              "type" : "number"
                           },
                           {
                              "format" : "sf:4;dp:3",
                              "name" : "postProbModel",
                              "title" : "P(M|data)",
                              "type" : "number"
                           },
                           {
                              "format" : "sf:4;dp:3",
                              "name" : "BFM",
                              "title" : "BF<sub>M</sub>",
                              "type" : "number"
                           },
                           {
                              "format" : "sf:4;dp:3",
                              "name" : "BF",
                              "title" : "BF<sub>10</sub>",
                              "type" : "number"
                           },
                           {
                              "format" : "dp:3",
                              "name" : "R2",
                              "title" : "R²",
                              "type" : "number"
                           }
                        ]
                     },
                     "status" : "complete",
                     "title" : "Model Comparison - RESIL"
                  },
                  "basreg_postDistContainer" : {
                     "collection" : {
                        "basreg_postDistContainer_Intercept" : {
                           "aspectRatio" : 0.0,
                           "convertible" : true,
                           "data" : "resources/7/_55_t1602553993708.png",
                           "editOptions" : {
                              "xAxis" : {
                                 "settings" : {
                                    "breaks" : [ -3, -2, -1, 0, 1, 2, 3 ],
                                    "expand" : [ 0.050, 0, 0.050, 0 ],
                                    "labels" : [ "-3", "-2", "-1", "0", "1", "2", "3" ],
                                    "title" : "Intercept"
                                 },
                                 "type" : "ScaleContinuous"
                              },
                              "yAxis" : {
                                 "settings" : {
                                    "breaks" : [ 0, 0.20, 0.40, 0.60, 0.80, 1, 1.20 ],
                                    "expand" : [ 0.050, 0, 0.050, 0 ],
                                    "labels" : [ "0.0", "0.2", "0.4", "0.6", "0.8", "1.0", "1.2" ],
                                    "title" : "Density"
                                 },
                                 "type" : "ScaleContinuous"
                              }
                           },
                           "editable" : true,
                           "height" : 400,
                           "name" : "basreg_postDistContainer_Intercept",
                           "revision" : 0,
                           "status" : "complete",
                           "title" : "Intercept",
                           "width" : 530
                        },
                        "basreg_postDistContainer_PSS" : {
                           "aspectRatio" : 0.0,
                           "convertible" : true,
                           "data" : "resources/7/_57_t1602553994436.png",
                           "editOptions" : {
                              "xAxis" : {
                                 "settings" : {
                                    "breaks" : [ -1.20, -1, -0.80, -0.60, -0.40, -0.20, 0 ],
                                    "expand" : [ 0.050, 0, 0.050, 0 ],
                                    "labels" : [ "-1.2", "-1.0", "-0.8", "-0.6", "-0.4", "-0.2", "0.0" ],
                                    "title" : "PSS"
                                 },
                                 "type" : "ScaleContinuous"
                              },
                              "yAxis" : {
                                 "settings" : {
                                    "breaks" : [ 0, 0.20, 0.40, 0.60, 0.80, 1, 1.20 ],
                                    "expand" : [ 0.050, 0, 0.050, 0 ],
                                    "labels" : [ "0.0", "0.2", "0.4", "0.6", "0.8", "1.0", "1.2" ],
                                    "title" : "Density"
                                 },
                                 "type" : "ScaleContinuous"
                              }
                           },
                           "editable" : true,
                           "height" : 400,
                           "name" : "basreg_postDistContainer_PSS",
                           "revision" : 0,
                           "status" : "complete",
                           "title" : "PSS",
                           "width" : 530
                        },
                        "basreg_postDistContainer_RSQ" : {
                           "aspectRatio" : 0.0,
                           "convertible" : true,
                           "data" : "resources/7/_56_t1602553994215.png",
                           "editOptions" : {
                              "xAxis" : {
                                 "settings" : {
                                    "breaks" : [ -0.80, -0.60, -0.40, -0.20, 0, 0.20 ],
                                    "expand" : [ 0.050, 0, 0.050, 0 ],
                                    "labels" : [ "-0.8", "-0.6", "-0.4", "-0.2", "0.0", "0.2" ],
                                    "title" : "RSQ"
                                 },
                                 "type" : "ScaleContinuous"
                              },
                              "yAxis" : {
                                 "settings" : {
                                    "breaks" : [ 0, 0.10, 0.20, 0.30, 0.40, 0.50, 0.60, 0.70 ],
                                    "expand" : [ 0.050, 0, 0.050, 0 ],
                                    "labels" : [ "0.0", "0.1", "0.2", "0.3", "0.4", "0.5", "0.6", "0.7" ],
                                    "title" : "Density"
                                 },
                                 "type" : "ScaleContinuous"
                              }
                           },
                           "editable" : true,
                           "height" : 400,
                           "name" : "basreg_postDistContainer_RSQ",
                           "revision" : 0,
                           "status" : "complete",
                           "title" : "RSQ",
                           "width" : 530
                        }
                     },
                     "initCollapsed" : false,
                     "name" : "basreg_postDistContainer",
                     "title" : "Marginal Posterior Distributions"
                  },
                  "basreg_postSumContainer" : {
                     "collection" : {
                        "basreg_postSumContainer_postSumTable" : {
                           "casesAcrossColumns" : false,
                           "data" : [
                              {
                                 "BFincl" : 1.0,
                                 "coefficient" : "Intercept",
                                 "lowerCri" : -1.077269187057263,
                                 "mean" : 0.003846153846153940,
                                 "pIncl" : 1.0,
                                 "pInclprior" : 1.0,
                                 "sd" : 0.5495391258857270,
                                 "upperCri" : 1.084961494749571
                              },
                              {
                                 "BFincl" : 1.421874769755327,
                                 "coefficient" : "RSQ",
                                 "lowerCri" : -0.3357943243068444,
                                 "mean" : -0.1797611355546756,
                                 "pIncl" : 0.5870967349393436,
                                 "pInclprior" : 0.50,
                                 "sd" : 0.07931285304339208,
                                 "upperCri" : -0.02372794680250687
                              },
                              {
                                 "BFincl" : 569191028537.2515,
                                 "coefficient" : "PSS",
                                 "lowerCri" : -0.9507140819003016,
                                 "mean" : -0.7616439516764121,
                                 "pIncl" : 0.9999999999982432,
                                 "pInclprior" : 0.50,
                                 "sd" : 0.09610578091280546,
                                 "upperCri" : -0.5725738214525226
                              }
                           ],
                           "footnotes" : [],
                           "name" : "basreg_postSumContainer_postSumTable",
                           "overTitle" : false,
                           "schema" : {
                              "fields" : [
                                 {
                                    "name" : "coefficient",
                                    "title" : "Coefficient",
                                    "type" : "string"
                                 },
                                 {
                                    "format" : "sf:4;dp:3",
                                    "name" : "mean",
                                    "title" : "Mean",
                                    "type" : "number"
                                 },
                                 {
                                    "format" : "sf:4;dp:3",
                                    "name" : "sd",
                                    "title" : "SD",
                                    "type" : "number"
                                 },
                                 {
                                    "format" : "sf:4;dp:3",
                                    "name" : "pInclprior",
                                    "title" : "P(incl)",
                                    "type" : "number"
                                 },
                                 {
                                    "format" : "sf:4;dp:3",
                                    "name" : "pIncl",
                                    "title" : "P(incl|data)",
                                    "type" : "number"
                                 },
                                 {
                                    "format" : "sf:4;dp:3",
                                    "name" : "BFincl",
                                    "title" : "BF<sub>inclusion</sub>",
                                    "type" : "number"
                                 },
                                 {
                                    "format" : "sf:4;dp:3",
                                    "name" : "lowerCri",
                                    "overTitle" : "95% Credible Interval",
                                    "title" : "Lower",
                                    "type" : "number"
                                 },
                                 {
                                    "format" : "sf:4;dp:3",
                                    "name" : "upperCri",
                                    "overTitle" : "95% Credible Interval",
                                    "title" : "Upper",
                                    "type" : "number"
                                 }
                              ]
                           },
                           "status" : "complete",
                           "title" : "Posterior Summaries of Coefficients"
                        }
                     },
                     "initCollapsed" : false,
                     "name" : "basreg_postSumContainer",
                     "title" : "Posterior Summary"
                  },
                  "basreg_qqPlot" : {
                     "aspectRatio" : 0.0,
                     "convertible" : true,
                     "data" : "resources/7/_58_t1602554726378.png",
                     "editOptions" : {
                        "xAxis" : {
                           "settings" : {
                              "breaks" : [ -3, -2, -1, 0, 1, 2, 3 ],
                              "expand" : [ 0.050, 0, 0.050, 0 ],
                              "labels" : [ "-3", "-2", "-1", "0", "1", "2", "3" ],
                              "title" : "Theoretical quantiles"
                           },
                           "type" : "ScaleContinuous"
                        },
                        "yAxis" : {
                           "settings" : {
                              "breaks" : [ -40, -30, -20, -10, 0, 10, 20, 30 ],
                              "expand" : [ 0.050, 0, 0.050, 0 ],
                              "labels" : [ "-40", "-30", "-20", "-10", "0", "10", "20", "30" ],
                              "title" : "Observed quantiles"
                           },
                           "type" : "ScaleContinuous"
                        }
                     },
                     "editable" : true,
                     "height" : 400,
                     "name" : "basreg_qqPlot",
                     "revision" : 0,
                     "status" : "complete",
                     "title" : "Q-Q Plot",
                     "width" : 700
                  }
               },
               "initCollapsed" : false,
               "name" : "basreg",
               "title" : ""
            },
            "citation" : [ "JASP Team (2020). JASP (Version 0.13.1) [Computer software]." ],
            "name" : "",
            "title" : "Bayesian Inference for model selection RSQ and PSS as predictors of RESIL)"
         },
         "rfile" : "",
         "status" : "complete",
         "title" : "Bayesian Inference for model selection RSQ and PSS as predictors of RESIL)",
         "titleDef" : "Bayesian Linear Regression",
         "userdata" : {
            "children" : {
               "basreg" : {
                  "children" : {
                     "basreg_modelComparisonTable" : {
                        "note" : {
                           "delta" : {
                              "ops" : [
                                 {
                                    "insert" : "The Bayes factor BF"
                                 },
                                 {
                                    "attributes" : {
                                       "script" : "sub"
                                    },
                                    "insert" : "10"
                                 },
                                 {
                                    "insert" : " (H1) for model with both predictors is large and indicates that the data are 3.15e+15 times more likely under (RSQ + PSS) model compared to the null model (H0). However, the Bayes factor for two other models with only one predictor (PSS or RSQ) is also large (BF10 >100) that indicated strong evidence in favour of the H1 hypothesis. Therefore, the model comparison statistics are not informative in this case.\nWe will then asses the Posterior Summary table which quantifies the relevance of individual predictors. \n"
                                 }
                              ]
                           },
                           "deltaAvailable" : true,
                           "format" : "html",
                           "text" : "<p>The Bayes factor BF<sub>10</sub> (H1) for model with both predictors is large and indicates that the data are 3.15e+15 times more likely under (RSQ + PSS) model compared to the null model (H0).&nbsp;However, the Bayes factor for two other models with only one predictor (PSS or RSQ) is also large (BF10 &gt;100) that indicated strong evidence in favour of the H1 hypothesis. Therefore, the model comparison statistics are not informative in this case.</p><p>We will then asses the Posterior Summary table which quantifies the relevance of individual predictors.&nbsp;</p>",
                           "visible" : true
                        }
                     },
                     "basreg_postDistContainer" : {
                        "note" : {
                           "delta" : {
                              "ops" : [
                                 {
                                    "insert" : "The complete model-averaged posteriors are be visualized below. The pike at zero in RSQ plot corresponds to the absence of an effect, and its height reflects the predictor’s posterior exclusion probability. The horizontal bars depicted a 95% credible interval for each predictor. \nFollowing recommendations by van Doorn at al (2019), we further investigated the robustness of the results against the choice of prior by using wide and ultrawide priors. Therefore, we repeated this analysis using scale of 1/4 and 1/2 but the result did not change in a meaningful way in both cases.  \n"
                                 }
                              ]
                           },
                           "deltaAvailable" : true,
                           "format" : "html",
                           "text" : "<p>The complete model-averaged posteriors are be visualized&nbsp;below. The pike at zero in RSQ plot corresponds to the absence of an effect, and its height reflects the predictor’s posterior exclusion probability. The horizontal bars depicted a 95% credible interval for each predictor. </p><p>Following recommendations by van Doorn at al (2019), we further investigated the robustness of the results against the choice of prior&nbsp;by using wide and ultrawide priors. Therefore, we repeated this analysis using scale of 1/4 and 1/2 but the result did not change in a meaningful way in both cases. &nbsp;</p>",
                           "visible" : true
                        }
                     },
                     "basreg_postSumContainer" : {
                        "children" : {
                           "basreg_postSumContainer_postSumTable" : {
                              "note" : {
                                 "delta" : {
                                    "ops" : [
                                       {
                                          "insert" : "The posterior mean of the regression coefficient of RSQ is -0.18. We can interpret this value such that a one-unit increase in RSQ adds about 0.18 units in decreasing resilience. The 95% credible interval of RSQ is [-0.34, -0.02], which means that there is a 95% probability that the regression coefficient of RSQ lies in the population with the corresponding credible interval. The 95% credible interval does not contain 0. This shows the evidence of the effect of RSQ in predicting the level of resilience. \nThe posterior mean of the regression coefficient of PSS is -0.76 indicating that a one-unit increase in PSS adds about 0.76 units in decreasing resilience. The 95% credible interval of PSS is [-0.95, -0.57], which means that there is a 95% probability that the regression coefficient of PSS lies in the population with the corresponding credible interval. The 95% credible interval does not contain 0. This shows the evidence of the effect of PSS in predicting the level of resilience.\n"
                                       }
                                    ]
                                 },
                                 "deltaAvailable" : true,
                                 "format" : "html",
                                 "text" : "<p>The posterior mean of the regression coefficient of RSQ is -0.18. We can interpret this value such that a one-unit increase in RSQ adds about 0.18 units in decreasing resilience. The 95% credible interval of RSQ is [-0.34, -0.02], which means that there is a 95% probability that the regression coefficient of RSQ lies in the population with the corresponding credible interval. The 95% credible interval does not contain 0. This shows the evidence of the effect of RSQ in predicting the level of resilience. </p><p>The posterior mean of the regression coefficient of PSS is -0.76 indicating that a one-unit increase in PSS adds about 0.76 units in decreasing resilience. The 95% credible interval of PSS is [-0.95, -0.57], which means that there is a 95% probability that the regression coefficient of PSS lies in the population with the corresponding credible interval. The 95% credible interval does not contain 0. This shows the evidence of the effect of PSS in predicting the level of resilience.</p>",
                                 "visible" : true
                              }
                           }
                        },
                        "note" : {
                           "delta" : {
                              "ops" : [
                                 {
                                    "attributes" : {
                                       "bold" : true,
                                       "underline" : true
                                    },
                                    "insert" : "Model-averaged posterior summary for linear regression coefficients "
                                 },
                                 {
                                    "insert" : "\nShort annotation to the table:\n"
                                 },
                                 {
                                    "attributes" : {
                                       "bold" : true
                                    },
                                    "insert" : "Coefficient"
                                 },
                                 {
                                    "insert" : " - predictors\n"
                                 },
                                 {
                                    "attributes" : {
                                       "bold" : true
                                    },
                                    "insert" : "Mean and SD"
                                 },
                                 {
                                    "insert" : " - represent the respective posterior mean and standard deviation of the parameter after model averaging \n"
                                 },
                                 {
                                    "attributes" : {
                                       "bold" : true
                                    },
                                    "insert" : "P (incl)"
                                 },
                                 {
                                    "insert" : " denotes the prior inclusion probability\n "
                                 },
                                 {
                                    "attributes" : {
                                       "bold" : true
                                    },
                                    "insert" : "P (incl | data)"
                                 },
                                 {
                                    "insert" : " denotes the posterior inclusion probability\n"
                                 },
                                 {
                                    "attributes" : {
                                       "bold" : true
                                    },
                                    "insert" : "BFinclusion"
                                 },
                                 {
                                    "insert" : " - the change from prior to posterior inclusion odds \na "
                                 },
                                 {
                                    "attributes" : {
                                       "bold" : true
                                    },
                                    "insert" : "95% central credible interval "
                                 },
                                 {
                                    "insert" : "(CI) for the parameters \nThe results indicate that each of these predictors are relevant for predicting resilience, as indicated by the fact that the posterior inclusion probabilities for PSS is =1.00 and for RSQ = 0.74. Although, the posterior inclusion probability for RSQ is not as high as we would expect*, the relevance of this predictor is evident bacause the data increased the inclusion probability from 0.5 to 0.74 (see Inclusion Probabilities plot below. The dashed line represents the prior inclusion probabilities ). \nThe Q-Q plot (below) shows that the standardized residuals fit fairly well along the diagonal suggesting that both assumptions or normality and linearity have also not been violated. \n*The inclusion Bayes factor quantifies how much the observed data are more probable under models that include a particular predictor relative to the models that do not contain that particular predictor.  In case of RSQ,  across all the candidate models, the model with the RSQ variable is, on average, about only 1.42 times more likely than the model without the RSQ variable.\n"
                                 }
                              ]
                           },
                           "deltaAvailable" : true,
                           "format" : "html",
                           "text" : "<p><strong><u>Model-averaged posterior summary for linear regression coefficients&nbsp;</u></strong></p><p>Short annotation to the table:</p><p><strong>Coefficient</strong> - predictors</p><p><strong>Mean and SD</strong> - represent the respective posterior mean and standard deviation of the parameter after model averaging&nbsp;</p><p><strong>P (incl)</strong> denotes the prior inclusion probability</p><p> <strong>P (incl | data)</strong> denotes the posterior inclusion probability</p><p><strong>BFinclusion</strong>&nbsp;- the change from prior to posterior inclusion odds&nbsp;</p><p>a <strong>95% central credible interval </strong>(CI) for the parameters&nbsp;</p><p>The results indicate that each of these predictors are relevant for predicting resilience, as indicated by the fact that the posterior inclusion probabilities&nbsp;for PSS is =1.00 and for RSQ = 0.74. Although, the posterior inclusion probability for RSQ is not as high as we would expect*, the relevance of this predictor is evident bacause the data increased the inclusion probability from 0.5 to 0.74 (see Inclusion Probabilities plot below. The dashed line represents the prior inclusion probabilities&nbsp;). </p><p>The Q-Q plot (below) shows that the standardized residuals fit fairly well along the diagonal suggesting that both assumptions or normality and linearity have also not been violated.&nbsp;</p><p>*The inclusion Bayes factor quantifies how much the observed data are more probable under models that include a particular predictor relative to the models that do not contain that particular predictor. &nbsp;In case of RSQ,  across all the candidate models, the model with the RSQ variable is, on average, about only 1.42 times more likely than the model without the RSQ variable.</p>",
                           "visible" : true
                        }
                     }
                  }
               }
            },
            "firstNote" : {
               "delta" : {
                  "ops" : [
                     {
                        "insert" : "When multiple models are in play, we can extend Bayes’ theorem and use the data to update the relative plausibility of each of the candidate models. \nAs we have no previous studies that could indicate us prior believes, we will assign default priors (i.e., the relative plausibility of models before seeing the data) . The change from prior to posterior odds (i.e., the relative plausibility of models after seeing the data) is given by the Bayes factor (e.g., "
                     },
                     {
                        "attributes" : {
                           "color" : "#0000ff"
                        },
                        "insert" : "Jeffreys"
                     },
                     {
                        "insert" : ", "
                     },
                     {
                        "attributes" : {
                           "color" : "#0000ff"
                        },
                        "insert" : "1961"
                     },
                     {
                        "insert" : "; "
                     },
                     {
                        "attributes" : {
                           "color" : "#0000ff"
                        },
                        "insert" : "Kass & Raftery"
                     },
                     {
                        "insert" : ", "
                     },
                     {
                        "attributes" : {
                           "color" : "#0000ff"
                        },
                        "insert" : "1995"
                     },
                     {
                        "insert" : "), which indicates the models’ relative predictive performance for the data at hand (i.e., the ratio of marginal likelihoods).\n Using default priors:  we used the Jeffreys–Zellner–Siow (JZS) prior. "
                     },
                     {
                        "attributes" : {
                           "color" : "#2d2d2d"
                        },
                        "insert" : "The JZS prior fulfills several desiderata ("
                     },
                     {
                        "attributes" : {
                           "color" : "#00002e"
                        },
                        "insert" : "Rouder & Morey"
                     },
                     {
                        "attributes" : {
                           "color" : "#2d2d2d"
                        },
                        "insert" : ", "
                     },
                     {
                        "attributes" : {
                           "color" : "#00002e"
                        },
                        "insert" : "2012; "
                     },
                     {
                        "attributes" : {
                           "color" : "#2d2d2d"
                        },
                        "insert" : " "
                     },
                     {
                        "attributes" : {
                           "color" : "#00002e"
                        },
                        "insert" : "Ly, Verhagen, & Wagenmakers"
                     },
                     {
                        "attributes" : {
                           "color" : "#2d2d2d"
                        },
                        "insert" : ", "
                     },
                     {
                        "attributes" : {
                           "color" : "#00002e"
                        },
                        "insert" : "2016). Moreover, t"
                     },
                     {
                        "insert" : "he sample size for our data is 324, which is relatively big. In the case of the big dataset, the influence of the prior is relatively small.\nAs we have only 2 predictors, we will compare three possible models (PSS), (RSQ) and (PSS+RSQ) with the null model.\n"
                     }
                  ]
               },
               "deltaAvailable" : true,
               "format" : "html",
               "text" : "<p>When multiple models are in play, we can extend Bayes’ theorem and use the data to update the relative plausibility of each of the candidate models.&nbsp;</p><p>As we have no previous studies that could indicate us prior believes, we will assign default priors (i.e., the relative plausibility of models before seeing the data)&nbsp;. The change from prior to posterior odds (i.e., the relative plausibility of models after seeing the data) is given by the Bayes factor (e.g., <span style=\"color: rgb(0, 0, 255);\">Jeffreys</span>, <span style=\"color: rgb(0, 0, 255);\">1961</span>; <span style=\"color: rgb(0, 0, 255);\">Kass &amp; Raftery</span>, <span style=\"color: rgb(0, 0, 255);\">1995</span>), which indicates the models’ relative predictive performance for the data at hand (i.e., the ratio of marginal likelihoods).</p><p>&nbsp;Using default priors: &nbsp;we used the Jeffreys–Zellner–Siow (JZS) prior. <span style=\"color: rgb(45, 45, 45);\">The JZS prior fulfills several desiderata (</span><span style=\"color: rgb(0, 0, 46);\">Rouder &amp; Morey</span><span style=\"color: rgb(45, 45, 45);\">, </span><span style=\"color: rgb(0, 0, 46);\">2012; </span><span style=\"color: rgb(45, 45, 45);\">&nbsp;</span><span style=\"color: rgb(0, 0, 46);\">Ly, Verhagen, &amp; Wagenmakers</span><span style=\"color: rgb(45, 45, 45);\">, </span><span style=\"color: rgb(0, 0, 46);\">2016). Moreover, t</span>he sample size for our data is 324, which is relatively big. In the case of the big dataset, the influence of the prior is relatively small.</p><p>As we have only 2 predictors, we will compare three possible models (PSS), (RSQ) and (PSS+RSQ) with the null model.</p>",
               "visible" : true
            },
            "lastNote" : {
               "delta" : {
                  "ops" : [
                     {
                        "insert" : "To summarize, the Bayesian model-averaged analysis showed that the most important predictor of resilience is the PSS. However, we cannot fully exclude the RSQ as there is still relevance for predicting the level of resilience. A one-unit increase in RSQ adds about 0.18 units in decreasing resilience. A one-unit increase in PSS adds about 0.76 units in decreasing resilience. Therefore, this analysis shows the evidence of the effects of both PSS and RSQ in predicting the level of resilience.\n"
                     }
                  ]
               },
               "deltaAvailable" : true,
               "format" : "html",
               "text" : "<p>To summarize, the Bayesian model-averaged analysis showed that the most important predictor of resilience is the PSS. However, we cannot fully exclude the RSQ as there is still relevance for predicting the level of resilience. A one-unit increase in RSQ adds about 0.18 units in decreasing resilience. A one-unit increase in PSS adds about 0.76 units in decreasing resilience. Therefore, this analysis shows the evidence of the effects of both PSS and RSQ in predicting the level of resilience.</p>",
               "visible" : true
            }
         },
         "version" : "0.13.1"
      },
      {
         "id" : 18,
         "module" : "Regression",
         "name" : "RegressionLinear",
         "options" : {
            "VovkSellkeMPR" : false,
            "collinearityDiagnostics" : true,
            "covariates" : [ "PSS", "RSQ" ],
            "dependent" : "SE",
            "descriptives" : false,
            "factors" : [],
            "includeConstant" : true,
            "method" : "enter",
            "missingValues" : "excludeCasesListwise",
            "modelFit" : true,
            "modelTerms" : [
               {
                  "components" : [ "PSS" ],
                  "isNuisance" : false
               },
               {
                  "components" : [ "RSQ" ],
                  "isNuisance" : false
               }
            ],
            "partAndPartialCorrelations" : false,
            "plotHeight" : 320,
            "plotResidualsCovariates" : false,
            "plotResidualsDependent" : false,
            "plotResidualsHistogram" : false,
            "plotResidualsHistogramStandardized" : true,
            "plotResidualsPredicted" : true,
            "plotResidualsQQ" : true,
            "plotWidth" : 480,
            "plotsPartialRegression" : false,
            "rSquaredChange" : true,
            "regressionCoefficientsBootstrapping" : false,
            "regressionCoefficientsBootstrappingReplicates" : 5000,
            "regressionCoefficientsConfidenceIntervals" : true,
            "regressionCoefficientsConfidenceIntervalsInterval" : 0.950,
            "regressionCoefficientsCovarianceMatrix" : false,
            "regressionCoefficientsEstimates" : true,
            "residualsCasewiseDiagnostics" : true,
            "residualsCasewiseDiagnosticsCooksDistance" : 1.0,
            "residualsCasewiseDiagnosticsOutliersOutside" : 3.0,
            "residualsCasewiseDiagnosticsType" : "outliersOutside",
            "residualsDurbinWatson" : true,
            "residualsStatistics" : false,
            "steppingMethodCriteriaFEntry" : 3.840,
            "steppingMethodCriteriaFRemoval" : 2.710,
            "steppingMethodCriteriaPEntry" : 0.050,
            "steppingMethodCriteriaPRemoval" : 0.10,
            "steppingMethodCriteriaType" : "usePValue",
            "wlsWeights" : ""
         },
         "progress" : null,
         "results" : {
            ".meta" : [
               {
                  "meta" : [
                     {
                        "name" : "modelContainer_summaryTable",
                        "type" : "table"
                     },
                     {
                        "name" : "modelContainer_anovaTable",
                        "type" : "table"
                     },
                     {
                        "name" : "modelContainer_coeffTable",
                        "type" : "table"
                     },
                     {
                        "name" : "modelContainer_collinearityTable",
                        "type" : "table"
                     },
                     {
                        "name" : "modelContainer_casewiseTable",
                        "type" : "table"
                     },
                     {
                        "name" : "modelContainer_residualsVsPredPlot",
                        "type" : "image"
                     },
                     {
                        "name" : "modelContainer_residualsQQPlot",
                        "type" : "image"
                     }
                  ],
                  "name" : "modelContainer",
                  "type" : "collection"
               }
            ],
            "citation" : [ "JASP Team (2020). JASP (Version 0.13.1) [Computer software]." ],
            "modelContainer" : {
               "collection" : {
                  "modelContainer_anovaTable" : {
                     "casesAcrossColumns" : false,
                     "data" : [
                        {
                           ".isNewGroup" : true,
                           "F" : 49.50269040424514,
                           "MS" : 529.4355871396569,
                           "SS" : 1058.871174279314,
                           "cases" : "Regression",
                           "df" : 2.0,
                           "model" : "H₁",
                           "p" : 1.796735928973208e-19
                        },
                        {
                           ".isNewGroup" : false,
                           "F" : null,
                           "MS" : 10.69508713195626,
                           "SS" : 3443.818056489916,
                           "cases" : "Residual",
                           "df" : 322.0,
                           "model" : "H₁",
                           "p" : null
                        },
                        {
                           ".isNewGroup" : false,
                           "F" : null,
                           "MS" : null,
                           "SS" : 4502.689230769231,
                           "cases" : "Total",
                           "df" : 324.0,
                           "model" : "H₁",
                           "p" : null
                        }
                     ],
                     "footnotes" : [
                        {
                           "cols" : null,
                           "myOrder" : 0,
                           "rows" : null,
                           "symbol" : "<em>Note.</em>",
                           "text" : "The intercept model is omitted, as no meaningful information can be shown."
                        }
                     ],
                     "name" : "modelContainer_anovaTable",
                     "overTitle" : false,
                     "schema" : {
                        "fields" : [
                           {
                              "combine" : true,
                              "name" : "model",
                              "title" : "Model",
                              "type" : "string"
                           },
                           {
                              "name" : "cases",
                              "title" : "",
                              "type" : "string"
                           },
                           {
                              "format" : "sf:4;dp:3",
                              "name" : "SS",
                              "title" : "Sum of Squares",
                              "type" : "number"
                           },
                           {
                              "name" : "df",
                              "title" : "df",
                              "type" : "integer"
                           },
                           {
                              "format" : "sf:4;dp:3",
                              "name" : "MS",
                              "title" : "Mean Square",
                              "type" : "number"
                           },
                           {
                              "format" : "sf:4;dp:3",
                              "name" : "F",
                              "title" : "F",
                              "type" : "number"
                           },
                           {
                              "format" : "dp:3;p:.001",
                              "name" : "p",
                              "title" : "p",
                              "type" : "pvalue"
                           }
                        ]
                     },
                     "status" : "complete",
                     "title" : "ANOVA"
                  },
                  "modelContainer_casewiseTable" : {
                     "casesAcrossColumns" : false,
                     "data" : [
                        {
                           "caseNumber" : 97,
                           "cooksD" : 0.2403444461028010,
                           "dependent" : -18.60,
                           "predicted" : -5.952207030568022,
                           "residual" : -12.6477929694320,
                           "stdResidual" : -3.955539503184860
                        }
                     ],
                     "footnotes" : [],
                     "name" : "modelContainer_casewiseTable",
                     "overTitle" : false,
                     "schema" : {
                        "fields" : [
                           {
                              "name" : "caseNumber",
                              "title" : "Case Number",
                              "type" : "integer"
                           },
                           {
                              "format" : "dp:3",
                              "name" : "stdResidual",
                              "title" : "Std. Residual",
                              "type" : "number"
                           },
                           {
                              "format" : "sf:4;dp:3",
                              "name" : "dependent",
                              "title" : "SE",
                              "type" : "number"
                           },
                           {
                              "format" : "sf:4;dp:3",
                              "name" : "predicted",
                              "title" : "Predicted Value",
                              "type" : "number"
                           },
                           {
                              "format" : "sf:4;dp:3",
                              "name" : "residual",
                              "title" : "Residual",
                              "type" : "number"
                           },
                           {
                              "format" : "dp:3",
                              "name" : "cooksD",
                              "title" : "Cook's Distance",
                              "type" : "number"
                           }
                        ]
                     },
                     "status" : "complete",
                     "title" : "Casewise Diagnostics"
                  },
                  "modelContainer_coeffTable" : {
                     "casesAcrossColumns" : false,
                     "data" : [
                        {
                           ".isNewGroup" : false,
                           "SE" : 0.2067863184274690,
                           "VIF" : null,
                           "lower" : -0.3883518267934836,
                           "model" : "H₀",
                           "name" : "(Intercept)",
                           "p" : 0.9289158711167013,
                           "standCoeff" : null,
                           "t" : 0.08927833621649298,
                           "tolerance" : null,
                           "unstandCoeff" : 0.01846153846153836,
                           "upper" : 0.4252749037165603
                        },
                        {
                           ".isNewGroup" : true,
                           "SE" : 0.1814055957176917,
                           "VIF" : null,
                           "lower" : -0.3373435547427895,
                           "model" : "H₁",
                           "name" : "(Intercept)",
                           "p" : 0.9142617743927852,
                           "standCoeff" : null,
                           "t" : 0.1077491647413392,
                           "tolerance" : null,
                           "unstandCoeff" : 0.01954630141798634,
                           "upper" : 0.3764361575787623
                        },
                        {
                           ".isNewGroup" : false,
                           "SE" : 0.03208714836063774,
                           "VIF" : 1.134229709967631,
                           "lower" : -0.3228848657819463,
                           "model" : "H₁",
                           "name" : "PSS",
                           "p" : 1.185539551457580e-14,
                           "standCoeff" : -0.420188723985170,
                           "t" : -8.095388722507233,
                           "tolerance" : 0.8816556216187798,
                           "unstandCoeff" : -0.2597579389761231,
                           "upper" : -0.19663101217030
                        },
                        {
                           ".isNewGroup" : false,
                           "SE" : 0.02648043914046886,
                           "VIF" : 1.134229709967631,
                           "lower" : -0.1221985222254658,
                           "model" : "H₁",
                           "name" : "RSQ",
                           "p" : 0.008512510012572687,
                           "standCoeff" : -0.1374079720120222,
                           "t" : -2.647312703822041,
                           "tolerance" : 0.8816556216187799,
                           "unstandCoeff" : -0.07010200293934964,
                           "upper" : -0.01800548365323350
                        }
                     ],
                     "footnotes" : [],
                     "name" : "modelContainer_coeffTable",
                     "overTitle" : false,
                     "schema" : {
                        "fields" : [
                           {
                              "combine" : true,
                              "name" : "model",
                              "title" : "Model",
                              "type" : "string"
                           },
                           {
                              "name" : "name",
                              "title" : "",
                              "type" : "string"
                           },
                           {
                              "format" : "sf:4;dp:3",
                              "name" : "unstandCoeff",
                              "title" : "Unstandardized",
                              "type" : "number"
                           },
                           {
                              "format" : "sf:4;dp:3",
                              "name" : "SE",
                              "title" : "Standard Error",
                              "type" : "number"
                           },
                           {
                              "format" : "sf:4;dp:3",
                              "name" : "standCoeff",
                              "title" : "Standardized",
                              "type" : "number"
                           },
                           {
                              "format" : "sf:4;dp:3",
                              "name" : "t",
                              "title" : "t",
                              "type" : "number"
                           },
                           {
                              "format" : "dp:3;p:.001",
                              "name" : "p",
                              "title" : "p",
                              "type" : "pvalue"
                           },
                           {
                              "format" : "sf:4;dp:3",
                              "name" : "lower",
                              "overTitle" : "95% CI",
                              "title" : "Lower",
                              "type" : "number"
                           },
                           {
                              "format" : "sf:4;dp:3",
                              "name" : "upper",
                              "overTitle" : "95% CI",
                              "title" : "Upper",
                              "type" : "number"
                           },
                           {
                              "format" : "dp:3",
                              "name" : "tolerance",
                              "overTitle" : "Collinearity Statistics",
                              "title" : "Tolerance",
                              "type" : "number"
                           },
                           {
                              "format" : "sf:4;dp:3",
                              "name" : "VIF",
                              "overTitle" : "Collinearity Statistics",
                              "title" : "VIF",
                              "type" : "number"
                           }
                        ]
                     },
                     "status" : "complete",
                     "title" : "Coefficients"
                  },
                  "modelContainer_collinearityTable" : {
                     "casesAcrossColumns" : false,
                     "data" : [
                        {
                           "(Intercept)" : 5.578702676532677e-06,
                           ".isNewGroup" : true,
                           "JaspColumn_.5._Encoded" : 0.3279915265004561,
                           "JaspColumn_.6._Encoded" : 0.3279896852863096,
                           "condIndex" : 1.0,
                           "dimension" : 1,
                           "eigenvalue" : 1.344014940604140,
                           "model" : "H₁"
                        },
                        {
                           "(Intercept)" : 0.9999923606801721,
                           ".isNewGroup" : false,
                           "JaspColumn_.5._Encoded" : 1.094335157570583e-06,
                           "JaspColumn_.6._Encoded" : 6.707984396403951e-06,
                           "condIndex" : 1.159317809045415,
                           "dimension" : 2,
                           "eigenvalue" : 0.9999978856189565,
                           "model" : "H₁"
                        },
                        {
                           "(Intercept)" : 2.060617151320055e-06,
                           ".isNewGroup" : false,
                           "JaspColumn_.5._Encoded" : 0.6720073791643864,
                           "JaspColumn_.6._Encoded" : 0.6720036067292939,
                           "condIndex" : 1.431378120011515,
                           "dimension" : 3,
                           "eigenvalue" : 0.6559871737769001,
                           "model" : "H₁"
                        }
                     ],
                     "footnotes" : [
                        {
                           "cols" : null,
                           "myOrder" : 0,
                           "rows" : null,
                           "symbol" : "<em>Note.</em>",
                           "text" : "The intercept model is omitted, as no meaningful information can be shown."
                        }
                     ],
                     "name" : "modelContainer_collinearityTable",
                     "overTitle" : false,
                     "schema" : {
                        "fields" : [
                           {
                              "combine" : true,
                              "name" : "model",
                              "title" : "Model",
                              "type" : "string"
                           },
                           {
                              "name" : "dimension",
                              "title" : "Dimension",
                              "type" : "integer"
                           },
                           {
                              "format" : "sf:4;dp:3",
                              "name" : "eigenvalue",
                              "title" : "Eigenvalue",
                              "type" : "number"
                           },
                           {
                              "format" : "sf:4;dp:3",
                              "name" : "condIndex",
                              "title" : "Condition Index",
                              "type" : "number"
                           },
                           {
                              "format" : "dp:3",
                              "name" : "(Intercept)",
                              "overTitle" : "Variance Proportions",
                              "title" : "(Intercept)",
                              "type" : "number"
                           },
                           {
                              "format" : "dp:3",
                              "name" : "JaspColumn_.6._Encoded",
                              "overTitle" : "Variance Proportions",
                              "title" : "PSS",
                              "type" : "number"
                           },
                           {
                              "format" : "dp:3",
                              "name" : "JaspColumn_.5._Encoded",
                              "overTitle" : "Variance Proportions",
                              "title" : "RSQ",
                              "type" : "number"
                           }
                        ]
                     },
                     "status" : "complete",
                     "title" : "Collinearity Diagnostics"
                  },
                  "modelContainer_residualsQQPlot" : {
                     "aspectRatio" : 0.0,
                     "convertible" : true,
                     "data" : "resources/18/_10_t1603024353606.png",
                     "editOptions" : {
                        "xAxis" : {
                           "settings" : {
                              "breaks" : [ -3, -2, -1, 0, 1, 2, 3 ],
                              "expand" : [ 0.050, 0, 0.050, 0 ],
                              "labels" : [ "-3", "-2", "-1", "0", "1", "2", "3" ],
                              "title" : "Theoretical Quantiles"
                           },
                           "type" : "ScaleContinuous"
                        },
                        "yAxis" : {
                           "settings" : {
                              "breaks" : [ -3, -2, -1, 0, 1, 2, 3 ],
                              "expand" : [ 0.050, 0, 0.050, 0 ],
                              "labels" : [ "-3", "-2", "-1", "0", "1", "2", "3" ],
                              "title" : "Standardized Residuals"
                           },
                           "type" : "ScaleContinuous"
                        }
                     },
                     "editable" : true,
                     "height" : 400,
                     "name" : "modelContainer_residualsQQPlot",
                     "revision" : 0,
                     "status" : "complete",
                     "title" : "Q-Q Plot Standardized Residuals",
                     "width" : 400
                  },
                  "modelContainer_residualsVsPredPlot" : {
                     "aspectRatio" : 0.0,
                     "convertible" : true,
                     "data" : "resources/18/_9_t1603024353316.png",
                     "editOptions" : {
                        "xAxis" : {
                           "settings" : {
                              "breaks" : [ -6, -4, -2, 0, 2, 4, 6 ],
                              "expand" : [ 0.050, 0, 0.050, 0 ],
                              "labels" : [ "-6", "-4", "-2", "0", "2", "4", "6" ],
                              "title" : "Predicted Values"
                           },
                           "type" : "ScaleContinuous"
                        },
                        "yAxis" : {
                           "settings" : {
                              "breaks" : [ -15, -10, -5, 0, 5, 10 ],
                              "expand" : [ 0.050, 0, 0.050, 0 ],
                              "labels" : [ "-15", "-10", "-5", "0", "5", "10" ],
                              "title" : "Residuals"
                           },
                           "type" : "ScaleContinuous"
                        }
                     },
                     "editable" : true,
                     "height" : 400,
                     "name" : "modelContainer_residualsVsPredPlot",
                     "revision" : 0,
                     "status" : "complete",
                     "title" : "Residuals vs. Predicted",
                     "width" : 530
                  },
                  "modelContainer_summaryTable" : {
                     "casesAcrossColumns" : false,
                     "data" : [
                        {
                           "DW" : 2.098301596174320,
                           "DW_ac" : -0.04940521751051390,
                           "DW_p" : 0.3741033460610151,
                           "Fc" : "",
                           "R" : 0.0,
                           "R2" : 0.0,
                           "R2c" : 0.0,
                           "RMSE" : 3.727893370773318,
                           "adjR2" : 0.0,
                           "df1" : 0.0,
                           "df2" : 324.0,
                           "model" : "H₀",
                           "p" : ""
                        },
                        {
                           "DW" : 2.116277713614469,
                           "DW_ac" : -0.05916297607602019,
                           "DW_p" : 0.29553677848960,
                           "Fc" : 49.50269040424513,
                           "R" : 0.4849372842746187,
                           "R2" : 0.2351641696796424,
                           "R2c" : 0.2351641696796424,
                           "RMSE" : 3.270334406747460,
                           "adjR2" : 0.2304136365720626,
                           "df1" : 2,
                           "df2" : 322.0,
                           "model" : "H₁",
                           "p" : 1.796735928973247e-19
                        }
                     ],
                     "footnotes" : [],
                     "name" : "modelContainer_summaryTable",
                     "overTitle" : false,
                     "schema" : {
                        "fields" : [
                           {
                              "name" : "model",
                              "title" : "Model",
                              "type" : "string"
                           },
                           {
                              "format" : "dp:3",
                              "name" : "R",
                              "title" : "R",
                              "type" : "number"
                           },
                           {
                              "format" : "dp:3",
                              "name" : "R2",
                              "title" : "R²",
                              "type" : "number"
                           },
                           {
                              "format" : "dp:3",
                              "name" : "adjR2",
                              "title" : "Adjusted R²",
                              "type" : "number"
                           },
                           {
                              "format" : "sf:4;dp:3",
                              "name" : "RMSE",
                              "title" : "RMSE",
                              "type" : "number"
                           },
                           {
                              "format" : "dp:3",
                              "name" : "R2c",
                              "title" : "R² Change",
                              "type" : "number"
                           },
                           {
                              "format" : "sf:4;dp:3",
                              "name" : "Fc",
                              "title" : "F Change",
                              "type" : "number"
                           },
                           {
                              "name" : "df1",
                              "title" : "df1",
                              "type" : "integer"
                           },
                           {
                              "name" : "df2",
                              "title" : "df2",
                              "type" : "integer"
                           },
                           {
                              "format" : "dp:3;p:.001",
                              "name" : "p",
                              "title" : "p",
                              "type" : "pvalue"
                           },
                           {
                              "format" : "sf:4;dp:3",
                              "name" : "DW_ac",
                              "overTitle" : "Durbin-Watson",
                              "title" : "Autocorrelation",
                              "type" : "number"
                           },
                           {
                              "format" : "sf:4;dp:3",
                              "name" : "DW",
                              "overTitle" : "Durbin-Watson",
                              "title" : "Statistic",
                              "type" : "number"
                           },
                           {
                              "format" : "dp:3;p:.001",
                              "name" : "DW_p",
                              "overTitle" : "Durbin-Watson",
                              "title" : "p",
                              "type" : "pvalue"
                           }
                        ]
                     },
                     "status" : "complete",
                     "title" : "Model Summary - SE"
                  }
               },
               "initCollapsed" : false,
               "name" : "modelContainer",
               "title" : ""
            },
            "name" : "",
            "title" : "RSQ and PSS as predictors of SE"
         },
         "rfile" : "",
         "status" : "complete",
         "title" : "RSQ and PSS as predictors of SE",
         "titleDef" : "Linear Regression",
         "userdata" : {
            "children" : {
               "modelContainer" : {
                  "children" : {
                     "modelContainer_casewiseTable" : {
                        "note" : {
                           "delta" : {
                              "ops" : [
                                 {
                                    "insert" : "The casewise diagnostic indicates that our predictor (RSQ) has residuals which are 3 or more standard deviations away from the mean. \nHowever, assessing data integrity of RSQ suggests small deviation of normality at the very left tail indicating that some of our participants indicated high level of perceived stress related to COVID-19 in participant with ID 97. \n"
                                 }
                              ]
                           },
                           "deltaAvailable" : true,
                           "format" : "html",
                           "text" : "<p>The casewise diagnostic indicates that our predictor (RSQ) has residuals which are 3 or more standard deviations away from the mean.&nbsp;</p><p>However, assessing data integrity of RSQ suggests small deviation of normality at the very left tail indicating that some of our participants indicated high level of perceived stress related to COVID-19 in participant with ID 97. </p>",
                           "visible" : true
                        }
                     },
                     "modelContainer_coeffTable" : {
                        "note" : {
                           "delta" : {
                              "ops" : [
                                 {
                                    "insert" : "Both tolerance and VIF are acceptable. \n"
                                 }
                              ]
                           },
                           "deltaAvailable" : true,
                           "format" : "html",
                           "text" : "<p>Both tolerance and VIF are acceptable.&nbsp;</p>",
                           "visible" : true
                        }
                     },
                     "modelContainer_summaryTable" : {
                        "note" : {
                           "delta" : {
                              "ops" : [
                                 {
                                    "insert" : "The adjusted R"
                                 },
                                 {
                                    "attributes" : {
                                       "script" : "super"
                                    },
                                    "insert" : "2"
                                 },
                                 {
                                    "insert" : " (we are using the adjusted value for multiple predictors) shows that the predictors can explain 23%% of the outcome variance.\n Durbin-Watson checks for correlations between residuals is between 1 and 3 as required. \n"
                                 }
                              ]
                           },
                           "deltaAvailable" : true,
                           "format" : "html",
                           "text" : "<p>The adjusted R<sup>2</sup> (we are using the adjusted value for multiple predictors) shows that the predictors can explain 23%% of the outcome variance.</p><p> Durbin-Watson checks for correlations between residuals is between 1 and 3 as required.&nbsp;</p>",
                           "visible" : true
                        }
                     }
                  }
               }
            },
            "firstNote" : {
               "delta" : {
                  "ops" : [
                     {
                        "insert" : "We next tested ther relationship between either predictors (RSQ and PSS) and potential mediators (i.e., AV, AP, SE, LOT, SC, STS, BU, CS) We, first, tested whether RSQ and PSS could predict AV, AP, SE, LOT, SC, STS, BU, CS  using a multiple regression analysis to gather an idea which independent variables will create the best prediction equation. We performed a seria of regression analyses with each of possible mediators as a dependent variable and RSQ and PSS as predictors. Each analysis we supplemented with Bayeasian inferences to gather evidence of each prediction. \nIn summary, the analyses below showed that \nRSQ and PSS are not reliable predictors of AP "
                     },
                     {
                        "attributes" : {
                           "list" : "ordered"
                        },
                        "insert" : "\n"
                     },
                     {
                        "insert" : "RSQ is not reliable predictors of SC and CS while PSS could reliably predict these variables"
                     },
                     {
                        "attributes" : {
                           "list" : "ordered"
                        },
                        "insert" : "\n"
                     }
                  ]
               },
               "deltaAvailable" : true,
               "format" : "html",
               "text" : "<p>We next tested ther relationship between either predictors (RSQ and PSS) and potential mediators (i.e., AV, AP, SE, LOT, SC, STS, BU, CS) We, first, tested whether RSQ and PSS could predict AV, AP, SE, LOT, SC, STS, BU, CS  using a multiple regression analysis to gather an idea which independent variables will create the best prediction equation. We performed a seria of regression analyses with each of possible mediators as a dependent variable and RSQ and PSS as predictors. Each analysis we supplemented with Bayeasian inferences to gather evidence of each prediction. </p><p>In summary, the analyses below showed that </p><ol><li>RSQ and PSS are not reliable predictors of AP </li><li>RSQ is not reliable predictors of SC and CS while PSS could reliably predict these variables</li></ol>",
               "visible" : true
            },
            "lastNote" : {
               "delta" : {
                  "ops" : [
                     {
                        "insert" : "The quite balanced distribution of the residuals around the baseline suggests that the assumption of homoscedasticity has not been badly violated. The Q-Q plot shows that the standardized residuals fit along the diagonal suggesting that both assumptions or normality and linearity have also not been badly violated. \n"
                     }
                  ]
               },
               "deltaAvailable" : true,
               "format" : "html",
               "text" : "<p>The quite balanced distribution of the residuals around the baseline suggests that the assumption of homoscedasticity has not been badly violated. The Q-Q plot shows that the standardized residuals fit along the diagonal suggesting that both assumptions or normality and linearity have also not been badly violated.&nbsp;</p>",
               "visible" : true
            }
         },
         "version" : "0.13.1"
      },
      {
         "id" : 40,
         "module" : "Regression",
         "name" : "RegressionLinearBayesian",
         "options" : {
            "alpha" : 3.0,
            "bayesFactorOrder" : "nullModelTop",
            "bayesFactorType" : "BF10",
            "bernoulliParam" : 0.50,
            "betaBinomialParamA" : 1.0,
            "betaBinomialParamB" : 1.0,
            "castilloParamU" : 1.0,
            "covariates" : [ "PSS", "RSQ" ],
            "dependent" : "SE",
            "descriptives" : false,
            "effectsType" : "allModels",
            "iterationsMCMC" : 0,
            "modelPrior" : "beta.binomial",
            "modelTerms" : [
               {
                  "components" : [ "PSS" ],
                  "isNuisance" : false
               },
               {
                  "components" : [ "RSQ" ],
                  "isNuisance" : false
               }
            ],
            "nSimForCRI" : 1000,
            "numShownModels" : 10,
            "numberOfModels" : 0,
            "omitIntercept" : false,
            "plotCoefficientsPosterior" : true,
            "plotHeight" : 320,
            "plotInclusionProbabilities" : true,
            "plotLogPosteriorOdds" : false,
            "plotModelComplexity" : false,
            "plotModelProbabilities" : false,
            "plotQQplot" : true,
            "plotResidualsVsFitted" : true,
            "plotWidth" : 480,
            "postSummaryPlot" : false,
            "postSummaryTable" : true,
            "posteriorSummaryPlotCredibleIntervalValue" : 0.950,
            "priorRegressionCoefficients" : "JZS",
            "rScale" : 0.3540,
            "samplingMethod" : "BAS",
            "seed" : 1,
            "setSeed" : false,
            "shownModels" : "limited",
            "summaryType" : "averaged",
            "wilsonParamLambda" : 1.0,
            "wlsWeights" : ""
         },
         "progress" : null,
         "results" : {
            ".meta" : [
               {
                  "meta" : [
                     {
                        "name" : "basreg_modelComparisonTable",
                        "type" : "table"
                     },
                     {
                        "meta" : [
                           {
                              "name" : "basreg_postSumContainer_postSumTable",
                              "type" : "table"
                           }
                        ],
                        "name" : "basreg_postSumContainer",
                        "type" : "collection"
                     },
                     {
                        "name" : "basreg_ResidualsVsFittedPlot",
                        "type" : "image"
                     },
                     {
                        "name" : "basreg_inclusionProbabilitiesPlot",
                        "type" : "image"
                     },
                     {
                        "name" : "basreg_qqPlot",
                        "type" : "image"
                     },
                     {
                        "meta" : [
                           {
                              "name" : "basreg_postDistContainer_Intercept",
                              "type" : "image"
                           },
                           {
                              "name" : "basreg_postDistContainer_PSS",
                              "type" : "image"
                           },
                           {
                              "name" : "basreg_postDistContainer_RSQ",
                              "type" : "image"
                           }
                        ],
                        "name" : "basreg_postDistContainer",
                        "type" : "collection"
                     }
                  ],
                  "name" : "basreg",
                  "type" : "collection"
               }
            ],
            "basreg" : {
               "collection" : {
                  "basreg_ResidualsVsFittedPlot" : {
                     "aspectRatio" : 0.0,
                     "convertible" : true,
                     "data" : "resources/40/_15_t1603024493342.png",
                     "editOptions" : {
                        "xAxis" : {
                           "settings" : {
                              "breaks" : [ -10, -5, 0, 5 ],
                              "expand" : [ 0.050, 0, 0.050, 0 ],
                              "labels" : [ "-10", "-5", "0", "5" ],
                              "title" : "Predictions under BMA"
                           },
                           "type" : "ScaleContinuous"
                        },
                        "yAxis" : {
                           "settings" : {
                              "breaks" : [ -15, -10, -5, 0, 5, 10 ],
                              "expand" : [ 0.050, 0, 0.050, 0 ],
                              "labels" : [ "-15", "-10", "-5", "0", "5", "10" ],
                              "title" : "Residuals"
                           },
                           "type" : "ScaleContinuous"
                        }
                     },
                     "editable" : true,
                     "height" : 400,
                     "name" : "basreg_ResidualsVsFittedPlot",
                     "revision" : 0,
                     "status" : "complete",
                     "title" : "Residuals vs Fitted",
                     "width" : 530
                  },
                  "basreg_inclusionProbabilitiesPlot" : {
                     "aspectRatio" : 0.0,
                     "convertible" : true,
                     "data" : "resources/40/_11_t1603024489025.png",
                     "editOptions" : {
                        "xAxis" : {
                           "settings" : {
                              "labels" : [ "RSQ", "PSS" ],
                              "shown" : [ "RSQ", "PSS" ],
                              "title" : ""
                           },
                           "type" : "ScaleDiscrete"
                        },
                        "yAxis" : {
                           "settings" : {
                              "breaks" : [ 1, 2 ],
                              "expand" : [ 0.050, 0, 0.050, 0 ],
                              "labels" : [ "RSQ", "PSS" ],
                              "title" : "Marginal Inclusion Probability"
                           },
                           "type" : "ScaleContinuous"
                        }
                     },
                     "editable" : true,
                     "height" : 400,
                     "name" : "basreg_inclusionProbabilitiesPlot",
                     "revision" : 0,
                     "status" : "complete",
                     "title" : "Inclusion Probabilities",
                     "width" : 700
                  },
                  "basreg_modelComparisonTable" : {
                     "casesAcrossColumns" : false,
                     "citation" : [
                        "Clyde, M. A. (2018). BAS: Bayesian Adaptive Sampling for Bayesian Model Averaging. (Version 1.5.3)[Computer software].",
                        "Clyde, M. A., Ghosh, J., & Littman, M. L. (2011). Bayesian adaptive sampling for variable selection and model averaging. Journal of Computational and Graphical Statistics, 20, 80-101.",
                        "Consonni, G., Fouskakis, D., Liseo, B., & Ntzoufras, I. (2018). Prior Distributions for Objective Bayesian Analysis. Bayesian Analysis, 13, 627-679.",
                        "Liang, F., Paulo, R., Molina, G., Clyde, M. A., & Berger, J. O. (2008). Mixtures of g Priors for Bayesian Variable Selection. Journal of the American Statistical Association, 103, 410-423."
                     ],
                     "data" : [
                        {
                           "BF" : 1.0,
                           "BFM" : 6.071830167569839e-17,
                           "Models" : "Null model",
                           "R2" : 0.0,
                           "postProbModel" : 3.035915083784919e-17,
                           "priorProbModel" : 0.3333333333333333
                        },
                        {
                           "BF" : 2.855696055664301e+16,
                           "BFM" : 13.03364601496592,
                           "Models" : "PSS + RSQ",
                           "R2" : 0.2351641696796416,
                           "postProbModel" : 0.8669650730096339,
                           "priorProbModel" : 0.3333333333333333
                        },
                        {
                           "BF" : 8764074311574307,
                           "BFM" : 0.7672450201924460,
                           "Models" : "PSS",
                           "R2" : 0.2185176732895979,
                           "postProbModel" : 0.1330349269896017,
                           "priorProbModel" : 0.1666666666666667
                        },
                        {
                           "BF" : 50356.70954112582,
                           "BFM" : 3.821967351644917e-12,
                           "Models" : "RSQ",
                           "R2" : 0.07950031939192292,
                           "postProbModel" : 7.643934703283992e-13,
                           "priorProbModel" : 0.1666666666666667
                        }
                     ],
                     "footnotes" : [],
                     "name" : "basreg_modelComparisonTable",
                     "overTitle" : false,
                     "schema" : {
                        "fields" : [
                           {
                              "name" : "Models",
                              "title" : "Models",
                              "type" : "string"
                           },
                           {
                              "format" : "sf:4;dp:3",
                              "name" : "priorProbModel",
                              "title" : "P(M)",
                              "type" : "number"
                           },
                           {
                              "format" : "sf:4;dp:3",
                              "name" : "postProbModel",
                              "title" : "P(M|data)",
                              "type" : "number"
                           },
                           {
                              "format" : "sf:4;dp:3",
                              "name" : "BFM",
                              "title" : "BF<sub>M</sub>",
                              "type" : "number"
                           },
                           {
                              "format" : "sf:4;dp:3",
                              "name" : "BF",
                              "title" : "BF<sub>10</sub>",
                              "type" : "number"
                           },
                           {
                              "format" : "dp:3",
                              "name" : "R2",
                              "title" : "R²",
                              "type" : "number"
                           }
                        ]
                     },
                     "status" : "complete",
                     "title" : "Model Comparison - SE"
                  },
                  "basreg_postDistContainer" : {
                     "collection" : {
                        "basreg_postDistContainer_Intercept" : {
                           "aspectRatio" : 0.0,
                           "convertible" : true,
                           "data" : "resources/40/_17_t1603024493796.png",
                           "editOptions" : {
                              "xAxis" : {
                                 "settings" : {
                                    "breaks" : [ -1, -0.50, 0, 0.50, 1 ],
                                    "expand" : [ 0.050, 0, 0.050, 0 ],
                                    "labels" : [ "-1.0", "-0.5", "0.0", "0.5", "1.0" ],
                                    "title" : "Intercept"
                                 },
                                 "type" : "ScaleContinuous"
                              },
                              "yAxis" : {
                                 "settings" : {
                                    "breaks" : [ 0, 0.20, 0.40, 0.60, 0.80, 1, 1.20 ],
                                    "expand" : [ 0.050, 0, 0.050, 0 ],
                                    "labels" : [ "0.0", "0.2", "0.4", "0.6", "0.8", "1.0", "1.2" ],
                                    "title" : "Density"
                                 },
                                 "type" : "ScaleContinuous"
                              }
                           },
                           "editable" : true,
                           "height" : 400,
                           "name" : "basreg_postDistContainer_Intercept",
                           "revision" : 0,
                           "status" : "complete",
                           "title" : "Intercept",
                           "width" : 530
                        },
                        "basreg_postDistContainer_PSS" : {
                           "aspectRatio" : 0.0,
                           "convertible" : true,
                           "data" : "resources/40/_18_t1603024494051.png",
                           "editOptions" : {
                              "xAxis" : {
                                 "settings" : {
                                    "breaks" : [ -0.50, -0.40, -0.30, -0.20, -0.10, 0 ],
                                    "expand" : [ 0.050, 0, 0.050, 0 ],
                                    "labels" : [ "-0.5", "-0.4", "-0.3", "-0.2", "-0.1", "0.0" ],
                                    "title" : "PSS"
                                 },
                                 "type" : "ScaleContinuous"
                              },
                              "yAxis" : {
                                 "settings" : {
                                    "breaks" : [ 0, 0.20, 0.40, 0.60, 0.80, 1, 1.20 ],
                                    "expand" : [ 0.050, 0, 0.050, 0 ],
                                    "labels" : [ "0.0", "0.2", "0.4", "0.6", "0.8", "1.0", "1.2" ],
                                    "title" : "Density"
                                 },
                                 "type" : "ScaleContinuous"
                              }
                           },
                           "editable" : true,
                           "height" : 400,
                           "name" : "basreg_postDistContainer_PSS",
                           "revision" : 0,
                           "status" : "complete",
                           "title" : "PSS",
                           "width" : 530
                        },
                        "basreg_postDistContainer_RSQ" : {
                           "aspectRatio" : 0.0,
                           "convertible" : true,
                           "data" : "resources/40/_19_t1603024494300.png",
                           "editOptions" : {
                              "xAxis" : {
                                 "settings" : {
                                    "breaks" : [ -0.250, -0.20, -0.150, -0.10, -0.050, 0, 0.050 ],
                                    "expand" : [ 0.050, 0, 0.050, 0 ],
                                    "labels" : [ "-0.25", "-0.20", "-0.15", "-0.10", "-0.05", "0.00", "0.05" ],
                                    "title" : "RSQ"
                                 },
                                 "type" : "ScaleContinuous"
                              },
                              "yAxis" : {
                                 "settings" : {
                                    "breaks" : [ 0, 0.20, 0.40, 0.60, 0.80, 1 ],
                                    "expand" : [ 0.050, 0, 0.050, 0 ],
                                    "labels" : [ "0.0", "0.2", "0.4", "0.6", "0.8", "1.0" ],
                                    "title" : "Density"
                                 },
                                 "type" : "ScaleContinuous"
                              }
                           },
                           "editable" : true,
                           "height" : 400,
                           "name" : "basreg_postDistContainer_RSQ",
                           "revision" : 0,
                           "status" : "complete",
                           "title" : "RSQ",
                           "width" : 530
                        }
                     },
                     "initCollapsed" : false,
                     "name" : "basreg_postDistContainer",
                     "title" : "Marginal Posterior Distributions"
                  },
                  "basreg_postSumContainer" : {
                     "collection" : {
                        "basreg_postSumContainer_postSumTable" : {
                           "casesAcrossColumns" : false,
                           "data" : [
                              {
                                 "BFincl" : 1.0,
                                 "coefficient" : "Intercept",
                                 "lowerCri" : -0.3184990789933269,
                                 "mean" : 0.01846153846153766,
                                 "pIncl" : 1.0,
                                 "pInclprior" : 1.0,
                                 "sd" : 0.1816298317825484,
                                 "upperCri" : 0.3835963432437750
                              },
                              {
                                 "BFincl" : 1308174812761.246,
                                 "coefficient" : "PSS",
                                 "lowerCri" : -0.3180420738172786,
                                 "mean" : -0.2582046986236525,
                                 "pIncl" : 0.9999999999992356,
                                 "pInclprior" : 0.50,
                                 "sd" : 0.03318013876426829,
                                 "upperCri" : -0.1887039132916021
                              },
                              {
                                 "BFincl" : 6.516823007526150,
                                 "coefficient" : "RSQ",
                                 "lowerCri" : -0.1095812494900421,
                                 "mean" : -0.05946711168488852,
                                 "pIncl" : 0.8669650730103983,
                                 "pInclprior" : 0.50,
                                 "sd" : 0.03372658918062270,
                                 "upperCri" : 0.0
                              }
                           ],
                           "footnotes" : [],
                           "name" : "basreg_postSumContainer_postSumTable",
                           "overTitle" : false,
                           "schema" : {
                              "fields" : [
                                 {
                                    "name" : "coefficient",
                                    "title" : "Coefficient",
                                    "type" : "string"
                                 },
                                 {
                                    "format" : "sf:4;dp:3",
                                    "name" : "mean",
                                    "title" : "Mean",
                                    "type" : "number"
                                 },
                                 {
                                    "format" : "sf:4;dp:3",
                                    "name" : "sd",
                                    "title" : "SD",
                                    "type" : "number"
                                 },
                                 {
                                    "format" : "sf:4;dp:3",
                                    "name" : "pInclprior",
                                    "title" : "P(incl)",
                                    "type" : "number"
                                 },
                                 {
                                    "format" : "sf:4;dp:3",
                                    "name" : "pIncl",
                                    "title" : "P(incl|data)",
                                    "type" : "number"
                                 },
                                 {
                                    "format" : "sf:4;dp:3",
                                    "name" : "BFincl",
                                    "title" : "BF<sub>inclusion</sub>",
                                    "type" : "number"
                                 },
                                 {
                                    "format" : "sf:4;dp:3",
                                    "name" : "lowerCri",
                                    "overTitle" : "95% Credible Interval",
                                    "title" : "Lower",
                                    "type" : "number"
                                 },
                                 {
                                    "format" : "sf:4;dp:3",
                                    "name" : "upperCri",
                                    "overTitle" : "95% Credible Interval",
                                    "title" : "Upper",
                                    "type" : "number"
                                 }
                              ]
                           },
                           "status" : "complete",
                           "title" : "Posterior Summaries of Coefficients"
                        }
                     },
                     "initCollapsed" : false,
                     "name" : "basreg_postSumContainer",
                     "title" : "Posterior Summary"
                  },
                  "basreg_qqPlot" : {
                     "aspectRatio" : 0.0,
                     "convertible" : true,
                     "data" : "resources/40/_16_t1603024493581.png",
                     "editOptions" : {
                        "xAxis" : {
                           "settings" : {
                              "breaks" : [ -3, -2, -1, 0, 1, 2, 3 ],
                              "expand" : [ 0.050, 0, 0.050, 0 ],
                              "labels" : [ "-3", "-2", "-1", "0", "1", "2", "3" ],
                              "title" : "Theoretical quantiles"
                           },
                           "type" : "ScaleContinuous"
                        },
                        "yAxis" : {
                           "settings" : {
                              "breaks" : [ -15, -10, -5, 0, 5, 10 ],
                              "expand" : [ 0.050, 0, 0.050, 0 ],
                              "labels" : [ "-15", "-10", "-5", "0", "5", "10" ],
                              "title" : "Observed quantiles"
                           },
                           "type" : "ScaleContinuous"
                        }
                     },
                     "editable" : true,
                     "height" : 400,
                     "name" : "basreg_qqPlot",
                     "revision" : 0,
                     "status" : "complete",
                     "title" : "Q-Q Plot",
                     "width" : 700
                  }
               },
               "initCollapsed" : false,
               "name" : "basreg",
               "title" : ""
            },
            "citation" : [ "JASP Team (2020). JASP (Version 0.13.1) [Computer software]." ],
            "name" : "",
            "title" : "RSQ and PSS as predictors of SE. Bayesian inference"
         },
         "rfile" : "",
         "status" : "complete",
         "title" : "RSQ and PSS as predictors of SE. Bayesian inference",
         "titleDef" : "Bayesian Linear Regression",
         "userdata" : null,
         "version" : "0.13.1"
      },
      {
         "id" : 42,
         "module" : "Regression",
         "name" : "RegressionLinear",
         "options" : {
            "VovkSellkeMPR" : false,
            "collinearityDiagnostics" : true,
            "covariates" : [ "PSS", "RSQ" ],
            "dependent" : "AV",
            "descriptives" : false,
            "factors" : [],
            "includeConstant" : true,
            "method" : "enter",
            "missingValues" : "excludeCasesListwise",
            "modelFit" : true,
            "modelTerms" : [
               {
                  "components" : [ "PSS" ],
                  "isNuisance" : false
               },
               {
                  "components" : [ "RSQ" ],
                  "isNuisance" : false
               }
            ],
            "partAndPartialCorrelations" : false,
            "plotHeight" : 320,
            "plotResidualsCovariates" : false,
            "plotResidualsDependent" : false,
            "plotResidualsHistogram" : false,
            "plotResidualsHistogramStandardized" : true,
            "plotResidualsPredicted" : false,
            "plotResidualsQQ" : false,
            "plotWidth" : 480,
            "plotsPartialRegression" : false,
            "rSquaredChange" : false,
            "regressionCoefficientsBootstrapping" : false,
            "regressionCoefficientsBootstrappingReplicates" : 5000,
            "regressionCoefficientsConfidenceIntervals" : true,
            "regressionCoefficientsConfidenceIntervalsInterval" : 0.950,
            "regressionCoefficientsCovarianceMatrix" : false,
            "regressionCoefficientsEstimates" : true,
            "residualsCasewiseDiagnostics" : false,
            "residualsCasewiseDiagnosticsCooksDistance" : 1.0,
            "residualsCasewiseDiagnosticsOutliersOutside" : 3.0,
            "residualsCasewiseDiagnosticsType" : "outliersOutside",
            "residualsDurbinWatson" : false,
            "residualsStatistics" : false,
            "steppingMethodCriteriaFEntry" : 3.840,
            "steppingMethodCriteriaFRemoval" : 2.710,
            "steppingMethodCriteriaPEntry" : 0.050,
            "steppingMethodCriteriaPRemoval" : 0.10,
            "steppingMethodCriteriaType" : "usePValue",
            "wlsWeights" : ""
         },
         "progress" : null,
         "results" : {
            ".meta" : [
               {
                  "meta" : [
                     {
                        "name" : "modelContainer_summaryTable",
                        "type" : "table"
                     },
                     {
                        "name" : "modelContainer_anovaTable",
                        "type" : "table"
                     },
                     {
                        "name" : "modelContainer_coeffTable",
                        "type" : "table"
                     },
                     {
                        "name" : "modelContainer_collinearityTable",
                        "type" : "table"
                     }
                  ],
                  "name" : "modelContainer",
                  "type" : "collection"
               }
            ],
            "citation" : [ "JASP Team (2020). JASP (Version 0.13.1) [Computer software]." ],
            "modelContainer" : {
               "collection" : {
                  "modelContainer_anovaTable" : {
                     "casesAcrossColumns" : false,
                     "data" : [
                        {
                           ".isNewGroup" : true,
                           "F" : 50.76555274909882,
                           "MS" : 647.1747680424284,
                           "SS" : 1294.349536084857,
                           "cases" : "Regression",
                           "df" : 2.0,
                           "model" : "H₁",
                           "p" : 6.978122781034412e-20
                        },
                        {
                           ".isNewGroup" : false,
                           "F" : null,
                           "MS" : 12.74830535660654,
                           "SS" : 4092.206019470699,
                           "cases" : "Residual",
                           "df" : 321.0,
                           "model" : "H₁",
                           "p" : null
                        },
                        {
                           ".isNewGroup" : false,
                           "F" : null,
                           "MS" : null,
                           "SS" : 5386.555555555556,
                           "cases" : "Total",
                           "df" : 323.0,
                           "model" : "H₁",
                           "p" : null
                        }
                     ],
                     "footnotes" : [
                        {
                           "cols" : null,
                           "myOrder" : 0,
                           "rows" : null,
                           "symbol" : "<em>Note.</em>",
                           "text" : "The intercept model is omitted, as no meaningful information can be shown."
                        }
                     ],
                     "name" : "modelContainer_anovaTable",
                     "overTitle" : false,
                     "schema" : {
                        "fields" : [
                           {
                              "combine" : true,
                              "name" : "model",
                              "title" : "Model",
                              "type" : "string"
                           },
                           {
                              "name" : "cases",
                              "title" : "",
                              "type" : "string"
                           },
                           {
                              "format" : "sf:4;dp:3",
                              "name" : "SS",
                              "title" : "Sum of Squares",
                              "type" : "number"
                           },
                           {
                              "name" : "df",
                              "title" : "df",
                              "type" : "integer"
                           },
                           {
                              "format" : "sf:4;dp:3",
                              "name" : "MS",
                              "title" : "Mean Square",
                              "type" : "number"
                           },
                           {
                              "format" : "sf:4;dp:3",
                              "name" : "F",
                              "title" : "F",
                              "type" : "number"
                           },
                           {
                              "format" : "dp:3;p:.001",
                              "name" : "p",
                              "title" : "p",
                              "type" : "pvalue"
                           }
                        ]
                     },
                     "status" : "complete",
                     "title" : "ANOVA"
                  },
                  "modelContainer_coeffTable" : {
                     "casesAcrossColumns" : false,
                     "data" : [
                        {
                           ".isNewGroup" : false,
                           "SE" : 0.2268724731985896,
                           "VIF" : null,
                           "lower" : -0.4426305911430219,
                           "model" : "H₀",
                           "name" : "(Intercept)",
                           "p" : 0.9869851549661678,
                           "standCoeff" : null,
                           "t" : 0.01632504662855961,
                           "tolerance" : null,
                           "unstandCoeff" : 0.003703703703703617,
                           "upper" : 0.4500379985504291
                        },
                        {
                           ".isNewGroup" : true,
                           "SE" : 0.1983647178972896,
                           "VIF" : null,
                           "lower" : -0.4004861076026450,
                           "model" : "H₁",
                           "name" : "(Intercept)",
                           "p" : 0.9589141497399492,
                           "standCoeff" : null,
                           "t" : -0.05155649857247502,
                           "tolerance" : null,
                           "unstandCoeff" : -0.01022699029510102,
                           "upper" : 0.3800321270124429
                        },
                        {
                           ".isNewGroup" : false,
                           "SE" : 0.03506836018466893,
                           "VIF" : 1.129865945383918,
                           "lower" : 0.1008726285549226,
                           "model" : "H₁",
                           "name" : "PSS",
                           "p" : 1.984618633582265e-06,
                           "standCoeff" : 0.2504804217326033,
                           "t" : 4.843838662047784,
                           "tolerance" : 0.8850607490963974,
                           "unstandCoeff" : 0.1698654788771165,
                           "upper" : 0.2388583291993104
                        },
                        {
                           ".isNewGroup" : false,
                           "SE" : 0.02900009306227295,
                           "VIF" : 1.129865945383918,
                           "lower" : 0.1363810538795737,
                           "model" : "H₁",
                           "name" : "RSQ",
                           "p" : 1.118861065509400e-10,
                           "standCoeff" : 0.3449216626287021,
                           "t" : 6.670161576948676,
                           "tolerance" : 0.8850607490963974,
                           "unstandCoeff" : 0.1934353064719089,
                           "upper" : 0.2504895590642440
                        }
                     ],
                     "footnotes" : [],
                     "name" : "modelContainer_coeffTable",
                     "overTitle" : false,
                     "schema" : {
                        "fields" : [
                           {
                              "combine" : true,
                              "name" : "model",
                              "title" : "Model",
                              "type" : "string"
                           },
                           {
                              "name" : "name",
                              "title" : "",
                              "type" : "string"
                           },
                           {
                              "format" : "sf:4;dp:3",
                              "name" : "unstandCoeff",
                              "title" : "Unstandardized",
                              "type" : "number"
                           },
                           {
                              "format" : "sf:4;dp:3",
                              "name" : "SE",
                              "title" : "Standard Error",
                              "type" : "number"
                           },
                           {
                              "format" : "sf:4;dp:3",
                              "name" : "standCoeff",
                              "title" : "Standardized",
                              "type" : "number"
                           },
                           {
                              "format" : "sf:4;dp:3",
                              "name" : "t",
                              "title" : "t",
                              "type" : "number"
                           },
                           {
                              "format" : "dp:3;p:.001",
                              "name" : "p",
                              "title" : "p",
                              "type" : "pvalue"
                           },
                           {
                              "format" : "sf:4;dp:3",
                              "name" : "lower",
                              "overTitle" : "95% CI",
                              "title" : "Lower",
                              "type" : "number"
                           },
                           {
                              "format" : "sf:4;dp:3",
                              "name" : "upper",
                              "overTitle" : "95% CI",
                              "title" : "Upper",
                              "type" : "number"
                           },
                           {
                              "format" : "dp:3",
                              "name" : "tolerance",
                              "overTitle" : "Collinearity Statistics",
                              "title" : "Tolerance",
                              "type" : "number"
                           },
                           {
                              "format" : "sf:4;dp:3",
                              "name" : "VIF",
                              "overTitle" : "Collinearity Statistics",
                              "title" : "VIF",
                              "type" : "number"
                           }
                        ]
                     },
                     "status" : "complete",
                     "title" : "Coefficients"
                  },
                  "modelContainer_collinearityTable" : {
                     "casesAcrossColumns" : false,
                     "data" : [
                        {
                           "(Intercept)" : 0.0004053820040086222,
                           ".isNewGroup" : true,
                           "JaspColumn_.5._Encoded" : 0.3302726488296422,
                           "JaspColumn_.6._Encoded" : 0.3302198377184038,
                           "condIndex" : 1.0,
                           "dimension" : 1,
                           "eigenvalue" : 1.339230695790870,
                           "model" : "H₁"
                        },
                        {
                           "(Intercept)" : 0.9995718584860014,
                           ".isNewGroup" : false,
                           "JaspColumn_.5._Encoded" : 0.0001669546008734548,
                           "JaspColumn_.6._Encoded" : 0.0003269573924756165,
                           "condIndex" : 1.157355044025788,
                           "dimension" : 2,
                           "eigenvalue" : 0.9998208231494458,
                           "model" : "H₁"
                        },
                        {
                           "(Intercept)" : 2.275950999000631e-05,
                           ".isNewGroup" : false,
                           "JaspColumn_.5._Encoded" : 0.6695603965694843,
                           "JaspColumn_.6._Encoded" : 0.6694532048891205,
                           "condIndex" : 1.423455494317332,
                           "dimension" : 3,
                           "eigenvalue" : 0.6609484810596840,
                           "model" : "H₁"
                        }
                     ],
                     "footnotes" : [
                        {
                           "cols" : null,
                           "myOrder" : 0,
                           "rows" : null,
                           "symbol" : "<em>Note.</em>",
                           "text" : "The intercept model is omitted, as no meaningful information can be shown."
                        }
                     ],
                     "name" : "modelContainer_collinearityTable",
                     "overTitle" : false,
                     "schema" : {
                        "fields" : [
                           {
                              "combine" : true,
                              "name" : "model",
                              "title" : "Model",
                              "type" : "string"
                           },
                           {
                              "name" : "dimension",
                              "title" : "Dimension",
                              "type" : "integer"
                           },
                           {
                              "format" : "sf:4;dp:3",
                              "name" : "eigenvalue",
                              "title" : "Eigenvalue",
                              "type" : "number"
                           },
                           {
                              "format" : "sf:4;dp:3",
                              "name" : "condIndex",
                              "title" : "Condition Index",
                              "type" : "number"
                           },
                           {
                              "format" : "dp:3",
                              "name" : "(Intercept)",
                              "overTitle" : "Variance Proportions",
                              "title" : "(Intercept)",
                              "type" : "number"
                           },
                           {
                              "format" : "dp:3",
                              "name" : "JaspColumn_.6._Encoded",
                              "overTitle" : "Variance Proportions",
                              "title" : "PSS",
                              "type" : "number"
                           },
                           {
                              "format" : "dp:3",
                              "name" : "JaspColumn_.5._Encoded",
                              "overTitle" : "Variance Proportions",
                              "title" : "RSQ",
                              "type" : "number"
                           }
                        ]
                     },
                     "status" : "complete",
                     "title" : "Collinearity Diagnostics"
                  },
                  "modelContainer_summaryTable" : {
                     "casesAcrossColumns" : false,
                     "data" : [
                        {
                           "R" : 0.0,
                           "R2" : 0.0,
                           "RMSE" : 4.083704517574613,
                           "adjR2" : 0.0,
                           "model" : "H₀"
                        },
                        {
                           "R" : 0.4901965095069422,
                           "R2" : 0.2402926179327897,
                           "RMSE" : 3.570476908846568,
                           "adjR2" : 0.2355592386052681,
                           "model" : "H₁"
                        }
                     ],
                     "footnotes" : [],
                     "name" : "modelContainer_summaryTable",
                     "overTitle" : false,
                     "schema" : {
                        "fields" : [
                           {
                              "name" : "model",
                              "title" : "Model",
                              "type" : "string"
                           },
                           {
                              "format" : "dp:3",
                              "name" : "R",
                              "title" : "R",
                              "type" : "number"
                           },
                           {
                              "format" : "dp:3",
                              "name" : "R2",
                              "title" : "R²",
                              "type" : "number"
                           },
                           {
                              "format" : "dp:3",
                              "name" : "adjR2",
                              "title" : "Adjusted R²",
                              "type" : "number"
                           },
                           {
                              "format" : "sf:4;dp:3",
                              "name" : "RMSE",
                              "title" : "RMSE",
                              "type" : "number"
                           }
                        ]
                     },
                     "status" : "complete",
                     "title" : "Model Summary - AV"
                  }
               },
               "initCollapsed" : false,
               "name" : "modelContainer",
               "title" : ""
            },
            "name" : "",
            "title" : "RSQ and PSS as predictors of AV"
         },
         "rfile" : "",
         "status" : "complete",
         "title" : "RSQ and PSS as predictors of AV",
         "titleDef" : "Linear Regression",
         "userdata" : null,
         "version" : "0.13.1"
      },
      {
         "id" : 43,
         "module" : "Regression",
         "name" : "RegressionLinearBayesian",
         "options" : {
            "alpha" : 3.0,
            "bayesFactorOrder" : "nullModelTop",
            "bayesFactorType" : "BF10",
            "bernoulliParam" : 0.50,
            "betaBinomialParamA" : 1.0,
            "betaBinomialParamB" : 1.0,
            "castilloParamU" : 1.0,
            "covariates" : [ "PSS", "RSQ" ],
            "dependent" : "AV",
            "descriptives" : false,
            "effectsType" : "allModels",
            "iterationsMCMC" : 0,
            "modelPrior" : "beta.binomial",
            "modelTerms" : [
               {
                  "components" : [ "PSS" ],
                  "isNuisance" : false
               },
               {
                  "components" : [ "RSQ" ],
                  "isNuisance" : false
               }
            ],
            "nSimForCRI" : 1000,
            "numShownModels" : 10,
            "numberOfModels" : 0,
            "omitIntercept" : false,
            "plotCoefficientsPosterior" : false,
            "plotHeight" : 320,
            "plotInclusionProbabilities" : false,
            "plotLogPosteriorOdds" : false,
            "plotModelComplexity" : false,
            "plotModelProbabilities" : false,
            "plotQQplot" : false,
            "plotResidualsVsFitted" : false,
            "plotWidth" : 480,
            "postSummaryPlot" : false,
            "postSummaryTable" : true,
            "posteriorSummaryPlotCredibleIntervalValue" : 0.950,
            "priorRegressionCoefficients" : "JZS",
            "rScale" : 0.3540,
            "samplingMethod" : "BAS",
            "seed" : 1,
            "setSeed" : false,
            "shownModels" : "limited",
            "summaryType" : "averaged",
            "wilsonParamLambda" : 1.0,
            "wlsWeights" : ""
         },
         "progress" : null,
         "results" : {
            ".meta" : [
               {
                  "meta" : [
                     {
                        "name" : "basreg_modelComparisonTable",
                        "type" : "table"
                     },
                     {
                        "meta" : [
                           {
                              "name" : "basreg_postSumContainer_postSumTable",
                              "type" : "table"
                           }
                        ],
                        "name" : "basreg_postSumContainer",
                        "type" : "collection"
                     }
                  ],
                  "name" : "basreg",
                  "type" : "collection"
               }
            ],
            "basreg" : {
               "collection" : {
                  "basreg_modelComparisonTable" : {
                     "casesAcrossColumns" : false,
                     "citation" : [
                        "Clyde, M. A. (2018). BAS: Bayesian Adaptive Sampling for Bayesian Model Averaging. (Version 1.5.3)[Computer software].",
                        "Clyde, M. A., Ghosh, J., & Littman, M. L. (2011). Bayesian adaptive sampling for variable selection and model averaging. Journal of Computational and Graphical Statistics, 20, 80-101.",
                        "Consonni, G., Fouskakis, D., Liseo, B., & Ntzoufras, I. (2018). Prior Distributions for Objective Bayesian Analysis. Bayesian Analysis, 13, 627-679.",
                        "Liang, F., Paulo, R., Molina, G., Clyde, M. A., & Berger, J. O. (2008). Mixtures of g Priors for Bayesian Variable Selection. Journal of the American Statistical Association, 103, 410-423."
                     ],
                     "data" : [
                        {
                           "BF" : 1.0,
                           "BFM" : 2.775543203473234e-17,
                           "Models" : "Null model",
                           "R2" : 0.0,
                           "postProbModel" : 1.387771601736617e-17,
                           "priorProbModel" : 0.3333333333333333
                        },
                        {
                           "BF" : 7.205313848529452e+16,
                           "BFM" : 29846.09953180887,
                           "Models" : "PSS + RSQ",
                           "R2" : 0.2402926179327897,
                           "postProbModel" : 0.9999329940588724,
                           "priorProbModel" : 0.3333333333333333
                        },
                        {
                           "BF" : 9655782108363.629,
                           "BFM" : 0.0003350229516351895,
                           "Models" : "RSQ",
                           "R2" : 0.1847635156285116,
                           "postProbModel" : 6.700010101271768e-05,
                           "priorProbModel" : 0.1666666666666667
                        },
                        {
                           "BF" : 841653608.8819630,
                           "BFM" : 2.920057459317275e-08,
                           "Models" : "PSS",
                           "R2" : 0.1349960968396413,
                           "postProbModel" : 5.840114884527609e-09,
                           "priorProbModel" : 0.1666666666666667
                        }
                     ],
                     "footnotes" : [],
                     "name" : "basreg_modelComparisonTable",
                     "overTitle" : false,
                     "schema" : {
                        "fields" : [
                           {
                              "name" : "Models",
                              "title" : "Models",
                              "type" : "string"
                           },
                           {
                              "format" : "sf:4;dp:3",
                              "name" : "priorProbModel",
                              "title" : "P(M)",
                              "type" : "number"
                           },
                           {
                              "format" : "sf:4;dp:3",
                              "name" : "postProbModel",
                              "title" : "P(M|data)",
                              "type" : "number"
                           },
                           {
                              "format" : "sf:4;dp:3",
                              "name" : "BFM",
                              "title" : "BF<sub>M</sub>",
                              "type" : "number"
                           },
                           {
                              "format" : "sf:4;dp:3",
                              "name" : "BF",
                              "title" : "BF<sub>10</sub>",
                              "type" : "number"
                           },
                           {
                              "format" : "dp:3",
                              "name" : "R2",
                              "title" : "R²",
                              "type" : "number"
                           }
                        ]
                     },
                     "status" : "complete",
                     "title" : "Model Comparison - AV"
                  },
                  "basreg_postSumContainer" : {
                     "collection" : {
                        "basreg_postSumContainer_postSumTable" : {
                           "casesAcrossColumns" : false,
                           "data" : [
                              {
                                 "BFincl" : 1.0,
                                 "coefficient" : "Intercept",
                                 "lowerCri" : -0.3561326347692590,
                                 "mean" : 0.003703703703702180,
                                 "pIncl" : 0.9999999999999999,
                                 "pInclprior" : 1.0,
                                 "sd" : 0.1983602919077213,
                                 "upperCri" : 0.4054665537634133
                              },
                              {
                                 "BFincl" : 14924.35063208303,
                                 "coefficient" : "PSS",
                                 "lowerCri" : 0.1033284256494629,
                                 "mean" : 0.1662559175673113,
                                 "pIncl" : 0.9999329998989872,
                                 "pInclprior" : 0.50,
                                 "sd" : 0.0347204484226720,
                                 "upperCri" : 0.2365390146247018
                              },
                              {
                                 "BFincl" : 171229506.8771576,
                                 "coefficient" : "RSQ",
                                 "lowerCri" : 0.1372899202990522,
                                 "mean" : 0.1893407614545569,
                                 "pIncl" : 0.9999999941598851,
                                 "pInclprior" : 0.50,
                                 "sd" : 0.02869386624133173,
                                 "upperCri" : 0.2474496043224581
                              }
                           ],
                           "footnotes" : [],
                           "name" : "basreg_postSumContainer_postSumTable",
                           "overTitle" : false,
                           "schema" : {
                              "fields" : [
                                 {
                                    "name" : "coefficient",
                                    "title" : "Coefficient",
                                    "type" : "string"
                                 },
                                 {
                                    "format" : "sf:4;dp:3",
                                    "name" : "mean",
                                    "title" : "Mean",
                                    "type" : "number"
                                 },
                                 {
                                    "format" : "sf:4;dp:3",
                                    "name" : "sd",
                                    "title" : "SD",
                                    "type" : "number"
                                 },
                                 {
                                    "format" : "sf:4;dp:3",
                                    "name" : "pInclprior",
                                    "title" : "P(incl)",
                                    "type" : "number"
                                 },
                                 {
                                    "format" : "sf:4;dp:3",
                                    "name" : "pIncl",
                                    "title" : "P(incl|data)",
                                    "type" : "number"
                                 },
                                 {
                                    "format" : "sf:4;dp:3",
                                    "name" : "BFincl",
                                    "title" : "BF<sub>inclusion</sub>",
                                    "type" : "number"
                                 },
                                 {
                                    "format" : "sf:4;dp:3",
                                    "name" : "lowerCri",
                                    "overTitle" : "95% Credible Interval",
                                    "title" : "Lower",
                                    "type" : "number"
                                 },
                                 {
                                    "format" : "sf:4;dp:3",
                                    "name" : "upperCri",
                                    "overTitle" : "95% Credible Interval",
                                    "title" : "Upper",
                                    "type" : "number"
                                 }
                              ]
                           },
                           "status" : "complete",
                           "title" : "Posterior Summaries of Coefficients"
                        }
                     },
                     "initCollapsed" : false,
                     "name" : "basreg_postSumContainer",
                     "title" : "Posterior Summary"
                  }
               },
               "initCollapsed" : false,
               "name" : "basreg",
               "title" : ""
            },
            "citation" : [ "JASP Team (2020). JASP (Version 0.13.1) [Computer software]." ],
            "name" : "",
            "title" : "RSQ and PSS as predictors of AV. Bayesian inference"
         },
         "rfile" : "",
         "status" : "complete",
         "title" : "RSQ and PSS as predictors of AV. Bayesian inference",
         "titleDef" : "Bayesian Linear Regression",
         "userdata" : null,
         "version" : "0.13.1"
      },
      {
         "id" : 44,
         "module" : "Regression",
         "name" : "RegressionLinear",
         "options" : {
            "VovkSellkeMPR" : false,
            "collinearityDiagnostics" : false,
            "covariates" : [ "PSS", "RSQ" ],
            "dependent" : "AP",
            "descriptives" : false,
            "factors" : [],
            "includeConstant" : true,
            "method" : "enter",
            "missingValues" : "excludeCasesListwise",
            "modelFit" : true,
            "modelTerms" : [
               {
                  "components" : [ "PSS" ],
                  "isNuisance" : false
               },
               {
                  "components" : [ "RSQ" ],
                  "isNuisance" : false
               }
            ],
            "partAndPartialCorrelations" : false,
            "plotHeight" : 320,
            "plotResidualsCovariates" : false,
            "plotResidualsDependent" : false,
            "plotResidualsHistogram" : false,
            "plotResidualsHistogramStandardized" : true,
            "plotResidualsPredicted" : false,
            "plotResidualsQQ" : false,
            "plotWidth" : 480,
            "plotsPartialRegression" : false,
            "rSquaredChange" : false,
            "regressionCoefficientsBootstrapping" : false,
            "regressionCoefficientsBootstrappingReplicates" : 5000,
            "regressionCoefficientsConfidenceIntervals" : true,
            "regressionCoefficientsConfidenceIntervalsInterval" : 0.950,
            "regressionCoefficientsCovarianceMatrix" : false,
            "regressionCoefficientsEstimates" : true,
            "residualsCasewiseDiagnostics" : false,
            "residualsCasewiseDiagnosticsCooksDistance" : 1.0,
            "residualsCasewiseDiagnosticsOutliersOutside" : 3.0,
            "residualsCasewiseDiagnosticsType" : "outliersOutside",
            "residualsDurbinWatson" : false,
            "residualsStatistics" : false,
            "steppingMethodCriteriaFEntry" : 3.840,
            "steppingMethodCriteriaFRemoval" : 2.710,
            "steppingMethodCriteriaPEntry" : 0.050,
            "steppingMethodCriteriaPRemoval" : 0.10,
            "steppingMethodCriteriaType" : "usePValue",
            "wlsWeights" : ""
         },
         "progress" : null,
         "results" : {
            ".meta" : [
               {
                  "meta" : [
                     {
                        "name" : "modelContainer_summaryTable",
                        "type" : "table"
                     },
                     {
                        "name" : "modelContainer_anovaTable",
                        "type" : "table"
                     },
                     {
                        "name" : "modelContainer_coeffTable",
                        "type" : "table"
                     }
                  ],
                  "name" : "modelContainer",
                  "type" : "collection"
               }
            ],
            "citation" : [ "JASP Team (2020). JASP (Version 0.13.1) [Computer software]." ],
            "modelContainer" : {
               "collection" : {
                  "modelContainer_anovaTable" : {
                     "casesAcrossColumns" : false,
                     "data" : [
                        {
                           ".isNewGroup" : true,
                           "F" : 1.737779696239169,
                           "MS" : 59.09444801434288,
                           "SS" : 118.1888960286858,
                           "cases" : "Regression",
                           "df" : 2.0,
                           "model" : "H₁",
                           "p" : 0.1775613074184565
                        },
                        {
                           ".isNewGroup" : false,
                           "F" : null,
                           "MS" : 34.00571898856492,
                           "SS" : 10915.83579532934,
                           "cases" : "Residual",
                           "df" : 321.0,
                           "model" : "H₁",
                           "p" : null
                        },
                        {
                           ".isNewGroup" : false,
                           "F" : null,
                           "MS" : null,
                           "SS" : 11034.02469135802,
                           "cases" : "Total",
                           "df" : 323.0,
                           "model" : "H₁",
                           "p" : null
                        }
                     ],
                     "footnotes" : [
                        {
                           "cols" : null,
                           "myOrder" : 0,
                           "rows" : null,
                           "symbol" : "<em>Note.</em>",
                           "text" : "The intercept model is omitted, as no meaningful information can be shown."
                        }
                     ],
                     "name" : "modelContainer_anovaTable",
                     "overTitle" : false,
                     "schema" : {
                        "fields" : [
                           {
                              "combine" : true,
                              "name" : "model",
                              "title" : "Model",
                              "type" : "string"
                           },
                           {
                              "name" : "cases",
                              "title" : "",
                              "type" : "string"
                           },
                           {
                              "format" : "sf:4;dp:3",
                              "name" : "SS",
                              "title" : "Sum of Squares",
                              "type" : "number"
                           },
                           {
                              "name" : "df",
                              "title" : "df",
                              "type" : "integer"
                           },
                           {
                              "format" : "sf:4;dp:3",
                              "name" : "MS",
                              "title" : "Mean Square",
                              "type" : "number"
                           },
                           {
                              "format" : "sf:4;dp:3",
                              "name" : "F",
                              "title" : "F",
                              "type" : "number"
                           },
                           {
                              "format" : "dp:3;p:.001",
                              "name" : "p",
                              "title" : "p",
                              "type" : "pvalue"
                           }
                        ]
                     },
                     "status" : "complete",
                     "title" : "ANOVA"
                  },
                  "modelContainer_coeffTable" : {
                     "casesAcrossColumns" : false,
                     "data" : [
                        {
                           ".isNewGroup" : false,
                           "SE" : 0.3247081650598021,
                           "lower" : -0.6346124042489085,
                           "model" : "H₀",
                           "name" : "(Intercept)",
                           "p" : 0.9896939445121202,
                           "standCoeff" : null,
                           "t" : 0.01292708750771475,
                           "unstandCoeff" : 0.004197530864197546,
                           "upper" : 0.6430074659773035
                        },
                        {
                           ".isNewGroup" : true,
                           "SE" : 0.3239770011229879,
                           "lower" : -0.6355058894052392,
                           "model" : "H₁",
                           "name" : "(Intercept)",
                           "p" : 0.9953722821423490,
                           "standCoeff" : null,
                           "t" : 0.005804535784705968,
                           "unstandCoeff" : 0.001880536096440109,
                           "upper" : 0.6392669615981195
                        },
                        {
                           ".isNewGroup" : false,
                           "SE" : 0.05727501486838286,
                           "lower" : -0.1740894555820381,
                           "model" : "H₁",
                           "name" : "PSS",
                           "p" : 0.2844562354627654,
                           "standCoeff" : -0.06326735149973259,
                           "t" : -1.072154048363095,
                           "unstandCoeff" : -0.06140763906119315,
                           "upper" : 0.05127417745965176
                        },
                        {
                           ".isNewGroup" : false,
                           "SE" : 0.04736408410828150,
                           "lower" : -0.008008254295723785,
                           "model" : "H₁",
                           "name" : "RSQ",
                           "p" : 0.07306842142317505,
                           "standCoeff" : 0.1061170950751665,
                           "t" : 1.798303080315481,
                           "unstandCoeff" : 0.08517497834824414,
                           "upper" : 0.1783582109922121
                        }
                     ],
                     "footnotes" : [],
                     "name" : "modelContainer_coeffTable",
                     "overTitle" : false,
                     "schema" : {
                        "fields" : [
                           {
                              "combine" : true,
                              "name" : "model",
                              "title" : "Model",
                              "type" : "string"
                           },
                           {
                              "name" : "name",
                              "title" : "",
                              "type" : "string"
                           },
                           {
                              "format" : "sf:4;dp:3",
                              "name" : "unstandCoeff",
                              "title" : "Unstandardized",
                              "type" : "number"
                           },
                           {
                              "format" : "sf:4;dp:3",
                              "name" : "SE",
                              "title" : "Standard Error",
                              "type" : "number"
                           },
                           {
                              "format" : "sf:4;dp:3",
                              "name" : "standCoeff",
                              "title" : "Standardized",
                              "type" : "number"
                           },
                           {
                              "format" : "sf:4;dp:3",
                              "name" : "t",
                              "title" : "t",
                              "type" : "number"
                           },
                           {
                              "format" : "dp:3;p:.001",
                              "name" : "p",
                              "title" : "p",
                              "type" : "pvalue"
                           },
                           {
                              "format" : "sf:4;dp:3",
                              "name" : "lower",
                              "overTitle" : "95% CI",
                              "title" : "Lower",
                              "type" : "number"
                           },
                           {
                              "format" : "sf:4;dp:3",
                              "name" : "upper",
                              "overTitle" : "95% CI",
                              "title" : "Upper",
                              "type" : "number"
                           }
                        ]
                     },
                     "status" : "complete",
                     "title" : "Coefficients"
                  },
                  "modelContainer_summaryTable" : {
                     "casesAcrossColumns" : false,
                     "data" : [
                        {
                           "R" : 0.0,
                           "R2" : 0.0,
                           "RMSE" : 5.844746971076438,
                           "adjR2" : 0.0,
                           "model" : "H₀"
                        },
                        {
                           "R" : 0.1034954750428360,
                           "R2" : 0.01071131335434229,
                           "RMSE" : 5.831442273448732,
                           "adjR2" : 0.004547520914182424,
                           "model" : "H₁"
                        }
                     ],
                     "footnotes" : [],
                     "name" : "modelContainer_summaryTable",
                     "overTitle" : false,
                     "schema" : {
                        "fields" : [
                           {
                              "name" : "model",
                              "title" : "Model",
                              "type" : "string"
                           },
                           {
                              "format" : "dp:3",
                              "name" : "R",
                              "title" : "R",
                              "type" : "number"
                           },
                           {
                              "format" : "dp:3",
                              "name" : "R2",
                              "title" : "R²",
                              "type" : "number"
                           },
                           {
                              "format" : "dp:3",
                              "name" : "adjR2",
                              "title" : "Adjusted R²",
                              "type" : "number"
                           },
                           {
                              "format" : "sf:4;dp:3",
                              "name" : "RMSE",
                              "title" : "RMSE",
                              "type" : "number"
                           }
                        ]
                     },
                     "status" : "complete",
                     "title" : "Model Summary - AP"
                  }
               },
               "initCollapsed" : false,
               "name" : "modelContainer",
               "title" : ""
            },
            "name" : "",
            "title" : "RSQ and PSS as predictors of AP"
         },
         "rfile" : "",
         "status" : "complete",
         "title" : "RSQ and PSS as predictors of AP",
         "titleDef" : "Linear Regression",
         "userdata" : null,
         "version" : "0.13.1"
      },
      {
         "id" : 45,
         "module" : "Regression",
         "name" : "RegressionLinearBayesian",
         "options" : {
            "alpha" : 3.0,
            "bayesFactorOrder" : "nullModelTop",
            "bayesFactorType" : "BF10",
            "bernoulliParam" : 0.50,
            "betaBinomialParamA" : 1.0,
            "betaBinomialParamB" : 1.0,
            "castilloParamU" : 1.0,
            "covariates" : [ "PSS", "RSQ" ],
            "dependent" : "AP",
            "descriptives" : false,
            "effectsType" : "allModels",
            "iterationsMCMC" : 0,
            "modelPrior" : "beta.binomial",
            "modelTerms" : [
               {
                  "components" : [ "PSS" ],
                  "isNuisance" : false
               },
               {
                  "components" : [ "RSQ" ],
                  "isNuisance" : false
               }
            ],
            "nSimForCRI" : 1000,
            "numShownModels" : 10,
            "numberOfModels" : 0,
            "omitIntercept" : true,
            "plotCoefficientsPosterior" : true,
            "plotHeight" : 320,
            "plotInclusionProbabilities" : true,
            "plotLogPosteriorOdds" : false,
            "plotModelComplexity" : false,
            "plotModelProbabilities" : false,
            "plotQQplot" : true,
            "plotResidualsVsFitted" : true,
            "plotWidth" : 480,
            "postSummaryPlot" : true,
            "postSummaryTable" : true,
            "posteriorSummaryPlotCredibleIntervalValue" : 0.950,
            "priorRegressionCoefficients" : "JZS",
            "rScale" : 0.3540,
            "samplingMethod" : "BAS",
            "seed" : 1,
            "setSeed" : false,
            "shownModels" : "limited",
            "summaryType" : "averaged",
            "wilsonParamLambda" : 1.0,
            "wlsWeights" : ""
         },
         "progress" : null,
         "results" : {
            ".meta" : [
               {
                  "meta" : [
                     {
                        "name" : "basreg_modelComparisonTable",
                        "type" : "table"
                     },
                     {
                        "meta" : [
                           {
                              "name" : "basreg_postSumContainer_postSumTable",
                              "type" : "table"
                           },
                           {
                              "name" : "basreg_postSumContainer_postSumPlot",
                              "type" : "image"
                           }
                        ],
                        "name" : "basreg_postSumContainer",
                        "type" : "collection"
                     },
                     {
                        "name" : "basreg_ResidualsVsFittedPlot",
                        "type" : "image"
                     },
                     {
                        "name" : "basreg_inclusionProbabilitiesPlot",
                        "type" : "image"
                     },
                     {
                        "name" : "basreg_qqPlot",
                        "type" : "image"
                     },
                     {
                        "meta" : [
                           {
                              "name" : "basreg_postDistContainer_Intercept",
                              "type" : "image"
                           },
                           {
                              "name" : "basreg_postDistContainer_PSS",
                              "type" : "image"
                           },
                           {
                              "name" : "basreg_postDistContainer_RSQ",
                              "type" : "image"
                           }
                        ],
                        "name" : "basreg_postDistContainer",
                        "type" : "collection"
                     }
                  ],
                  "name" : "basreg",
                  "type" : "collection"
               }
            ],
            "basreg" : {
               "collection" : {
                  "basreg_ResidualsVsFittedPlot" : {
                     "aspectRatio" : 0.0,
                     "convertible" : true,
                     "data" : "resources/45/_21_t1603025142651.png",
                     "editOptions" : {
                        "xAxis" : {
                           "settings" : {
                              "breaks" : [ -0.40, -0.20, 0, 0.20, 0.40 ],
                              "expand" : [ 0.050, 0, 0.050, 0 ],
                              "labels" : [ "-0.4", "-0.2", "0.0", "0.2", "0.4" ],
                              "title" : "Predictions under BMA"
                           },
                           "type" : "ScaleContinuous"
                        },
                        "yAxis" : {
                           "settings" : {
                              "breaks" : [ -20, -10, 0, 10 ],
                              "expand" : [ 0.050, 0, 0.050, 0 ],
                              "labels" : [ "-20", "-10", "0", "10" ],
                              "title" : "Residuals"
                           },
                           "type" : "ScaleContinuous"
                        }
                     },
                     "editable" : true,
                     "height" : 400,
                     "name" : "basreg_ResidualsVsFittedPlot",
                     "revision" : 0,
                     "status" : "complete",
                     "title" : "Residuals vs Fitted",
                     "width" : 530
                  },
                  "basreg_inclusionProbabilitiesPlot" : {
                     "aspectRatio" : 0.0,
                     "convertible" : true,
                     "data" : "resources/45/_0_t1603025150257.png",
                     "editOptions" : {
                        "xAxis" : {
                           "settings" : {
                              "labels" : [ "PSS", "RSQ" ],
                              "shown" : [ "PSS", "RSQ" ],
                              "title" : ""
                           },
                           "type" : "ScaleDiscrete"
                        },
                        "yAxis" : {
                           "settings" : {
                              "breaks" : [ 1, 2 ],
                              "expand" : [ 0.050, 0, 0.050, 0 ],
                              "labels" : [ "PSS", "RSQ" ],
                              "title" : "Marginal Inclusion Probability"
                           },
                           "type" : "ScaleContinuous"
                        }
                     },
                     "editable" : true,
                     "height" : 400,
                     "name" : "basreg_inclusionProbabilitiesPlot",
                     "revision" : 0,
                     "status" : "complete",
                     "title" : "Inclusion Probabilities",
                     "width" : 700
                  },
                  "basreg_modelComparisonTable" : {
                     "casesAcrossColumns" : false,
                     "citation" : [
                        "Clyde, M. A. (2018). BAS: Bayesian Adaptive Sampling for Bayesian Model Averaging. (Version 1.5.3)[Computer software].",
                        "Clyde, M. A., Ghosh, J., & Littman, M. L. (2011). Bayesian adaptive sampling for variable selection and model averaging. Journal of Computational and Graphical Statistics, 20, 80-101.",
                        "Consonni, G., Fouskakis, D., Liseo, B., & Ntzoufras, I. (2018). Prior Distributions for Objective Bayesian Analysis. Bayesian Analysis, 13, 627-679.",
                        "Liang, F., Paulo, R., Molina, G., Clyde, M. A., & Berger, J. O. (2008). Mixtures of g Priors for Bayesian Variable Selection. Journal of the American Statistical Association, 103, 410-423."
                     ],
                     "data" : [
                        {
                           "BF" : 1.0,
                           "BFM" : 5.375003674955434,
                           "Models" : "Null model",
                           "R2" : 0.0,
                           "postProbModel" : 0.7288136944539101,
                           "priorProbModel" : 0.3333333333333333
                        },
                        {
                           "BF" : 0.3718075130212669,
                           "BFM" : 0.7836177648610916,
                           "Models" : "RSQ",
                           "R2" : 0.007168629567700258,
                           "postProbModel" : 0.1354892035953749,
                           "priorProbModel" : 0.1666666666666667
                        },
                        {
                           "BF" : 0.1175634195280122,
                           "BFM" : 0.1874223502087522,
                           "Models" : "PSS + RSQ",
                           "R2" : 0.01071131335434239,
                           "postProbModel" : 0.08568183011884556,
                           "priorProbModel" : 0.3333333333333333
                        },
                        {
                           "BF" : 0.1372511856252790,
                           "BFM" : 0.2632425045838088,
                           "Models" : "PSS",
                           "R2" : 0.0007447877561521654,
                           "postProbModel" : 0.05001527183186950,
                           "priorProbModel" : 0.1666666666666667
                        }
                     ],
                     "footnotes" : [],
                     "name" : "basreg_modelComparisonTable",
                     "overTitle" : false,
                     "schema" : {
                        "fields" : [
                           {
                              "name" : "Models",
                              "title" : "Models",
                              "type" : "string"
                           },
                           {
                              "format" : "sf:4;dp:3",
                              "name" : "priorProbModel",
                              "title" : "P(M)",
                              "type" : "number"
                           },
                           {
                              "format" : "sf:4;dp:3",
                              "name" : "postProbModel",
                              "title" : "P(M|data)",
                              "type" : "number"
                           },
                           {
                              "format" : "sf:4;dp:3",
                              "name" : "BFM",
                              "title" : "BF<sub>M</sub>",
                              "type" : "number"
                           },
                           {
                              "format" : "sf:4;dp:3",
                              "name" : "BF",
                              "title" : "BF<sub>10</sub>",
                              "type" : "number"
                           },
                           {
                              "format" : "dp:3",
                              "name" : "R2",
                              "title" : "R²",
                              "type" : "number"
                           }
                        ]
                     },
                     "status" : "complete",
                     "title" : "Model Comparison - AP"
                  },
                  "basreg_postDistContainer" : {
                     "collection" : {
                        "basreg_postDistContainer_Intercept" : {
                           "aspectRatio" : 0.0,
                           "convertible" : true,
                           "data" : "resources/45/_2_t1603025151009.png",
                           "editOptions" : {
                              "xAxis" : {
                                 "settings" : {
                                    "breaks" : [ -1.50, -1, -0.50, 0, 0.50, 1, 1.50 ],
                                    "expand" : [ 0.050, 0, 0.050, 0 ],
                                    "labels" : [ "-1.5", "-1.0", "-0.5", "0.0", "0.5", "1.0", "1.5" ],
                                    "title" : "Intercept"
                                 },
                                 "type" : "ScaleContinuous"
                              },
                              "yAxis" : {
                                 "settings" : {
                                    "breaks" : [ 0, 0.20, 0.40, 0.60, 0.80, 1, 1.20 ],
                                    "expand" : [ 0.050, 0, 0.050, 0 ],
                                    "labels" : [ "0.0", "0.2", "0.4", "0.6", "0.8", "1.0", "1.2" ],
                                    "title" : "Density"
                                 },
                                 "type" : "ScaleContinuous"
                              }
                           },
                           "editable" : true,
                           "height" : 400,
                           "name" : "basreg_postDistContainer_Intercept",
                           "revision" : 0,
                           "status" : "complete",
                           "title" : "Intercept",
                           "width" : 530
                        },
                        "basreg_postDistContainer_PSS" : {
                           "aspectRatio" : 0.0,
                           "convertible" : true,
                           "data" : "resources/45/_3_t1603025151405.png",
                           "editOptions" : {
                              "xAxis" : {
                                 "settings" : {
                                    "breaks" : [ -0.30, -0.20, -0.10, 0, 0.10, 0.20 ],
                                    "expand" : [ 0.050, 0, 0.050, 0 ],
                                    "labels" : [ "-0.3", "-0.2", "-0.1", "0.0", "0.1", "0.2" ],
                                    "title" : "PSS"
                                 },
                                 "type" : "ScaleContinuous"
                              },
                              "yAxis" : {
                                 "settings" : {
                                    "breaks" : [ 0, 0.20, 0.40, 0.60, 0.80, 1 ],
                                    "expand" : [ 0.050, 0, 0.050, 0 ],
                                    "labels" : [ "0.0", "0.2", "0.4", "0.6", "0.8", "1.0" ],
                                    "title" : "Density"
                                 },
                                 "type" : "ScaleContinuous"
                              }
                           },
                           "editable" : true,
                           "height" : 400,
                           "name" : "basreg_postDistContainer_PSS",
                           "revision" : 0,
                           "status" : "complete",
                           "title" : "PSS",
                           "width" : 530
                        },
                        "basreg_postDistContainer_RSQ" : {
                           "aspectRatio" : 0.0,
                           "convertible" : true,
                           "data" : "resources/45/_4_t1603025151733.png",
                           "editOptions" : {
                              "xAxis" : {
                                 "settings" : {
                                    "breaks" : [ -0.20, -0.10, 0, 0.10, 0.20, 0.30 ],
                                    "expand" : [ 0.050, 0, 0.050, 0 ],
                                    "labels" : [ "-0.2", "-0.1", "0.0", "0.1", "0.2", "0.3" ],
                                    "title" : "RSQ"
                                 },
                                 "type" : "ScaleContinuous"
                              },
                              "yAxis" : {
                                 "settings" : {
                                    "breaks" : [ 0, 0.20, 0.40, 0.60, 0.80, 1 ],
                                    "expand" : [ 0.050, 0, 0.050, 0 ],
                                    "labels" : [ "0.0", "0.2", "0.4", "0.6", "0.8", "1.0" ],
                                    "title" : "Density"
                                 },
                                 "type" : "ScaleContinuous"
                              }
                           },
                           "editable" : true,
                           "height" : 400,
                           "name" : "basreg_postDistContainer_RSQ",
                           "revision" : 0,
                           "status" : "complete",
                           "title" : "RSQ",
                           "width" : 530
                        }
                     },
                     "initCollapsed" : false,
                     "name" : "basreg_postDistContainer",
                     "title" : "Marginal Posterior Distributions"
                  },
                  "basreg_postSumContainer" : {
                     "collection" : {
                        "basreg_postSumContainer_postSumPlot" : {
                           "aspectRatio" : 0.0,
                           "convertible" : true,
                           "data" : "resources/45/_0_t1603029202592.png",
                           "editOptions" : {
                              "error" : "converting plotEditingOptions to JSON gave an error: expression"
                           },
                           "editable" : true,
                           "height" : 400,
                           "name" : "basreg_postSumContainer_postSumPlot",
                           "revision" : 0,
                           "status" : "complete",
                           "title" : "Posterior Coefficients with 95% Credible Interval",
                           "width" : 530
                        },
                        "basreg_postSumContainer_postSumTable" : {
                           "casesAcrossColumns" : false,
                           "data" : [
                              {
                                 "BFincl" : 1.0,
                                 "coefficient" : "Intercept",
                                 "lowerCri" : -0.6264972847389012,
                                 "mean" : 0.004197530864197334,
                                 "pIncl" : 1.0,
                                 "pInclprior" : 1.0,
                                 "sd" : 0.3245741638291440,
                                 "upperCri" : 0.5784982242131202
                              },
                              {
                                 "BFincl" : 0.1570017898319915,
                                 "coefficient" : "PSS",
                                 "lowerCri" : -0.1079948217581976,
                                 "mean" : -0.006213204970717113,
                                 "pIncl" : 0.1356971019507150,
                                 "pInclprior" : 0.50,
                                 "sd" : 0.02613605399718698,
                                 "upperCri" : 0.003078377719677339
                              },
                              {
                                 "BFincl" : 0.2839789521041839,
                                 "coefficient" : "RSQ",
                                 "lowerCri" : -0.003473973070819647,
                                 "mean" : 0.01567979463991621,
                                 "pIncl" : 0.2211710337142205,
                                 "pInclprior" : 0.50,
                                 "sd" : 0.03627704248279773,
                                 "upperCri" : 0.1164561892171991
                              }
                           ],
                           "footnotes" : [],
                           "name" : "basreg_postSumContainer_postSumTable",
                           "overTitle" : false,
                           "schema" : {
                              "fields" : [
                                 {
                                    "name" : "coefficient",
                                    "title" : "Coefficient",
                                    "type" : "string"
                                 },
                                 {
                                    "format" : "sf:4;dp:3",
                                    "name" : "mean",
                                    "title" : "Mean",
                                    "type" : "number"
                                 },
                                 {
                                    "format" : "sf:4;dp:3",
                                    "name" : "sd",
                                    "title" : "SD",
                                    "type" : "number"
                                 },
                                 {
                                    "format" : "sf:4;dp:3",
                                    "name" : "pInclprior",
                                    "title" : "P(incl)",
                                    "type" : "number"
                                 },
                                 {
                                    "format" : "sf:4;dp:3",
                                    "name" : "pIncl",
                                    "title" : "P(incl|data)",
                                    "type" : "number"
                                 },
                                 {
                                    "format" : "sf:4;dp:3",
                                    "name" : "BFincl",
                                    "title" : "BF<sub>inclusion</sub>",
                                    "type" : "number"
                                 },
                                 {
                                    "format" : "sf:4;dp:3",
                                    "name" : "lowerCri",
                                    "overTitle" : "95% Credible Interval",
                                    "title" : "Lower",
                                    "type" : "number"
                                 },
                                 {
                                    "format" : "sf:4;dp:3",
                                    "name" : "upperCri",
                                    "overTitle" : "95% Credible Interval",
                                    "title" : "Upper",
                                    "type" : "number"
                                 }
                              ]
                           },
                           "status" : "complete",
                           "title" : "Posterior Summaries of Coefficients"
                        }
                     },
                     "initCollapsed" : false,
                     "name" : "basreg_postSumContainer",
                     "title" : "Posterior Summary"
                  },
                  "basreg_qqPlot" : {
                     "aspectRatio" : 0.0,
                     "convertible" : true,
                     "data" : "resources/45/_1_t1603025150787.png",
                     "editOptions" : {
                        "xAxis" : {
                           "settings" : {
                              "breaks" : [],
                              "expand" : [ 0.050, 0, 0.050, 0 ],
                              "labels" : [],
                              "title" : "Theoretical quantiles"
                           },
                           "type" : "ScaleContinuous"
                        },
                        "yAxis" : {
                           "settings" : {
                              "breaks" : [],
                              "expand" : [ 0.050, 0, 0.050, 0 ],
                              "labels" : [],
                              "title" : "Observed quantiles"
                           },
                           "type" : "ScaleContinuous"
                        }
                     },
                     "editable" : true,
                     "height" : 400,
                     "name" : "basreg_qqPlot",
                     "revision" : 0,
                     "status" : "complete",
                     "title" : "Q-Q Plot",
                     "width" : 700
                  }
               },
               "initCollapsed" : false,
               "name" : "basreg",
               "title" : ""
            },
            "citation" : [ "JASP Team (2020). JASP (Version 0.13.1) [Computer software]." ],
            "name" : "",
            "title" : "RSQ and PSS as predictors of AP. Bayesian inference"
         },
         "rfile" : "",
         "status" : "complete",
         "title" : "RSQ and PSS as predictors of AP. Bayesian inference",
         "titleDef" : "Bayesian Linear Regression",
         "userdata" : null,
         "version" : "0.13.1"
      },
      {
         "id" : 39,
         "module" : "Regression",
         "name" : "RegressionLinear",
         "options" : {
            "VovkSellkeMPR" : false,
            "collinearityDiagnostics" : true,
            "covariates" : [ "RSQ", "PSS" ],
            "dependent" : "LOT",
            "descriptives" : false,
            "factors" : [],
            "includeConstant" : true,
            "method" : "enter",
            "missingValues" : "excludeCasesListwise",
            "modelFit" : true,
            "modelTerms" : [
               {
                  "components" : [ "RSQ" ],
                  "isNuisance" : false
               },
               {
                  "components" : [ "PSS" ],
                  "isNuisance" : false
               }
            ],
            "partAndPartialCorrelations" : false,
            "plotHeight" : 320,
            "plotResidualsCovariates" : false,
            "plotResidualsDependent" : false,
            "plotResidualsHistogram" : false,
            "plotResidualsHistogramStandardized" : true,
            "plotResidualsPredicted" : false,
            "plotResidualsQQ" : false,
            "plotWidth" : 480,
            "plotsPartialRegression" : false,
            "rSquaredChange" : false,
            "regressionCoefficientsBootstrapping" : false,
            "regressionCoefficientsBootstrappingReplicates" : 5000,
            "regressionCoefficientsConfidenceIntervals" : true,
            "regressionCoefficientsConfidenceIntervalsInterval" : 0.950,
            "regressionCoefficientsCovarianceMatrix" : false,
            "regressionCoefficientsEstimates" : true,
            "residualsCasewiseDiagnostics" : false,
            "residualsCasewiseDiagnosticsCooksDistance" : 1.0,
            "residualsCasewiseDiagnosticsOutliersOutside" : 3.0,
            "residualsCasewiseDiagnosticsType" : "outliersOutside",
            "residualsDurbinWatson" : false,
            "residualsStatistics" : false,
            "steppingMethodCriteriaFEntry" : 3.840,
            "steppingMethodCriteriaFRemoval" : 2.710,
            "steppingMethodCriteriaPEntry" : 0.050,
            "steppingMethodCriteriaPRemoval" : 0.10,
            "steppingMethodCriteriaType" : "usePValue",
            "wlsWeights" : ""
         },
         "progress" : null,
         "results" : {
            ".meta" : [
               {
                  "meta" : [
                     {
                        "name" : "modelContainer_summaryTable",
                        "type" : "table"
                     },
                     {
                        "name" : "modelContainer_anovaTable",
                        "type" : "table"
                     },
                     {
                        "name" : "modelContainer_coeffTable",
                        "type" : "table"
                     },
                     {
                        "name" : "modelContainer_collinearityTable",
                        "type" : "table"
                     }
                  ],
                  "name" : "modelContainer",
                  "type" : "collection"
               }
            ],
            "citation" : [ "JASP Team (2020). JASP (Version 0.13.1) [Computer software]." ],
            "modelContainer" : {
               "collection" : {
                  "modelContainer_anovaTable" : {
                     "casesAcrossColumns" : false,
                     "data" : [
                        {
                           ".isNewGroup" : true,
                           "F" : 51.30968143745046,
                           "MS" : 951.8548291788318,
                           "SS" : 1903.709658357664,
                           "cases" : "Regression",
                           "df" : 2.0,
                           "model" : "H₁",
                           "p" : 4.537623445545049e-20
                        },
                        {
                           ".isNewGroup" : false,
                           "F" : null,
                           "MS" : 18.55117401847835,
                           "SS" : 5973.478033950028,
                           "cases" : "Residual",
                           "df" : 322.0,
                           "model" : "H₁",
                           "p" : null
                        },
                        {
                           ".isNewGroup" : false,
                           "F" : null,
                           "MS" : null,
                           "SS" : 7877.187692307692,
                           "cases" : "Total",
                           "df" : 324.0,
                           "model" : "H₁",
                           "p" : null
                        }
                     ],
                     "footnotes" : [
                        {
                           "cols" : null,
                           "myOrder" : 0,
                           "rows" : null,
                           "symbol" : "<em>Note.</em>",
                           "text" : "The intercept model is omitted, as no meaningful information can be shown."
                        }
                     ],
                     "name" : "modelContainer_anovaTable",
                     "overTitle" : false,
                     "schema" : {
                        "fields" : [
                           {
                              "combine" : true,
                              "name" : "model",
                              "title" : "Model",
                              "type" : "string"
                           },
                           {
                              "name" : "cases",
                              "title" : "",
                              "type" : "string"
                           },
                           {
                              "format" : "sf:4;dp:3",
                              "name" : "SS",
                              "title" : "Sum of Squares",
                              "type" : "number"
                           },
                           {
                              "name" : "df",
                              "title" : "df",
                              "type" : "integer"
                           },
                           {
                              "format" : "sf:4;dp:3",
                              "name" : "MS",
                              "title" : "Mean Square",
                              "type" : "number"
                           },
                           {
                              "format" : "sf:4;dp:3",
                              "name" : "F",
                              "title" : "F",
                              "type" : "number"
                           },
                           {
                              "format" : "dp:3;p:.001",
                              "name" : "p",
                              "title" : "p",
                              "type" : "pvalue"
                           }
                        ]
                     },
                     "status" : "complete",
                     "title" : "ANOVA"
                  },
                  "modelContainer_coeffTable" : {
                     "casesAcrossColumns" : false,
                     "data" : [
                        {
                           ".isNewGroup" : false,
                           "SE" : 0.2735088674827856,
                           "VIF" : null,
                           "lower" : -0.5319236420180277,
                           "model" : "H₀",
                           "name" : "(Intercept)",
                           "p" : 0.982063263528040,
                           "standCoeff" : null,
                           "t" : 0.02249962207983561,
                           "tolerance" : null,
                           "unstandCoeff" : 0.006153846153846516,
                           "upper" : 0.5442313343257207
                        },
                        {
                           ".isNewGroup" : true,
                           "SE" : 0.2389154391144761,
                           "VIF" : null,
                           "lower" : -0.4622244255647453,
                           "model" : "H₁",
                           "name" : "(Intercept)",
                           "p" : 0.9739494928140007,
                           "standCoeff" : null,
                           "t" : 0.03268066212965044,
                           "tolerance" : null,
                           "unstandCoeff" : 0.007807914743257264,
                           "upper" : 0.4778402550512598
                        },
                        {
                           ".isNewGroup" : false,
                           "SE" : 0.03487536159047088,
                           "VIF" : 1.134229709967631,
                           "lower" : -0.2019943835738927,
                           "model" : "H₁",
                           "name" : "RSQ",
                           "p" : 0.0001573237589614912,
                           "standCoeff" : -0.1976647618860679,
                           "t" : -3.824535014114132,
                           "tolerance" : 0.8816556216187799,
                           "unstandCoeff" : -0.1333820415326470,
                           "upper" : -0.06476969949140127
                        },
                        {
                           ".isNewGroup" : false,
                           "SE" : 0.04225952959269966,
                           "VIF" : 1.134229709967631,
                           "lower" : -0.3997565791693259,
                           "model" : "H₁",
                           "name" : "PSS",
                           "p" : 6.584332568596708e-13,
                           "standCoeff" : -0.3872220577645653,
                           "t" : -7.492201968763184,
                           "tolerance" : 0.8816556216187798,
                           "unstandCoeff" : -0.3166169308134304,
                           "upper" : -0.2334772824575349
                        }
                     ],
                     "footnotes" : [],
                     "name" : "modelContainer_coeffTable",
                     "overTitle" : false,
                     "schema" : {
                        "fields" : [
                           {
                              "combine" : true,
                              "name" : "model",
                              "title" : "Model",
                              "type" : "string"
                           },
                           {
                              "name" : "name",
                              "title" : "",
                              "type" : "string"
                           },
                           {
                              "format" : "sf:4;dp:3",
                              "name" : "unstandCoeff",
                              "title" : "Unstandardized",
                              "type" : "number"
                           },
                           {
                              "format" : "sf:4;dp:3",
                              "name" : "SE",
                              "title" : "Standard Error",
                              "type" : "number"
                           },
                           {
                              "format" : "sf:4;dp:3",
                              "name" : "standCoeff",
                              "title" : "Standardized",
                              "type" : "number"
                           },
                           {
                              "format" : "sf:4;dp:3",
                              "name" : "t",
                              "title" : "t",
                              "type" : "number"
                           },
                           {
                              "format" : "dp:3;p:.001",
                              "name" : "p",
                              "title" : "p",
                              "type" : "pvalue"
                           },
                           {
                              "format" : "sf:4;dp:3",
                              "name" : "lower",
                              "overTitle" : "95% CI",
                              "title" : "Lower",
                              "type" : "number"
                           },
                           {
                              "format" : "sf:4;dp:3",
                              "name" : "upper",
                              "overTitle" : "95% CI",
                              "title" : "Upper",
                              "type" : "number"
                           },
                           {
                              "format" : "dp:3",
                              "name" : "tolerance",
                              "overTitle" : "Collinearity Statistics",
                              "title" : "Tolerance",
                              "type" : "number"
                           },
                           {
                              "format" : "sf:4;dp:3",
                              "name" : "VIF",
                              "overTitle" : "Collinearity Statistics",
                              "title" : "VIF",
                              "type" : "number"
                           }
                        ]
                     },
                     "status" : "complete",
                     "title" : "Coefficients"
                  },
                  "modelContainer_collinearityTable" : {
                     "casesAcrossColumns" : false,
                     "data" : [
                        {
                           "(Intercept)" : 5.578702676532498e-06,
                           ".isNewGroup" : true,
                           "JaspColumn_.5._Encoded" : 0.3279915265004561,
                           "JaspColumn_.6._Encoded" : 0.3279896852863087,
                           "condIndex" : 1.0,
                           "dimension" : 1,
                           "eigenvalue" : 1.344014940604144,
                           "model" : "H₁"
                        },
                        {
                           "(Intercept)" : 0.9999923606801721,
                           ".isNewGroup" : false,
                           "JaspColumn_.5._Encoded" : 1.094335157570530e-06,
                           "JaspColumn_.6._Encoded" : 6.707984396403820e-06,
                           "condIndex" : 1.159317809045417,
                           "dimension" : 2,
                           "eigenvalue" : 0.9999978856189565,
                           "model" : "H₁"
                        },
                        {
                           "(Intercept)" : 2.060617151320059e-06,
                           ".isNewGroup" : false,
                           "JaspColumn_.5._Encoded" : 0.6720073791643864,
                           "JaspColumn_.6._Encoded" : 0.6720036067292948,
                           "condIndex" : 1.431378120011517,
                           "dimension" : 3,
                           "eigenvalue" : 0.6559871737769004,
                           "model" : "H₁"
                        }
                     ],
                     "footnotes" : [
                        {
                           "cols" : null,
                           "myOrder" : 0,
                           "rows" : null,
                           "symbol" : "<em>Note.</em>",
                           "text" : "The intercept model is omitted, as no meaningful information can be shown."
                        }
                     ],
                     "name" : "modelContainer_collinearityTable",
                     "overTitle" : false,
                     "schema" : {
                        "fields" : [
                           {
                              "combine" : true,
                              "name" : "model",
                              "title" : "Model",
                              "type" : "string"
                           },
                           {
                              "name" : "dimension",
                              "title" : "Dimension",
                              "type" : "integer"
                           },
                           {
                              "format" : "sf:4;dp:3",
                              "name" : "eigenvalue",
                              "title" : "Eigenvalue",
                              "type" : "number"
                           },
                           {
                              "format" : "sf:4;dp:3",
                              "name" : "condIndex",
                              "title" : "Condition Index",
                              "type" : "number"
                           },
                           {
                              "format" : "dp:3",
                              "name" : "(Intercept)",
                              "overTitle" : "Variance Proportions",
                              "title" : "(Intercept)",
                              "type" : "number"
                           },
                           {
                              "format" : "dp:3",
                              "name" : "JaspColumn_.5._Encoded",
                              "overTitle" : "Variance Proportions",
                              "title" : "RSQ",
                              "type" : "number"
                           },
                           {
                              "format" : "dp:3",
                              "name" : "JaspColumn_.6._Encoded",
                              "overTitle" : "Variance Proportions",
                              "title" : "PSS",
                              "type" : "number"
                           }
                        ]
                     },
                     "status" : "complete",
                     "title" : "Collinearity Diagnostics"
                  },
                  "modelContainer_summaryTable" : {
                     "casesAcrossColumns" : false,
                     "data" : [
                        {
                           "R" : 0.0,
                           "R2" : 0.0,
                           "RMSE" : 4.930751230016345,
                           "adjR2" : 0.0,
                           "model" : "H₀"
                        },
                        {
                           "R" : 0.4916032663570561,
                           "R2" : 0.2416737714929267,
                           "RMSE" : 4.307107384135941,
                           "adjR2" : 0.2369636706947462,
                           "model" : "H₁"
                        }
                     ],
                     "footnotes" : [],
                     "name" : "modelContainer_summaryTable",
                     "overTitle" : false,
                     "schema" : {
                        "fields" : [
                           {
                              "name" : "model",
                              "title" : "Model",
                              "type" : "string"
                           },
                           {
                              "format" : "dp:3",
                              "name" : "R",
                              "title" : "R",
                              "type" : "number"
                           },
                           {
                              "format" : "dp:3",
                              "name" : "R2",
                              "title" : "R²",
                              "type" : "number"
                           },
                           {
                              "format" : "dp:3",
                              "name" : "adjR2",
                              "title" : "Adjusted R²",
                              "type" : "number"
                           },
                           {
                              "format" : "sf:4;dp:3",
                              "name" : "RMSE",
                              "title" : "RMSE",
                              "type" : "number"
                           }
                        ]
                     },
                     "status" : "complete",
                     "title" : "Model Summary - LOT"
                  }
               },
               "initCollapsed" : false,
               "name" : "modelContainer",
               "title" : ""
            },
            "name" : "",
            "title" : "RSQ and PSS as predictors of LOT"
         },
         "rfile" : "",
         "status" : "complete",
         "title" : "RSQ and PSS as predictors of LOT",
         "titleDef" : "Linear Regression",
         "userdata" : null,
         "version" : "0.13.1"
      },
      {
         "id" : 41,
         "module" : "Regression",
         "name" : "RegressionLinearBayesian",
         "options" : {
            "alpha" : 3.0,
            "bayesFactorOrder" : "nullModelTop",
            "bayesFactorType" : "BF10",
            "bernoulliParam" : 0.50,
            "betaBinomialParamA" : 1.0,
            "betaBinomialParamB" : 1.0,
            "castilloParamU" : 1.0,
            "covariates" : [ "PSS", "RSQ" ],
            "dependent" : "LOT",
            "descriptives" : true,
            "effectsType" : "allModels",
            "iterationsMCMC" : 0,
            "modelPrior" : "beta.binomial",
            "modelTerms" : [
               {
                  "components" : [ "PSS" ],
                  "isNuisance" : false
               },
               {
                  "components" : [ "RSQ" ],
                  "isNuisance" : false
               }
            ],
            "nSimForCRI" : 1000,
            "numShownModels" : 10,
            "numberOfModels" : 0,
            "omitIntercept" : true,
            "plotCoefficientsPosterior" : true,
            "plotHeight" : 320,
            "plotInclusionProbabilities" : true,
            "plotLogPosteriorOdds" : false,
            "plotModelComplexity" : false,
            "plotModelProbabilities" : false,
            "plotQQplot" : true,
            "plotResidualsVsFitted" : true,
            "plotWidth" : 480,
            "postSummaryPlot" : true,
            "postSummaryTable" : true,
            "posteriorSummaryPlotCredibleIntervalValue" : 0.950,
            "priorRegressionCoefficients" : "JZS",
            "rScale" : 0.3540,
            "samplingMethod" : "BAS",
            "seed" : 1,
            "setSeed" : false,
            "shownModels" : "limited",
            "summaryType" : "averaged",
            "wilsonParamLambda" : 1.0,
            "wlsWeights" : ""
         },
         "progress" : null,
         "results" : {
            ".meta" : [
               {
                  "meta" : [
                     {
                        "name" : "basreg_modelComparisonTable",
                        "type" : "table"
                     },
                     {
                        "meta" : [
                           {
                              "name" : "basreg_postSumContainer_postSumTable",
                              "type" : "table"
                           },
                           {
                              "name" : "basreg_postSumContainer_postSumPlot",
                              "type" : "image"
                           }
                        ],
                        "name" : "basreg_postSumContainer",
                        "type" : "collection"
                     },
                     {
                        "name" : "basreg_ResidualsVsFittedPlot",
                        "type" : "image"
                     },
                     {
                        "name" : "basreg_inclusionProbabilitiesPlot",
                        "type" : "image"
                     },
                     {
                        "name" : "basreg_qqPlot",
                        "type" : "image"
                     },
                     {
                        "meta" : [
                           {
                              "name" : "basreg_postDistContainer_Intercept",
                              "type" : "image"
                           },
                           {
                              "name" : "basreg_postDistContainer_PSS",
                              "type" : "image"
                           },
                           {
                              "name" : "basreg_postDistContainer_RSQ",
                              "type" : "image"
                           }
                        ],
                        "name" : "basreg_postDistContainer",
                        "type" : "collection"
                     }
                  ],
                  "name" : "basreg",
                  "type" : "collection"
               },
               {
                  "name" : "descriptivesTable",
                  "type" : "table"
               }
            ],
            "basreg" : {
               "collection" : {
                  "basreg_ResidualsVsFittedPlot" : {
                     "aspectRatio" : 0.0,
                     "convertible" : true,
                     "data" : "",
                     "editOptions" : null,
                     "editable" : false,
                     "error" : {
                        "errorMessage" : "Plotting not possible: subscript out of bounds",
                        "type" : "badData"
                     },
                     "height" : 400,
                     "name" : "basreg_ResidualsVsFittedPlot",
                     "revision" : 0,
                     "status" : "error",
                     "title" : "Residuals vs Fitted",
                     "width" : 530
                  },
                  "basreg_inclusionProbabilitiesPlot" : {
                     "aspectRatio" : 0.0,
                     "convertible" : true,
                     "data" : "resources/41/_3_t1603030929818.png",
                     "editOptions" : {
                        "xAxis" : {
                           "settings" : {
                              "labels" : [ "RSQ", "PSS" ],
                              "shown" : [ "RSQ", "PSS" ],
                              "title" : ""
                           },
                           "type" : "ScaleDiscrete"
                        },
                        "yAxis" : {
                           "settings" : {
                              "breaks" : [ 1, 2 ],
                              "expand" : [ 0.050, 0, 0.050, 0 ],
                              "labels" : [ "RSQ", "PSS" ],
                              "title" : "Marginal Inclusion Probability"
                           },
                           "type" : "ScaleContinuous"
                        }
                     },
                     "editable" : true,
                     "height" : 400,
                     "name" : "basreg_inclusionProbabilitiesPlot",
                     "revision" : 0,
                     "status" : "complete",
                     "title" : "Inclusion Probabilities",
                     "width" : 700
                  },
                  "basreg_modelComparisonTable" : {
                     "casesAcrossColumns" : false,
                     "citation" : [
                        "Clyde, M. A. (2018). BAS: Bayesian Adaptive Sampling for Bayesian Model Averaging. (Version 1.5.3)[Computer software].",
                        "Clyde, M. A., Ghosh, J., & Littman, M. L. (2011). Bayesian adaptive sampling for variable selection and model averaging. Journal of Computational and Graphical Statistics, 20, 80-101.",
                        "Consonni, G., Fouskakis, D., Liseo, B., & Ntzoufras, I. (2018). Prior Distributions for Objective Bayesian Analysis. Bayesian Analysis, 13, 627-679.",
                        "Liang, F., Paulo, R., Molina, G., Clyde, M. A., & Berger, J. O. (2008). Mixtures of g Priors for Bayesian Variable Selection. Journal of the American Statistical Association, 103, 410-423."
                     ],
                     "data" : [
                        {
                           "BF" : 1.0,
                           "BFM" : 1.814635693918227e-17,
                           "Models" : "Null model",
                           "R2" : 0.0,
                           "postProbModel" : 9.073178469591134e-18,
                           "priorProbModel" : 0.3333333333333333
                        },
                        {
                           "BF" : 1.097658131671141e+17,
                           "BFM" : 488.7749914415508,
                           "Models" : "PSS + RSQ",
                           "R2" : 0.2416737714929260,
                           "postProbModel" : 0.9959248127250221,
                           "priorProbModel" : 0.3333333333333333
                        },
                        {
                           "BF" : 898293193919720.1,
                           "BFM" : 0.02045931169193922,
                           "Models" : "PSS",
                           "R2" : 0.2072262889872960,
                           "postProbModel" : 0.004075187233226326,
                           "priorProbModel" : 0.1666666666666667
                        },
                        {
                           "BF" : 9203287.776958888,
                           "BFM" : 2.087576812771025e-10,
                           "Models" : "RSQ",
                           "R2" : 0.1094775146837982,
                           "postProbModel" : 4.175153625367733e-11,
                           "priorProbModel" : 0.1666666666666667
                        }
                     ],
                     "footnotes" : [],
                     "name" : "basreg_modelComparisonTable",
                     "overTitle" : false,
                     "schema" : {
                        "fields" : [
                           {
                              "name" : "Models",
                              "title" : "Models",
                              "type" : "string"
                           },
                           {
                              "format" : "sf:4;dp:3",
                              "name" : "priorProbModel",
                              "title" : "P(M)",
                              "type" : "number"
                           },
                           {
                              "format" : "sf:4;dp:3",
                              "name" : "postProbModel",
                              "title" : "P(M|data)",
                              "type" : "number"
                           },
                           {
                              "format" : "sf:4;dp:3",
                              "name" : "BFM",
                              "title" : "BF<sub>M</sub>",
                              "type" : "number"
                           },
                           {
                              "format" : "sf:4;dp:3",
                              "name" : "BF",
                              "title" : "BF<sub>10</sub>",
                              "type" : "number"
                           },
                           {
                              "format" : "dp:3",
                              "name" : "R2",
                              "title" : "R²",
                              "type" : "number"
                           }
                        ]
                     },
                     "status" : "complete",
                     "title" : "Model Comparison - LOT"
                  },
                  "basreg_postDistContainer" : {
                     "collection" : {
                        "basreg_postDistContainer_Intercept" : {
                           "aspectRatio" : 0.0,
                           "convertible" : true,
                           "data" : "resources/41/_1_t1603030939020.png",
                           "editOptions" : {
                              "xAxis" : {
                                 "settings" : {
                                    "breaks" : [ -1.50, -1, -0.50, 0, 0.50, 1, 1.50 ],
                                    "expand" : [ 0.050, 0, 0.050, 0 ],
                                    "labels" : [ "-1.5", "-1.0", "-0.5", "0.0", "0.5", "1.0", "1.5" ],
                                    "title" : "Intercept"
                                 },
                                 "type" : "ScaleContinuous"
                              },
                              "yAxis" : {
                                 "settings" : {
                                    "breaks" : [ 0, 0.20, 0.40, 0.60, 0.80, 1, 1.20 ],
                                    "expand" : [ 0.050, 0, 0.050, 0 ],
                                    "labels" : [ "0.0", "0.2", "0.4", "0.6", "0.8", "1.0", "1.2" ],
                                    "title" : "Density"
                                 },
                                 "type" : "ScaleContinuous"
                              }
                           },
                           "editable" : true,
                           "height" : 400,
                           "name" : "basreg_postDistContainer_Intercept",
                           "revision" : 0,
                           "status" : "complete",
                           "title" : "Intercept",
                           "width" : 530
                        },
                        "basreg_postDistContainer_PSS" : {
                           "aspectRatio" : 0.0,
                           "convertible" : true,
                           "data" : "resources/41/_2_t1603030939663.png",
                           "editOptions" : {
                              "xAxis" : {
                                 "settings" : {
                                    "breaks" : [ -0.60, -0.50, -0.40, -0.30, -0.20, -0.10, 0 ],
                                    "expand" : [ 0.050, 0, 0.050, 0 ],
                                    "labels" : [ "-0.6", "-0.5", "-0.4", "-0.3", "-0.2", "-0.1", "0.0" ],
                                    "title" : "PSS"
                                 },
                                 "type" : "ScaleContinuous"
                              },
                              "yAxis" : {
                                 "settings" : {
                                    "breaks" : [ 0, 0.20, 0.40, 0.60, 0.80, 1, 1.20 ],
                                    "expand" : [ 0.050, 0, 0.050, 0 ],
                                    "labels" : [ "0.0", "0.2", "0.4", "0.6", "0.8", "1.0", "1.2" ],
                                    "title" : "Density"
                                 },
                                 "type" : "ScaleContinuous"
                              }
                           },
                           "editable" : true,
                           "height" : 400,
                           "name" : "basreg_postDistContainer_PSS",
                           "revision" : 0,
                           "status" : "complete",
                           "title" : "PSS",
                           "width" : 530
                        },
                        "basreg_postDistContainer_RSQ" : {
                           "aspectRatio" : 0.0,
                           "convertible" : true,
                           "data" : "resources/41/_3_t1603030939911.png",
                           "editOptions" : {
                              "xAxis" : {
                                 "settings" : {
                                    "breaks" : [ -0.40, -0.30, -0.20, -0.10, 0, 0.10 ],
                                    "expand" : [ 0.050, 0, 0.050, 0 ],
                                    "labels" : [ "-0.4", "-0.3", "-0.2", "-0.1", "0.0", "0.1" ],
                                    "title" : "RSQ"
                                 },
                                 "type" : "ScaleContinuous"
                              },
                              "yAxis" : {
                                 "settings" : {
                                    "breaks" : [ 0, 0.20, 0.40, 0.60, 0.80, 1, 1.20 ],
                                    "expand" : [ 0.050, 0, 0.050, 0 ],
                                    "labels" : [ "0.0", "0.2", "0.4", "0.6", "0.8", "1.0", "1.2" ],
                                    "title" : "Density"
                                 },
                                 "type" : "ScaleContinuous"
                              }
                           },
                           "editable" : true,
                           "height" : 400,
                           "name" : "basreg_postDistContainer_RSQ",
                           "revision" : 0,
                           "status" : "complete",
                           "title" : "RSQ",
                           "width" : 530
                        }
                     },
                     "initCollapsed" : false,
                     "name" : "basreg_postDistContainer",
                     "title" : "Marginal Posterior Distributions"
                  },
                  "basreg_postSumContainer" : {
                     "collection" : {
                        "basreg_postSumContainer_postSumPlot" : {
                           "aspectRatio" : 0.0,
                           "convertible" : true,
                           "data" : "resources/41/_2_t1603030925435.png",
                           "editOptions" : {
                              "error" : "converting plotEditingOptions to JSON gave an error: expression"
                           },
                           "editable" : true,
                           "height" : 400,
                           "name" : "basreg_postSumContainer_postSumPlot",
                           "revision" : 0,
                           "status" : "complete",
                           "title" : "Posterior Coefficients with 95% Credible Interval",
                           "width" : 530
                        },
                        "basreg_postSumContainer_postSumTable" : {
                           "casesAcrossColumns" : false,
                           "data" : [
                              {
                                 "BFincl" : 1.0,
                                 "coefficient" : "Intercept",
                                 "lowerCri" : -0.4725793973070420,
                                 "mean" : 0.006153846153845544,
                                 "pIncl" : 1.0,
                                 "pInclprior" : 1.0,
                                 "sd" : 0.2389358683906364,
                                 "upperCri" : 0.4410815973236396
                              },
                              {
                                 "BFincl" : 23951209281.70818,
                                 "coefficient" : "PSS",
                                 "lowerCri" : -0.3951271099504025,
                                 "mean" : -0.3101949422947811,
                                 "pIncl" : 0.9999999999582484,
                                 "pInclprior" : 0.50,
                                 "sd" : 0.04196017434755614,
                                 "upperCri" : -0.2333672058737401
                              },
                              {
                                 "BFincl" : 244.3874982348474,
                                 "coefficient" : "RSQ",
                                 "lowerCri" : -0.1981978584478818,
                                 "mean" : -0.1300478960745474,
                                 "pIncl" : 0.9959248127667736,
                                 "pInclprior" : 0.50,
                                 "sd" : 0.03542725945382161,
                                 "upperCri" : -0.06186318322488864
                              }
                           ],
                           "footnotes" : [],
                           "name" : "basreg_postSumContainer_postSumTable",
                           "overTitle" : false,
                           "schema" : {
                              "fields" : [
                                 {
                                    "name" : "coefficient",
                                    "title" : "Coefficient",
                                    "type" : "string"
                                 },
                                 {
                                    "format" : "sf:4;dp:3",
                                    "name" : "mean",
                                    "title" : "Mean",
                                    "type" : "number"
                                 },
                                 {
                                    "format" : "sf:4;dp:3",
                                    "name" : "sd",
                                    "title" : "SD",
                                    "type" : "number"
                                 },
                                 {
                                    "format" : "sf:4;dp:3",
                                    "name" : "pInclprior",
                                    "title" : "P(incl)",
                                    "type" : "number"
                                 },
                                 {
                                    "format" : "sf:4;dp:3",
                                    "name" : "pIncl",
                                    "title" : "P(incl|data)",
                                    "type" : "number"
                                 },
                                 {
                                    "format" : "sf:4;dp:3",
                                    "name" : "BFincl",
                                    "title" : "BF<sub>inclusion</sub>",
                                    "type" : "number"
                                 },
                                 {
                                    "format" : "sf:4;dp:3",
                                    "name" : "lowerCri",
                                    "overTitle" : "95% Credible Interval",
                                    "title" : "Lower",
                                    "type" : "number"
                                 },
                                 {
                                    "format" : "sf:4;dp:3",
                                    "name" : "upperCri",
                                    "overTitle" : "95% Credible Interval",
                                    "title" : "Upper",
                                    "type" : "number"
                                 }
                              ]
                           },
                           "status" : "complete",
                           "title" : "Posterior Summaries of Coefficients"
                        }
                     },
                     "initCollapsed" : false,
                     "name" : "basreg_postSumContainer",
                     "title" : "Posterior Summary"
                  },
                  "basreg_qqPlot" : {
                     "aspectRatio" : 0.0,
                     "convertible" : true,
                     "data" : "resources/41/_0_t1603030938823.png",
                     "editOptions" : {
                        "xAxis" : {
                           "settings" : {
                              "breaks" : [],
                              "expand" : [ 0.050, 0, 0.050, 0 ],
                              "labels" : [],
                              "title" : "Theoretical quantiles"
                           },
                           "type" : "ScaleContinuous"
                        },
                        "yAxis" : {
                           "settings" : {
                              "breaks" : [],
                              "expand" : [ 0.050, 0, 0.050, 0 ],
                              "labels" : [],
                              "title" : "Observed quantiles"
                           },
                           "type" : "ScaleContinuous"
                        }
                     },
                     "editable" : true,
                     "height" : 400,
                     "name" : "basreg_qqPlot",
                     "revision" : 0,
                     "status" : "complete",
                     "title" : "Q-Q Plot",
                     "width" : 700
                  }
               },
               "initCollapsed" : false,
               "name" : "basreg",
               "title" : ""
            },
            "citation" : [ "JASP Team (2020). JASP (Version 0.13.1) [Computer software]." ],
            "descriptivesTable" : {
               "casesAcrossColumns" : false,
               "data" : [
                  {
                     "N" : 325,
                     "mean" : 0.006153846153845957,
                     "sd" : 4.930751230016345,
                     "v" : "LOT"
                  },
                  {
                     "N" : 325,
                     "mean" : 0.002307692307692258,
                     "sd" : 6.030301767839324,
                     "v" : "PSS"
                  },
                  {
                     "N" : 325,
                     "mean" : 0.006923076923077020,
                     "sd" : 7.307098891285620,
                     "v" : "RSQ"
                  }
               ],
               "footnotes" : [],
               "name" : "descriptivesTable",
               "overTitle" : false,
               "schema" : {
                  "fields" : [
                     {
                        "name" : "v",
                        "title" : "",
                        "type" : "string"
                     },
                     {
                        "name" : "N",
                        "title" : "N",
                        "type" : "integer"
                     },
                     {
                        "format" : "sf:4;dp:3",
                        "name" : "mean",
                        "title" : "Mean",
                        "type" : "number"
                     },
                     {
                        "format" : "sf:4;dp:3",
                        "name" : "sd",
                        "title" : "SD",
                        "type" : "number"
                     }
                  ]
               },
               "status" : "complete",
               "title" : "Descriptives"
            },
            "name" : "",
            "title" : "RSQ and PSS as predictors of LOT. Bayesian inference"
         },
         "rfile" : "",
         "status" : "complete",
         "title" : "RSQ and PSS as predictors of LOT. Bayesian inference",
         "titleDef" : "Bayesian Linear Regression",
         "userdata" : null,
         "version" : "0.13.1"
      },
      {
         "id" : 46,
         "module" : "Regression",
         "name" : "RegressionLinear",
         "options" : {
            "VovkSellkeMPR" : false,
            "collinearityDiagnostics" : true,
            "covariates" : [ "PSS", "RSQ" ],
            "dependent" : "SC",
            "descriptives" : false,
            "factors" : [],
            "includeConstant" : true,
            "method" : "enter",
            "missingValues" : "excludeCasesListwise",
            "modelFit" : true,
            "modelTerms" : [
               {
                  "components" : [ "PSS" ],
                  "isNuisance" : false
               },
               {
                  "components" : [ "RSQ" ],
                  "isNuisance" : false
               }
            ],
            "partAndPartialCorrelations" : false,
            "plotHeight" : 320,
            "plotResidualsCovariates" : false,
            "plotResidualsDependent" : false,
            "plotResidualsHistogram" : false,
            "plotResidualsHistogramStandardized" : true,
            "plotResidualsPredicted" : true,
            "plotResidualsQQ" : true,
            "plotWidth" : 480,
            "plotsPartialRegression" : false,
            "rSquaredChange" : false,
            "regressionCoefficientsBootstrapping" : false,
            "regressionCoefficientsBootstrappingReplicates" : 5000,
            "regressionCoefficientsConfidenceIntervals" : true,
            "regressionCoefficientsConfidenceIntervalsInterval" : 0.950,
            "regressionCoefficientsCovarianceMatrix" : false,
            "regressionCoefficientsEstimates" : true,
            "residualsCasewiseDiagnostics" : false,
            "residualsCasewiseDiagnosticsCooksDistance" : 1.0,
            "residualsCasewiseDiagnosticsOutliersOutside" : 3.0,
            "residualsCasewiseDiagnosticsType" : "outliersOutside",
            "residualsDurbinWatson" : false,
            "residualsStatistics" : true,
            "steppingMethodCriteriaFEntry" : 3.840,
            "steppingMethodCriteriaFRemoval" : 2.710,
            "steppingMethodCriteriaPEntry" : 0.050,
            "steppingMethodCriteriaPRemoval" : 0.10,
            "steppingMethodCriteriaType" : "usePValue",
            "wlsWeights" : ""
         },
         "progress" : null,
         "results" : {
            ".meta" : [
               {
                  "meta" : [
                     {
                        "name" : "modelContainer_summaryTable",
                        "type" : "table"
                     },
                     {
                        "name" : "modelContainer_anovaTable",
                        "type" : "table"
                     },
                     {
                        "name" : "modelContainer_coeffTable",
                        "type" : "table"
                     },
                     {
                        "name" : "modelContainer_collinearityTable",
                        "type" : "table"
                     },
                     {
                        "name" : "modelContainer_residualsTable",
                        "type" : "table"
                     },
                     {
                        "name" : "modelContainer_residualsVsPredPlot",
                        "type" : "image"
                     },
                     {
                        "name" : "modelContainer_residualsQQPlot",
                        "type" : "image"
                     }
                  ],
                  "name" : "modelContainer",
                  "type" : "collection"
               }
            ],
            "citation" : [ "JASP Team (2020). JASP (Version 0.13.1) [Computer software]." ],
            "modelContainer" : {
               "collection" : {
                  "modelContainer_anovaTable" : {
                     "casesAcrossColumns" : false,
                     "data" : [
                        {
                           ".isNewGroup" : true,
                           "F" : 66.08216451645188,
                           "MS" : 3726.847767511518,
                           "SS" : 7453.695535023036,
                           "cases" : "Regression",
                           "df" : 2.0,
                           "model" : "H₁",
                           "p" : 8.984604874339258e-25
                        },
                        {
                           ".isNewGroup" : false,
                           "F" : null,
                           "MS" : 56.39718061268526,
                           "SS" : 18159.89215728466,
                           "cases" : "Residual",
                           "df" : 322.0,
                           "model" : "H₁",
                           "p" : null
                        },
                        {
                           ".isNewGroup" : false,
                           "F" : null,
                           "MS" : null,
                           "SS" : 25613.58769230769,
                           "cases" : "Total",
                           "df" : 324.0,
                           "model" : "H₁",
                           "p" : null
                        }
                     ],
                     "footnotes" : [
                        {
                           "cols" : null,
                           "myOrder" : 0,
                           "rows" : null,
                           "symbol" : "<em>Note.</em>",
                           "text" : "The intercept model is omitted, as no meaningful information can be shown."
                        }
                     ],
                     "name" : "modelContainer_anovaTable",
                     "overTitle" : false,
                     "schema" : {
                        "fields" : [
                           {
                              "combine" : true,
                              "name" : "model",
                              "title" : "Model",
                              "type" : "string"
                           },
                           {
                              "name" : "cases",
                              "title" : "",
                              "type" : "string"
                           },
                           {
                              "format" : "sf:4;dp:3",
                              "name" : "SS",
                              "title" : "Sum of Squares",
                              "type" : "number"
                           },
                           {
                              "name" : "df",
                              "title" : "df",
                              "type" : "integer"
                           },
                           {
                              "format" : "sf:4;dp:3",
                              "name" : "MS",
                              "title" : "Mean Square",
                              "type" : "number"
                           },
                           {
                              "format" : "sf:4;dp:3",
                              "name" : "F",
                              "title" : "F",
                              "type" : "number"
                           },
                           {
                              "format" : "dp:3;p:.001",
                              "name" : "p",
                              "title" : "p",
                              "type" : "pvalue"
                           }
                        ]
                     },
                     "status" : "complete",
                     "title" : "ANOVA"
                  },
                  "modelContainer_coeffTable" : {
                     "casesAcrossColumns" : false,
                     "data" : [
                        {
                           ".isNewGroup" : false,
                           "SE" : 0.4931976760845794,
                           "VIF" : null,
                           "lower" : -0.9641202409797228,
                           "model" : "H₀",
                           "name" : "(Intercept)",
                           "p" : 0.9900523781466140,
                           "standCoeff" : null,
                           "t" : 0.01247744353278564,
                           "tolerance" : null,
                           "unstandCoeff" : 0.006153846153846443,
                           "upper" : 0.9764279332874156
                        },
                        {
                           ".isNewGroup" : true,
                           "SE" : 0.4165692540102524,
                           "VIF" : null,
                           "lower" : -0.8107176185639789,
                           "model" : "H₁",
                           "name" : "(Intercept)",
                           "p" : 0.9831141479076886,
                           "standCoeff" : null,
                           "t" : 0.02118130325177070,
                           "tolerance" : null,
                           "unstandCoeff" : 0.008823479694555053,
                           "upper" : 0.8283645779530892
                        },
                        {
                           ".isNewGroup" : false,
                           "SE" : 0.07368306034345540,
                           "VIF" : 1.134229709967631,
                           "lower" : -0.8614145799840398,
                           "model" : "H₁",
                           "name" : "PSS",
                           "p" : 9.212502570152200e-20,
                           "standCoeff" : -0.4859195807231716,
                           "t" : -9.723450346455783,
                           "tolerance" : 0.8816556216187798,
                           "unstandCoeff" : -0.7164535786244938,
                           "upper" : -0.5714925772649477
                        },
                        {
                           ".isNewGroup" : false,
                           "SE" : 0.06080813954480017,
                           "VIF" : 1.134229709967631,
                           "lower" : -0.2664272895074177,
                           "model" : "H₁",
                           "name" : "RSQ",
                           "p" : 0.01633233397321497,
                           "standCoeff" : -0.1206413344057523,
                           "t" : -2.414082641161948,
                           "tolerance" : 0.8816556216187799,
                           "unstandCoeff" : -0.1467958741164555,
                           "upper" : -0.02716445872549335
                        }
                     ],
                     "footnotes" : [],
                     "name" : "modelContainer_coeffTable",
                     "overTitle" : false,
                     "schema" : {
                        "fields" : [
                           {
                              "combine" : true,
                              "name" : "model",
                              "title" : "Model",
                              "type" : "string"
                           },
                           {
                              "name" : "name",
                              "title" : "",
                              "type" : "string"
                           },
                           {
                              "format" : "sf:4;dp:3",
                              "name" : "unstandCoeff",
                              "title" : "Unstandardized",
                              "type" : "number"
                           },
                           {
                              "format" : "sf:4;dp:3",
                              "name" : "SE",
                              "title" : "Standard Error",
                              "type" : "number"
                           },
                           {
                              "format" : "sf:4;dp:3",
                              "name" : "standCoeff",
                              "title" : "Standardized",
                              "type" : "number"
                           },
                           {
                              "format" : "sf:4;dp:3",
                              "name" : "t",
                              "title" : "t",
                              "type" : "number"
                           },
                           {
                              "format" : "dp:3;p:.001",
                              "name" : "p",
                              "title" : "p",
                              "type" : "pvalue"
                           },
                           {
                              "format" : "sf:4;dp:3",
                              "name" : "lower",
                              "overTitle" : "95% CI",
                              "title" : "Lower",
                              "type" : "number"
                           },
                           {
                              "format" : "sf:4;dp:3",
                              "name" : "upper",
                              "overTitle" : "95% CI",
                              "title" : "Upper",
                              "type" : "number"
                           },
                           {
                              "format" : "dp:3",
                              "name" : "tolerance",
                              "overTitle" : "Collinearity Statistics",
                              "title" : "Tolerance",
                              "type" : "number"
                           },
                           {
                              "format" : "sf:4;dp:3",
                              "name" : "VIF",
                              "overTitle" : "Collinearity Statistics",
                              "title" : "VIF",
                              "type" : "number"
                           }
                        ]
                     },
                     "status" : "complete",
                     "title" : "Coefficients"
                  },
                  "modelContainer_collinearityTable" : {
                     "casesAcrossColumns" : false,
                     "data" : [
                        {
                           "(Intercept)" : 5.578702676532677e-06,
                           ".isNewGroup" : true,
                           "JaspColumn_.5._Encoded" : 0.3279915265004561,
                           "JaspColumn_.6._Encoded" : 0.3279896852863096,
                           "condIndex" : 1.0,
                           "dimension" : 1,
                           "eigenvalue" : 1.344014940604140,
                           "model" : "H₁"
                        },
                        {
                           "(Intercept)" : 0.9999923606801721,
                           ".isNewGroup" : false,
                           "JaspColumn_.5._Encoded" : 1.094335157570583e-06,
                           "JaspColumn_.6._Encoded" : 6.707984396403951e-06,
                           "condIndex" : 1.159317809045415,
                           "dimension" : 2,
                           "eigenvalue" : 0.9999978856189565,
                           "model" : "H₁"
                        },
                        {
                           "(Intercept)" : 2.060617151320055e-06,
                           ".isNewGroup" : false,
                           "JaspColumn_.5._Encoded" : 0.6720073791643864,
                           "JaspColumn_.6._Encoded" : 0.6720036067292939,
                           "condIndex" : 1.431378120011515,
                           "dimension" : 3,
                           "eigenvalue" : 0.6559871737769001,
                           "model" : "H₁"
                        }
                     ],
                     "footnotes" : [
                        {
                           "cols" : null,
                           "myOrder" : 0,
                           "rows" : null,
                           "symbol" : "<em>Note.</em>",
                           "text" : "The intercept model is omitted, as no meaningful information can be shown."
                        }
                     ],
                     "name" : "modelContainer_collinearityTable",
                     "overTitle" : false,
                     "schema" : {
                        "fields" : [
                           {
                              "combine" : true,
                              "name" : "model",
                              "title" : "Model",
                              "type" : "string"
                           },
                           {
                              "name" : "dimension",
                              "title" : "Dimension",
                              "type" : "integer"
                           },
                           {
                              "format" : "sf:4;dp:3",
                              "name" : "eigenvalue",
                              "title" : "Eigenvalue",
                              "type" : "number"
                           },
                           {
                              "format" : "sf:4;dp:3",
                              "name" : "condIndex",
                              "title" : "Condition Index",
                              "type" : "number"
                           },
                           {
                              "format" : "dp:3",
                              "name" : "(Intercept)",
                              "overTitle" : "Variance Proportions",
                              "title" : "(Intercept)",
                              "type" : "number"
                           },
                           {
                              "format" : "dp:3",
                              "name" : "JaspColumn_.6._Encoded",
                              "overTitle" : "Variance Proportions",
                              "title" : "PSS",
                              "type" : "number"
                           },
                           {
                              "format" : "dp:3",
                              "name" : "JaspColumn_.5._Encoded",
                              "overTitle" : "Variance Proportions",
                              "title" : "RSQ",
                              "type" : "number"
                           }
                        ]
                     },
                     "status" : "complete",
                     "title" : "Collinearity Diagnostics"
                  },
                  "modelContainer_residualsQQPlot" : {
                     "aspectRatio" : 0.0,
                     "convertible" : true,
                     "data" : "resources/46/_6_t1603025257998.png",
                     "editOptions" : {
                        "xAxis" : {
                           "settings" : {
                              "breaks" : [ -3, -2, -1, 0, 1, 2, 3 ],
                              "expand" : [ 0.050, 0, 0.050, 0 ],
                              "labels" : [ "-3", "-2", "-1", "0", "1", "2", "3" ],
                              "title" : "Theoretical Quantiles"
                           },
                           "type" : "ScaleContinuous"
                        },
                        "yAxis" : {
                           "settings" : {
                              "breaks" : [ -3, -2, -1, 0, 1, 2, 3 ],
                              "expand" : [ 0.050, 0, 0.050, 0 ],
                              "labels" : [ "-3", "-2", "-1", "0", "1", "2", "3" ],
                              "title" : "Standardized Residuals"
                           },
                           "type" : "ScaleContinuous"
                        }
                     },
                     "editable" : true,
                     "height" : 400,
                     "name" : "modelContainer_residualsQQPlot",
                     "revision" : 0,
                     "status" : "complete",
                     "title" : "Q-Q Plot Standardized Residuals",
                     "width" : 400
                  },
                  "modelContainer_residualsTable" : {
                     "casesAcrossColumns" : false,
                     "data" : [
                        {
                           "N" : 325,
                           "SD" : 4.796377084090362,
                           "max" : 10.34432818340971,
                           "mean" : 0.006153846153846077,
                           "min" : -16.23455739352769,
                           "type" : "Predicted Value"
                        },
                        {
                           "N" : 325,
                           "SD" : 7.486591338397102,
                           "max" : 20.01246300258389,
                           "mean" : 6.684823634810317e-17,
                           "min" : -24.60998619796819,
                           "type" : "Residual"
                        },
                        {
                           "N" : 325,
                           "SD" : 1.0,
                           "max" : 2.155413170400574,
                           "mean" : 1.185616775696456e-18,
                           "min" : -3.386037201610392,
                           "type" : "Std. Predicted Value"
                        },
                        {
                           "N" : 325,
                           "SD" : 1.001651124619821,
                           "max" : 2.684384099980230,
                           "mean" : 0.0003002383593707498,
                           "min" : -3.289383460791093,
                           "type" : "Std. Residual"
                        }
                     ],
                     "footnotes" : [],
                     "name" : "modelContainer_residualsTable",
                     "overTitle" : false,
                     "schema" : {
                        "fields" : [
                           {
                              "name" : "type",
                              "title" : "",
                              "type" : "string"
                           },
                           {
                              "format" : "sf:4;dp:3",
                              "name" : "min",
                              "title" : "Minimum",
                              "type" : "number"
                           },
                           {
                              "format" : "sf:4;dp:3",
                              "name" : "max",
                              "title" : "Maximum",
                              "type" : "number"
                           },
                           {
                              "format" : "sf:4;dp:3",
                              "name" : "mean",
                              "title" : "Mean",
                              "type" : "number"
                           },
                           {
                              "format" : "sf:4;dp:3",
                              "name" : "SD",
                              "title" : "SD",
                              "type" : "number"
                           },
                           {
                              "name" : "N",
                              "title" : "N",
                              "type" : "integer"
                           }
                        ]
                     },
                     "status" : "complete",
                     "title" : "Residuals Statistics"
                  },
                  "modelContainer_residualsVsPredPlot" : {
                     "aspectRatio" : 0.0,
                     "convertible" : true,
                     "data" : "resources/46/_5_t1603025257062.png",
                     "editOptions" : {
                        "xAxis" : {
                           "settings" : {
                              "breaks" : [ -20, -15, -10, -5, 0, 5, 10, 15 ],
                              "expand" : [ 0.050, 0, 0.050, 0 ],
                              "labels" : [ "-20", "-15", "-10", "-5", "0", "5", "10", "15" ],
                              "title" : "Predicted Values"
                           },
                           "type" : "ScaleContinuous"
                        },
                        "yAxis" : {
                           "settings" : {
                              "breaks" : [ -30, -20, -10, 0, 10, 20, 30 ],
                              "expand" : [ 0.050, 0, 0.050, 0 ],
                              "labels" : [ "-30", "-20", "-10", "0", "10", "20", "30" ],
                              "title" : "Residuals"
                           },
                           "type" : "ScaleContinuous"
                        }
                     },
                     "editable" : true,
                     "height" : 400,
                     "name" : "modelContainer_residualsVsPredPlot",
                     "revision" : 0,
                     "status" : "complete",
                     "title" : "Residuals vs. Predicted",
                     "width" : 530
                  },
                  "modelContainer_summaryTable" : {
                     "casesAcrossColumns" : false,
                     "data" : [
                        {
                           "R" : 0.0,
                           "R2" : 0.0,
                           "RMSE" : 8.891247550313155,
                           "adjR2" : 0.0,
                           "model" : "H₀"
                        },
                        {
                           "R" : 0.5394492794120247,
                           "R2" : 0.2910055250581527,
                           "RMSE" : 7.50980563081930,
                           "adjR2" : 0.2866018326672096,
                           "model" : "H₁"
                        }
                     ],
                     "footnotes" : [],
                     "name" : "modelContainer_summaryTable",
                     "overTitle" : false,
                     "schema" : {
                        "fields" : [
                           {
                              "name" : "model",
                              "title" : "Model",
                              "type" : "string"
                           },
                           {
                              "format" : "dp:3",
                              "name" : "R",
                              "title" : "R",
                              "type" : "number"
                           },
                           {
                              "format" : "dp:3",
                              "name" : "R2",
                              "title" : "R²",
                              "type" : "number"
                           },
                           {
                              "format" : "dp:3",
                              "name" : "adjR2",
                              "title" : "Adjusted R²",
                              "type" : "number"
                           },
                           {
                              "format" : "sf:4;dp:3",
                              "name" : "RMSE",
                              "title" : "RMSE",
                              "type" : "number"
                           }
                        ]
                     },
                     "status" : "complete",
                     "title" : "Model Summary - SC"
                  }
               },
               "initCollapsed" : false,
               "name" : "modelContainer",
               "title" : ""
            },
            "name" : "",
            "title" : "RSQ and PSS as predictors of SC"
         },
         "rfile" : "",
         "status" : "complete",
         "title" : "RSQ and PSS as predictors of SC",
         "titleDef" : "Linear Regression",
         "userdata" : null,
         "version" : "0.13.1"
      },
      {
         "id" : 47,
         "module" : "Regression",
         "name" : "RegressionLinearBayesian",
         "options" : {
            "alpha" : 3.0,
            "bayesFactorOrder" : "nullModelTop",
            "bayesFactorType" : "BF10",
            "bernoulliParam" : 0.50,
            "betaBinomialParamA" : 1.0,
            "betaBinomialParamB" : 1.0,
            "castilloParamU" : 1.0,
            "covariates" : [ "PSS", "RSQ" ],
            "dependent" : "SC",
            "descriptives" : false,
            "effectsType" : "allModels",
            "iterationsMCMC" : 0,
            "modelPrior" : "beta.binomial",
            "modelTerms" : [
               {
                  "components" : [ "PSS" ],
                  "isNuisance" : false
               },
               {
                  "components" : [ "RSQ" ],
                  "isNuisance" : false
               }
            ],
            "nSimForCRI" : 1000,
            "numShownModels" : 10,
            "numberOfModels" : 0,
            "omitIntercept" : false,
            "plotCoefficientsPosterior" : true,
            "plotHeight" : 320,
            "plotInclusionProbabilities" : true,
            "plotLogPosteriorOdds" : false,
            "plotModelComplexity" : false,
            "plotModelProbabilities" : false,
            "plotQQplot" : true,
            "plotResidualsVsFitted" : false,
            "plotWidth" : 480,
            "postSummaryPlot" : true,
            "postSummaryTable" : true,
            "posteriorSummaryPlotCredibleIntervalValue" : 0.950,
            "priorRegressionCoefficients" : "JZS",
            "rScale" : 0.3540,
            "samplingMethod" : "BAS",
            "seed" : 1,
            "setSeed" : false,
            "shownModels" : "limited",
            "summaryType" : "averaged",
            "wilsonParamLambda" : 1.0,
            "wlsWeights" : ""
         },
         "progress" : null,
         "results" : {
            ".meta" : [
               {
                  "meta" : [
                     {
                        "name" : "basreg_modelComparisonTable",
                        "type" : "table"
                     },
                     {
                        "meta" : [
                           {
                              "name" : "basreg_postSumContainer_postSumTable",
                              "type" : "table"
                           },
                           {
                              "name" : "basreg_postSumContainer_postSumPlot",
                              "type" : "image"
                           }
                        ],
                        "name" : "basreg_postSumContainer",
                        "type" : "collection"
                     },
                     {
                        "name" : "basreg_inclusionProbabilitiesPlot",
                        "type" : "image"
                     },
                     {
                        "name" : "basreg_qqPlot",
                        "type" : "image"
                     },
                     {
                        "meta" : [
                           {
                              "name" : "basreg_postDistContainer_Intercept",
                              "type" : "image"
                           },
                           {
                              "name" : "basreg_postDistContainer_PSS",
                              "type" : "image"
                           },
                           {
                              "name" : "basreg_postDistContainer_RSQ",
                              "type" : "image"
                           }
                        ],
                        "name" : "basreg_postDistContainer",
                        "type" : "collection"
                     }
                  ],
                  "name" : "basreg",
                  "type" : "collection"
               }
            ],
            "basreg" : {
               "collection" : {
                  "basreg_inclusionProbabilitiesPlot" : {
                     "aspectRatio" : 0.0,
                     "convertible" : true,
                     "data" : "resources/47/_8_t1603025306085.png",
                     "editOptions" : {
                        "xAxis" : {
                           "settings" : {
                              "labels" : [ "RSQ", "PSS" ],
                              "shown" : [ "RSQ", "PSS" ],
                              "title" : ""
                           },
                           "type" : "ScaleDiscrete"
                        },
                        "yAxis" : {
                           "settings" : {
                              "breaks" : [ 1, 2 ],
                              "expand" : [ 0.050, 0, 0.050, 0 ],
                              "labels" : [ "RSQ", "PSS" ],
                              "title" : "Marginal Inclusion Probability"
                           },
                           "type" : "ScaleContinuous"
                        }
                     },
                     "editable" : true,
                     "height" : 400,
                     "name" : "basreg_inclusionProbabilitiesPlot",
                     "revision" : 0,
                     "status" : "complete",
                     "title" : "Inclusion Probabilities",
                     "width" : 700
                  },
                  "basreg_modelComparisonTable" : {
                     "casesAcrossColumns" : false,
                     "citation" : [
                        "Clyde, M. A. (2018). BAS: Bayesian Adaptive Sampling for Bayesian Model Averaging. (Version 1.5.3)[Computer software].",
                        "Clyde, M. A., Ghosh, J., & Littman, M. L. (2011). Bayesian adaptive sampling for variable selection and model averaging. Journal of Computational and Graphical Statistics, 20, 80-101.",
                        "Consonni, G., Fouskakis, D., Liseo, B., & Ntzoufras, I. (2018). Prior Distributions for Objective Bayesian Analysis. Bayesian Analysis, 13, 627-679.",
                        "Liang, F., Paulo, R., Molina, G., Clyde, M. A., & Berger, J. O. (2008). Mixtures of g Priors for Bayesian Variable Selection. Journal of the American Statistical Association, 103, 410-423."
                     ],
                     "data" : [
                        {
                           "BF" : 1.0,
                           "BFM" : 3.438188396633442e-22,
                           "Models" : "Null model",
                           "R2" : 0.0,
                           "postProbModel" : 1.719094198316721e-22,
                           "priorProbModel" : 0.3333333333333333
                        },
                        {
                           "BF" : 4.475632790507535e+21,
                           "BFM" : 6.673156133551355,
                           "Models" : "PSS + RSQ",
                           "R2" : 0.2910055250581526,
                           "postProbModel" : 0.7694034363957576,
                           "priorProbModel" : 0.3333333333333333
                        },
                        {
                           "BF" : 2.682768213981930e+21,
                           "BFM" : 1.498541289888588,
                           "Models" : "PSS",
                           "R2" : 0.2781736168130264,
                           "postProbModel" : 0.2305965636042422,
                           "priorProbModel" : 0.1666666666666667
                        },
                        {
                           "BF" : 88983.57697352250,
                           "BFM" : 3.824278773016296e-17,
                           "Models" : "RSQ",
                           "R2" : 0.08283090500087953,
                           "postProbModel" : 7.648557546032594e-18,
                           "priorProbModel" : 0.1666666666666667
                        }
                     ],
                     "footnotes" : [],
                     "name" : "basreg_modelComparisonTable",
                     "overTitle" : false,
                     "schema" : {
                        "fields" : [
                           {
                              "name" : "Models",
                              "title" : "Models",
                              "type" : "string"
                           },
                           {
                              "format" : "sf:4;dp:3",
                              "name" : "priorProbModel",
                              "title" : "P(M)",
                              "type" : "number"
                           },
                           {
                              "format" : "sf:4;dp:3",
                              "name" : "postProbModel",
                              "title" : "P(M|data)",
                              "type" : "number"
                           },
                           {
                              "format" : "sf:4;dp:3",
                              "name" : "BFM",
                              "title" : "BF<sub>M</sub>",
                              "type" : "number"
                           },
                           {
                              "format" : "sf:4;dp:3",
                              "name" : "BF",
                              "title" : "BF<sub>10</sub>",
                              "type" : "number"
                           },
                           {
                              "format" : "dp:3",
                              "name" : "R2",
                              "title" : "R²",
                              "type" : "number"
                           }
                        ]
                     },
                     "status" : "complete",
                     "title" : "Model Comparison - SC"
                  },
                  "basreg_postDistContainer" : {
                     "collection" : {
                        "basreg_postDistContainer_Intercept" : {
                           "aspectRatio" : 0.0,
                           "convertible" : true,
                           "data" : "resources/47/_1_t1603025313272.png",
                           "editOptions" : {
                              "xAxis" : {
                                 "settings" : {
                                    "breaks" : [ -2, -1, 0, 1, 2 ],
                                    "expand" : [ 0.050, 0, 0.050, 0 ],
                                    "labels" : [ "-2", "-1", "0", "1", "2" ],
                                    "title" : "Intercept"
                                 },
                                 "type" : "ScaleContinuous"
                              },
                              "yAxis" : {
                                 "settings" : {
                                    "breaks" : [ 0, 0.20, 0.40, 0.60, 0.80, 1, 1.20 ],
                                    "expand" : [ 0.050, 0, 0.050, 0 ],
                                    "labels" : [ "0.0", "0.2", "0.4", "0.6", "0.8", "1.0", "1.2" ],
                                    "title" : "Density"
                                 },
                                 "type" : "ScaleContinuous"
                              }
                           },
                           "editable" : true,
                           "height" : 400,
                           "name" : "basreg_postDistContainer_Intercept",
                           "revision" : 0,
                           "status" : "complete",
                           "title" : "Intercept",
                           "width" : 530
                        },
                        "basreg_postDistContainer_PSS" : {
                           "aspectRatio" : 0.0,
                           "convertible" : true,
                           "data" : "resources/47/_2_t1603025313903.png",
                           "editOptions" : {
                              "xAxis" : {
                                 "settings" : {
                                    "breaks" : [ -1.20, -1, -0.80, -0.60, -0.40, -0.20, 0 ],
                                    "expand" : [ 0.050, 0, 0.050, 0 ],
                                    "labels" : [ "-1.2", "-1.0", "-0.8", "-0.6", "-0.4", "-0.2", "0.0" ],
                                    "title" : "PSS"
                                 },
                                 "type" : "ScaleContinuous"
                              },
                              "yAxis" : {
                                 "settings" : {
                                    "breaks" : [ 0, 0.20, 0.40, 0.60, 0.80, 1, 1.20 ],
                                    "expand" : [ 0.050, 0, 0.050, 0 ],
                                    "labels" : [ "0.0", "0.2", "0.4", "0.6", "0.8", "1.0", "1.2" ],
                                    "title" : "Density"
                                 },
                                 "type" : "ScaleContinuous"
                              }
                           },
                           "editable" : true,
                           "height" : 400,
                           "name" : "basreg_postDistContainer_PSS",
                           "revision" : 0,
                           "status" : "complete",
                           "title" : "PSS",
                           "width" : 530
                        },
                        "basreg_postDistContainer_RSQ" : {
                           "aspectRatio" : 0.0,
                           "convertible" : true,
                           "data" : "resources/47/_3_t1603025314161.png",
                           "editOptions" : {
                              "xAxis" : {
                                 "settings" : {
                                    "breaks" : [ -0.60, -0.50, -0.40, -0.30, -0.20, -0.10, 0, 0.10 ],
                                    "expand" : [ 0.050, 0, 0.050, 0 ],
                                    "labels" : [ "-0.6", "-0.5", "-0.4", "-0.3", "-0.2", "-0.1", "0.0", "0.1" ],
                                    "title" : "RSQ"
                                 },
                                 "type" : "ScaleContinuous"
                              },
                              "yAxis" : {
                                 "settings" : {
                                    "breaks" : [ 0, 0.20, 0.40, 0.60, 0.80, 1 ],
                                    "expand" : [ 0.050, 0, 0.050, 0 ],
                                    "labels" : [ "0.0", "0.2", "0.4", "0.6", "0.8", "1.0" ],
                                    "title" : "Density"
                                 },
                                 "type" : "ScaleContinuous"
                              }
                           },
                           "editable" : true,
                           "height" : 400,
                           "name" : "basreg_postDistContainer_RSQ",
                           "revision" : 0,
                           "status" : "complete",
                           "title" : "RSQ",
                           "width" : 530
                        }
                     },
                     "initCollapsed" : false,
                     "name" : "basreg_postDistContainer",
                     "title" : "Marginal Posterior Distributions"
                  },
                  "basreg_postSumContainer" : {
                     "collection" : {
                        "basreg_postSumContainer_postSumPlot" : {
                           "aspectRatio" : 0.0,
                           "convertible" : true,
                           "data" : "resources/47/_7_t1603025299842.png",
                           "editOptions" : {
                              "error" : "converting plotEditingOptions to JSON gave an error: expression"
                           },
                           "editable" : true,
                           "height" : 400,
                           "name" : "basreg_postSumContainer_postSumPlot",
                           "revision" : 0,
                           "status" : "complete",
                           "title" : "Posterior Coefficients with 95% Credible Interval",
                           "width" : 530
                        },
                        "basreg_postSumContainer_postSumTable" : {
                           "casesAcrossColumns" : false,
                           "data" : [
                              {
                                 "BFincl" : 1.0,
                                 "coefficient" : "Intercept",
                                 "lowerCri" : -0.8423462014821083,
                                 "mean" : 0.006153846153846406,
                                 "pIncl" : 0.9999999999999998,
                                 "pInclprior" : 1.0,
                                 "sd" : 0.4172863352880480,
                                 "upperCri" : 0.7924479848442777
                              },
                              {
                                 "BFincl" : 1.307406682147904e+17,
                                 "coefficient" : "PSS",
                                 "lowerCri" : -0.8628468958692997,
                                 "mean" : -0.7187321097542649,
                                 "pIncl" : 0.9999999999999998,
                                 "pInclprior" : 0.50,
                                 "sd" : 0.07708525889087374,
                                 "upperCri" : -0.5718627775438484
                              },
                              {
                                 "BFincl" : 3.336578066775679,
                                 "coefficient" : "RSQ",
                                 "lowerCri" : -0.2493899406125294,
                                 "mean" : -0.1109704966360746,
                                 "pIncl" : 0.7694034363957576,
                                 "pInclprior" : 0.50,
                                 "sd" : 0.08053551941382707,
                                 "upperCri" : 0.0
                              }
                           ],
                           "footnotes" : [],
                           "name" : "basreg_postSumContainer_postSumTable",
                           "overTitle" : false,
                           "schema" : {
                              "fields" : [
                                 {
                                    "name" : "coefficient",
                                    "title" : "Coefficient",
                                    "type" : "string"
                                 },
                                 {
                                    "format" : "sf:4;dp:3",
                                    "name" : "mean",
                                    "title" : "Mean",
                                    "type" : "number"
                                 },
                                 {
                                    "format" : "sf:4;dp:3",
                                    "name" : "sd",
                                    "title" : "SD",
                                    "type" : "number"
                                 },
                                 {
                                    "format" : "sf:4;dp:3",
                                    "name" : "pInclprior",
                                    "title" : "P(incl)",
                                    "type" : "number"
                                 },
                                 {
                                    "format" : "sf:4;dp:3",
                                    "name" : "pIncl",
                                    "title" : "P(incl|data)",
                                    "type" : "number"
                                 },
                                 {
                                    "format" : "sf:4;dp:3",
                                    "name" : "BFincl",
                                    "title" : "BF<sub>inclusion</sub>",
                                    "type" : "number"
                                 },
                                 {
                                    "format" : "sf:4;dp:3",
                                    "name" : "lowerCri",
                                    "overTitle" : "95% Credible Interval",
                                    "title" : "Lower",
                                    "type" : "number"
                                 },
                                 {
                                    "format" : "sf:4;dp:3",
                                    "name" : "upperCri",
                                    "overTitle" : "95% Credible Interval",
                                    "title" : "Upper",
                                    "type" : "number"
                                 }
                              ]
                           },
                           "status" : "complete",
                           "title" : "Posterior Summaries of Coefficients"
                        }
                     },
                     "initCollapsed" : false,
                     "name" : "basreg_postSumContainer",
[truncated: 548,856 more chars]
