# Supplementary material for: Individual factors in the relationship between stress and resilience in mental health psychology practitioners during the COVID-19 pandemic
Source: J Health Psychol. 2021 Dec 7;27(11):2613–31. doi: 10.1177/13591053211059393 (PMC9483698; doi:10.1177/13591053211059393)
Supplement: sj-jasp-3-hpq-10.1177_13591053211059393 – Supplemental material for Individual factors in the relationship between stress and resilience in mental health psychology practitioners during the COVID-19 pandemic [file sj-jasp-3-hpq-10.1177_13591053211059393.jasp › resources/38/jaspResults.json]

{
   "citations" : [ "JASP Team (2020). JASP (Version 0.13.1) [Computer software]." ],
   "data" : {
      "corBayesTable" : {
         "citations" : [
            "Ly, A., Marsman, M., Wagenmakers, E.-J. (2018). Analytic Posteriors for Pearson’s Correlation Coefficient. Statistica Neerlandica, 72(1), 4-13.",
            "Ly, A., Verhagen, A. J. & Wagenmakers, E.-J. (2016). Harold Jeffreys's Default Bayes Factor Hypothesis Tests: Explanation, Extension, and Application in Psychology. Journal of Mathematical Psychology, 72, 19-32."
         ],
         "colCombines" : {
            "citations" : [],
            "error" : false,
            "errorMessage" : "",
            "fields" : {
               "variable" : true
            },
            "listType" : "bool",
            "messages" : [],
            "name" : "",
            "optionMustBe" : {},
            "optionMustContain" : {},
            "position" : 9999,
            "rows" : [],
            "title" : "",
            "type" : "list"
         },
         "colFormats" : {
            "citations" : [],
            "error" : false,
            "errorMessage" : "",
            "fields" : {
               "AP" : "sf:4;dp:3",
               "AV" : "sf:4;dp:3",
               "BU" : "sf:4;dp:3",
               "CS" : "sf:4;dp:3",
               "LOT" : "sf:4;dp:3",
               "PSS" : "sf:4;dp:3",
               "RESIL" : "sf:4;dp:3",
               "RSQ" : "sf:4;dp:3",
               "SC" : "sf:4;dp:3",
               "SE" : "sf:4;dp:3",
               "STS" : "sf:4;dp:3"
            },
            "listType" : "string",
            "messages" : [],
            "name" : "",
            "optionMustBe" : {},
            "optionMustContain" : {},
            "position" : 9999,
            "rows" : [],
            "title" : "colFormats",
            "type" : "list"
         },
         "colNames" : {
            "citations" : [],
            "error" : false,
            "errorMessage" : "",
            "fields" : {},
            "listType" : "string",
            "messages" : [],
            "name" : "",
            "optionMustBe" : {},
            "optionMustContain" : {},
            "position" : 9999,
            "rows" : [
               "variable",
               "itemColumn",
               "RESIL",
               "PSS",
               "RSQ",
               "SE",
               "LOT",
               "AV",
               "AP",
               "SC",
               "CS",
               "BU",
               "STS",
               ".isNewGroup"
            ],
            "title" : "colNames",
            "type" : "list"
         },
         "colOvertitles" : {
            "citations" : [],
            "error" : false,
            "errorMessage" : "",
            "fields" : {},
            "listType" : "string",
            "messages" : [],
            "name" : "",
            "optionMustBe" : {},
            "optionMustContain" : {},
            "position" : 9999,
            "rows" : [],
            "title" : "colOvertitles",
            "type" : "list"
         },
         "colRowCombinations" : [],
         "colTitles" : {
            "citations" : [],
            "error" : false,
            "errorMessage" : "",
            "fields" : {
               "AP" : "AP",
               "AV" : "AV",
               "BU" : "BU",
               "CS" : "CS",
               "LOT" : "LOT",
               "PSS" : "PSS",
               "RESIL" : "RESIL",
               "RSQ" : "RSQ",
               "SC" : "SC",
               "SE" : "SE",
               "STS" : "STS",
               "itemColumn" : "",
               "variable" : "Variable"
            },
            "listType" : "string",
            "messages" : [],
            "name" : "",
            "optionMustBe" : {},
            "optionMustContain" : {},
            "position" : 9999,
            "rows" : [],
            "title" : "colTitles",
            "type" : "list"
         },
         "colTypes" : {
            "citations" : [],
            "error" : false,
            "errorMessage" : "",
            "fields" : {
               "AP" : "number",
               "AV" : "number",
               "BU" : "number",
               "CS" : "number",
               "LOT" : "number",
               "PSS" : "number",
               "RESIL" : "number",
               "RSQ" : "number",
               "SC" : "number",
               "SE" : "number",
               "STS" : "number",
               "itemColumn" : "string",
               "variable" : "string"
            },
            "listType" : "string",
            "messages" : [],
            "name" : "",
            "optionMustBe" : {},
            "optionMustContain" : {},
            "position" : 9999,
            "rows" : [],
            "title" : "colTypes",
            "type" : "list"
         },
         "data" : [
            [
               "1. RESIL",
               "",
               "",
               "",
               "2. PSS",
               "",
               "",
               "",
               "3. RSQ",
               "",
               "",
               "",
               "4. SE",
               "",
               "",
               "",
               "5. LOT",
               "",
               "",
               "",
               "6. AV",
               "",
               "",
               "",
               "7. AP",
               "",
               "",
               "",
               "8. SC",
               "",
               "",
               "",
               "9. CS",
               "",
               "",
               "",
               "10. BU",
               "",
               "",
               "",
               "11. STS",
               "",
               "",
               ""
            ],
            [
               "Pearson's r",
               "BF₁₀",
               "Upper 95% CI",
               "Lower 95% CI",
               "Pearson's r",
               "BF₁₀",
               "Upper 95% CI",
               "Lower 95% CI",
               "Pearson's r",
               "BF₁₀",
               "Upper 95% CI",
               "Lower 95% CI",
               "Pearson's r",
               "BF₁₀",
               "Upper 95% CI",
               "Lower 95% CI",
               "Pearson's r",
               "BF₁₀",
               "Upper 95% CI",
               "Lower 95% CI",
               "Pearson's r",
               "BF₁₀",
               "Upper 95% CI",
               "Lower 95% CI",
               "Pearson's r",
               "BF₁₀",
               "Upper 95% CI",
               "Lower 95% CI",
               "Pearson's r",
               "BF₁₀",
               "Upper 95% CI",
               "Lower 95% CI",
               "Pearson's r",
               "BF₁₀",
               "Upper 95% CI",
               "Lower 95% CI",
               "Pearson's r",
               "BF₁₀",
               "Upper 95% CI",
               "Lower 95% CI",
               "Pearson's r",
               "BF₁₀",
               "Upper 95% CI",
               "Lower 95% CI"
            ],
            [
               "—",
               "—",
               "—",
               "—",
               -0.4601747596147181,
               2688067794011282,
               -0.3682295196346776,
               -0.5401024752189899,
               -0.2639430482050167,
               7510.235101986499,
               -0.1589089159980521,
               -0.3608792924552020,
               0.6567681539246454,
               1.552604353629078e+38,
               0.7129579571404483,
               0.5881150282954206,
               0.5628130010583751,
               2.480372280608154e+25,
               0.6311531008391433,
               0.4816888463668074,
               -0.3052287703129372,
               434967.8915961297,
               -0.2019901093952094,
               -0.3993044100906401,
               0.3512354910746599,
               98240971.55192323,
               0.4415942708795089,
               0.2506736755028707,
               0.5957298815637407,
               2.501127318893743e+29,
               0.659978299382030,
               0.5186889442996927,
               0.5650964680054891,
               4.547636415678098e+25,
               0.6331585363031658,
               0.4842457794117814,
               -0.6209651452921705,
               6.272219412536996e+32,
               -0.5472620351319941,
               -0.6819556178771169,
               -0.2387686160762219,
               858.5607971357317,
               -0.1327383808435443,
               -0.3373767258001351
            ],
            [
               null,
               null,
               null,
               null,
               "—",
               "—",
               "—",
               "—",
               0.3440121776641348,
               41879938.91025010,
               0.4348476852824650,
               0.2431586279134628,
               -0.4674587396654369,
               1.070454765614110e+16,
               -0.3761882273697885,
               -0.5466234750823794,
               -0.4552211429484538,
               1070465698970906,
               -0.3628250225123546,
               -0.5356624876208915,
               0.3674181498506042,
               832476922.2110516,
               0.4563781003172860,
               0.2679226642138806,
               -0.02729079984449508,
               0.07838432652975735,
               0.08156252034529676,
               -0.1352440599534721,
               -0.5274216688884015,
               3.672786499210994e+21,
               -0.4422433821705685,
               -0.5999592814834047,
               -0.3545767914310194,
               161435590.3537717,
               -0.2543921281675152,
               -0.4445197335075469,
               0.4551715668663185,
               1060728499081471,
               0.5356180304498712,
               0.3627709665802847,
               0.4057499042257554,
               240690943980.7172,
               0.4910857512742774,
               0.3092015917052249
            ],
            [
               null,
               null,
               null,
               null,
               null,
               null,
               null,
               null,
               "—",
               "—",
               "—",
               "—",
               -0.2819580099800739,
               41349.01946297350,
               -0.1777292067908187,
               -0.3776249273296503,
               -0.3308738652172431,
               8403003.729510220,
               -0.2292270541051775,
               -0.4227911418377538,
               0.4298412679449382,
               10919060323269.70,
               0.5129668019952605,
               0.3350804485430730,
               0.08466775990718166,
               0.2199969882914787,
               0.1910078934151156,
               -0.02444737332725433,
               -0.2878035875399738,
               73985.9157167520,
               -0.1838528205407837,
               -0.3830456416435174,
               -0.1676696194828010,
               6.755040492897379,
               -0.05962493467245777,
               -0.2703476048521457,
               0.3749991015403760,
               2548270769.948721,
               0.4631595881801664,
               0.2761864332921069,
               0.3327627563969036,
               10534886.98411264,
               0.4245264398525568,
               0.2312273697831548
            ],
            [
               null,
               null,
               null,
               null,
               null,
               null,
               null,
               null,
               null,
               null,
               null,
               null,
               "—",
               "—",
               "—",
               "—",
               0.4676788787519686,
               1.116692695164937e+16,
               0.5468204122383611,
               0.3764289763036885,
               -0.3338843777229005,
               11383417.82757329,
               -0.2322517204090475,
               -0.4256903237259771,
               0.1767434147108705,
               11.16660824295513,
               0.2791086824225846,
               0.06872136760753111,
               0.4688144010016672,
               1.389569828009859e+16,
               0.5478361212172302,
               0.3776710117824973,
               0.4078350555362090,
               333555400673.9525,
               0.4929732892777381,
               0.3114489996984220,
               -0.4505092391742072,
               452185553858358.6,
               -0.3576902177245556,
               -0.5314351969030935,
               -0.3213246433967470,
               2745414.205145765,
               -0.2191279582101548,
               -0.4140084413803524
            ],
            [
               null,
               null,
               null,
               null,
               null,
               null,
               null,
               null,
               null,
               null,
               null,
               null,
               null,
               null,
               null,
               null,
               "—",
               "—",
               "—",
               "—",
               -0.2751493008205258,
               20576.46284995317,
               -0.1704398403015417,
               -0.3714445075771386,
               0.2552852351231092,
               3354.762159505545,
               0.3529537521274908,
               0.1497236362813781,
               0.5473955327093967,
               4.674051281453676e+23,
               0.6175900367383236,
               0.4644628532569002,
               0.3343592646117414,
               12769390.93058205,
               0.4259926230105178,
               0.2329187406303237,
               -0.4936261809672972,
               2.040715552012469e+18,
               -0.4048956399943693,
               -0.5699744801801270,
               -0.2301285675397943,
               431.4426916902407,
               -0.1237909051682435,
               -0.3292828916365620
            ],
            [
               null,
               null,
               null,
               null,
               null,
               null,
               null,
               null,
               null,
               null,
               null,
               null,
               null,
               null,
               null,
               null,
               null,
               null,
               null,
               null,
               "—",
               "—",
               "—",
               "—",
               0.2216716241328033,
               220.7857230244458,
               0.3214945605602524,
               0.1148809897961585,
               -0.4028801501816799,
               141349634845.2138,
               -0.3059522261404122,
               -0.4886105006846326,
               -0.1005574407690694,
               0.3537767739617695,
               0.008503708643300634,
               -0.2063322595903294,
               0.3252529232914910,
               4099417.305630645,
               0.4177583608710025,
               0.2231153047618619,
               0.3614999034245561,
               375546617.2777970,
               0.4509769054859651,
               0.2616068415623385
            ],
            [
               null,
               null,
               null,
               null,
               null,
               null,
               null,
               null,
               null,
               null,
               null,
               null,
               null,
               null,
               null,
               null,
               null,
               null,
               null,
               null,
               null,
               null,
               null,
               null,
               "—",
               "—",
               "—",
               "—",
               0.2268420866210355,
               326.3334546497053,
               0.3263475871978763,
               0.1202232203057019,
               0.2715687813500109,
               14667.28413642284,
               0.3681169876832264,
               0.1666987583788999,
               -0.2488261557973527,
               1923.237002460116,
               -0.1430077030082164,
               -0.3469252547745793,
               0.0004977835943767055,
               0.06957761691746558,
               0.1089711526292114,
               -0.1079920143519624
            ],
            [
               null,
               null,
               null,
               null,
               null,
               null,
               null,
               null,
               null,
               null,
               null,
               null,
               null,
               null,
               null,
               null,
               null,
               null,
               null,
               null,
               null,
               null,
               null,
               null,
               null,
               null,
               null,
               null,
               "—",
               "—",
               "—",
               "—",
               0.3831746145309781,
               8144489247.369739,
               0.4706005751889308,
               0.2849405622154588,
               -0.5282092805228389,
               4.419111882117997e+21,
               -0.4431174737186392,
               -0.6006557731412746,
               -0.3053908535164858,
               464121.3841643661,
               -0.2023263414115537,
               -0.3993164907134998
            ],
            [
               null,
               null,
               null,
               null,
               null,
               null,
               null,
               null,
               null,
               null,
               null,
               null,
               null,
               null,
               null,
               null,
               null,
               null,
               null,
               null,
               null,
               null,
               null,
               null,
               null,
               null,
               null,
               null,
               null,
               null,
               null,
               null,
               "—",
               "—",
               "—",
               "—",
               -0.6657185943469888,
               4.543324455844983e+39,
               -0.5983862979957979,
               -0.7206758345029922,
               -0.1589320735830362,
               4.219315872160652,
               -0.05071985688867575,
               -0.2620427935701739
            ],
            [
               null,
               null,
               null,
               null,
               null,
               null,
               null,
               null,
               null,
               null,
               null,
               null,
               null,
               null,
               null,
               null,
               null,
               null,
               null,
               null,
               null,
               null,
               null,
               null,
               null,
               null,
               null,
               null,
               null,
               null,
               null,
               null,
               null,
               null,
               null,
               null,
               "—",
               "—",
               "—",
               "—",
               0.4684371983634723,
               1.292113559744875e+16,
               0.5474987433717406,
               0.3772583893158961
            ],
            [
               null,
               null,
               null,
               null,
               null,
               null,
               null,
               null,
               null,
               null,
               null,
               null,
               null,
               null,
               null,
               null,
               null,
               null,
               null,
               null,
               null,
               null,
               null,
               null,
               null,
               null,
               null,
               null,
               null,
               null,
               null,
               null,
               null,
               null,
               null,
               null,
               null,
               null,
               null,
               null,
               "—",
               "—",
               "—",
               "—"
            ],
            [
               true,
               false,
               false,
               false,
               true,
               false,
               false,
               false,
               true,
               false,
               false,
               false,
               true,
               false,
               false,
               false,
               true,
               false,
               false,
               false,
               true,
               false,
               false,
               false,
               true,
               false,
               false,
               false,
               true,
               false,
               false,
               false,
               true,
               false,
               false,
               false,
               true,
               false,
               false,
               false,
               true,
               false,
               false,
               false
            ]
         ],
         "error" : false,
         "errorMessage" : "",
         "expectedColumnCount" : 13,
         "expectedRowCount" : 44,
         "footnotes" : [
            {
               "cols" : [ "SE" ],
               "rows" : [ "APpearsonstat" ],
               "symbol" : "*",
               "text" : ""
            },
            {
               "cols" : [ "AV" ],
               "rows" : [ "APpearsonstat" ],
               "symbol" : "***",
               "text" : ""
            },
            {
               "cols" : [ "LOT" ],
               "rows" : [ "APpearsonstat" ],
               "symbol" : "***",
               "text" : ""
            },
            {
               "cols" : [ "RESIL" ],
               "rows" : [ "APpearsonstat" ],
               "symbol" : "***",
               "text" : ""
            },
            {
               "cols" : [ "LOT" ],
               "rows" : [ "AVpearsonstat" ],
               "symbol" : "***",
               "text" : ""
            },
            {
               "cols" : [ "PSS" ],
               "rows" : [ "AVpearsonstat" ],
               "symbol" : "***",
               "text" : ""
            },
            {
               "cols" : [ "RESIL" ],
               "rows" : [ "AVpearsonstat" ],
               "symbol" : "***",
               "text" : ""
            },
            {
               "cols" : [ "RSQ" ],
               "rows" : [ "AVpearsonstat" ],
               "symbol" : "***",
               "text" : ""
            },
            {
               "cols" : [ "SE" ],
               "rows" : [ "AVpearsonstat" ],
               "symbol" : "***",
               "text" : ""
            },
            {
               "cols" : [ "AP" ],
               "rows" : [ "BUpearsonstat" ],
               "symbol" : "***",
               "text" : ""
            },
            {
               "cols" : [ "AV" ],
               "rows" : [ "BUpearsonstat" ],
               "symbol" : "***",
               "text" : ""
            },
            {
               "cols" : [ "CS" ],
               "rows" : [ "BUpearsonstat" ],
               "symbol" : "***",
               "text" : ""
            },
            {
               "cols" : [ "LOT" ],
               "rows" : [ "BUpearsonstat" ],
               "symbol" : "***",
               "text" : ""
            },
            {
               "cols" : [ "PSS" ],
               "rows" : [ "BUpearsonstat" ],
               "symbol" : "***",
               "text" : ""
            },
            {
               "cols" : [ "RESIL" ],
               "rows" : [ "BUpearsonstat" ],
               "symbol" : "***",
               "text" : ""
            },
            {
               "cols" : [ "RSQ" ],
               "rows" : [ "BUpearsonstat" ],
               "symbol" : "***",
               "text" : ""
            },
            {
               "cols" : [ "SC" ],
               "rows" : [ "BUpearsonstat" ],
               "symbol" : "***",
               "text" : ""
            },
            {
               "cols" : [ "SE" ],
               "rows" : [ "BUpearsonstat" ],
               "symbol" : "***",
               "text" : ""
            },
            {
               "cols" : [ "AP" ],
               "rows" : [ "CSpearsonstat" ],
               "symbol" : "***",
               "text" : ""
            },
            {
               "cols" : [ "LOT" ],
               "rows" : [ "CSpearsonstat" ],
               "symbol" : "***",
               "text" : ""
            },
            {
               "cols" : [ "PSS" ],
               "rows" : [ "CSpearsonstat" ],
               "symbol" : "***",
               "text" : ""
            },
            {
               "cols" : [ "RESIL" ],
               "rows" : [ "CSpearsonstat" ],
               "symbol" : "***",
               "text" : ""
            },
            {
               "cols" : [ "SC" ],
               "rows" : [ "CSpearsonstat" ],
               "symbol" : "***",
               "text" : ""
            },
            {
               "cols" : [ "SE" ],
               "rows" : [ "CSpearsonstat" ],
               "symbol" : "***",
               "text" : ""
            },
            {
               "cols" : [ "PSS" ],
               "rows" : [ "LOTpearsonstat" ],
               "symbol" : "***",
               "text" : ""
            },
            {
               "cols" : [ "RESIL" ],
               "rows" : [ "LOTpearsonstat" ],
               "symbol" : "***",
               "text" : ""
            },
            {
               "cols" : [ "RSQ" ],
               "rows" : [ "LOTpearsonstat" ],
               "symbol" : "***",
               "text" : ""
            },
            {
               "cols" : [ "SE" ],
               "rows" : [ "LOTpearsonstat" ],
               "symbol" : "***",
               "text" : ""
            },
            {
               "cols" : [ "RESIL" ],
               "rows" : [ "PSSpearsonstat" ],
               "symbol" : "***",
               "text" : ""
            },
            {
               "cols" : [ "PSS" ],
               "rows" : [ "RSQpearsonstat" ],
               "symbol" : "***",
               "text" : ""
            },
            {
               "cols" : [ "RESIL" ],
               "rows" : [ "RSQpearsonstat" ],
               "symbol" : "***",
               "text" : ""
            },
            {
               "cols" : [ "AP" ],
               "rows" : [ "SCpearsonstat" ],
               "symbol" : "***",
               "text" : ""
            },
            {
               "cols" : [ "AV" ],
               "rows" : [ "SCpearsonstat" ],
               "symbol" : "***",
               "text" : ""
            },
            {
               "cols" : [ "LOT" ],
               "rows" : [ "SCpearsonstat" ],
               "symbol" : "***",
               "text" : ""
            },
            {
               "cols" : [ "PSS" ],
               "rows" : [ "SCpearsonstat" ],
               "symbol" : "***",
               "text" : ""
            },
            {
               "cols" : [ "RESIL" ],
               "rows" : [ "SCpearsonstat" ],
               "symbol" : "***",
               "text" : ""
            },
            {
               "cols" : [ "RSQ" ],
               "rows" : [ "SCpearsonstat" ],
               "symbol" : "***",
               "text" : ""
            },
            {
               "cols" : [ "SE" ],
               "rows" : [ "SCpearsonstat" ],
               "symbol" : "***",
               "text" : ""
            },
            {
               "cols" : [ "PSS" ],
               "rows" : [ "SEpearsonstat" ],
               "symbol" : "***",
               "text" : ""
            },
            {
               "cols" : [ "RESIL" ],
               "rows" : [ "SEpearsonstat" ],
               "symbol" : "***",
               "text" : ""
            },
            {
               "cols" : [ "RSQ" ],
               "rows" : [ "SEpearsonstat" ],
               "symbol" : "***",
               "text" : ""
            },
            {
               "cols" : [ "AV" ],
               "rows" : [ "STSpearsonstat" ],
               "symbol" : "***",
               "text" : ""
            },
            {
               "cols" : [ "BU" ],
               "rows" : [ "STSpearsonstat" ],
               "symbol" : "***",
               "text" : ""
            },
            {
               "cols" : [ "LOT" ],
               "rows" : [ "STSpearsonstat" ],
               "symbol" : "***",
               "text" : ""
            },
            {
               "cols" : [ "PSS" ],
               "rows" : [ "STSpearsonstat" ],
               "symbol" : "***",
               "text" : ""
            },
            {
               "cols" : [ "RESIL" ],
               "rows" : [ "STSpearsonstat" ],
               "symbol" : "***",
               "text" : ""
            },
            {
               "cols" : [ "RSQ" ],
               "rows" : [ "STSpearsonstat" ],
               "symbol" : "***",
               "text" : ""
            },
            {
               "cols" : [ "SC" ],
               "rows" : [ "STSpearsonstat" ],
               "symbol" : "***",
               "text" : ""
            },
            {
               "cols" : [ "SE" ],
               "rows" : [ "STSpearsonstat" ],
               "symbol" : "***",
               "text" : ""
            },
            {
               "cols" : null,
               "rows" : null,
               "symbol" : "*",
               "text" : " BF₁₀  > 10, ** BF₁₀  > 30, *** BF₁₀  > 100"
            }
         ],
         "messages" : [],
         "name" : "corBayesTable",
         "optionMustBe" : {
            "alternative" : "two.sided",
            "bayesFactorType" : "BF10",
            "ci" : true,
            "ciValue" : 0.950,
            "displayPairwise" : false,
            "flagSupported" : true,
            "kappa" : 1.0,
            "kendall" : false,
            "missingValues" : "excludePairwise",
            "pearson" : true,
            "posteriorMedian" : false,
            "reportBayesFactors" : true,
            "reportN" : false,
            "seed" : 1,
            "setSeed" : false,
            "spearman" : false,
            "variables" : [
               "RESIL",
               "PSS",
               "RSQ",
               "SE",
               "LOT",
               "AV",
               "AP",
               "SC",
               "CS",
               "BU",
               "STS"
            ]
         },
         "optionMustContain" : {},
         "position" : 1,
         "rowNames" : {
            "citations" : [],
            "error" : false,
            "errorMessage" : "",
            "fields" : {},
            "listType" : "string",
            "messages" : [],
            "name" : "",
            "optionMustBe" : {},
            "optionMustContain" : {},
            "position" : 9999,
            "rows" : [
               "RESILpearsonstat",
               "RESILpearsonbf",
               "RESILpearsonupperCi",
               "RESILpearsonlowerCi",
               "PSSpearsonstat",
               "PSSpearsonbf",
               "PSSpearsonupperCi",
               "PSSpearsonlowerCi",
               "RSQpearsonstat",
               "RSQpearsonbf",
               "RSQpearsonupperCi",
               "RSQpearsonlowerCi",
               "SEpearsonstat",
               "SEpearsonbf",
               "SEpearsonupperCi",
               "SEpearsonlowerCi",
               "LOTpearsonstat",
               "LOTpearsonbf",
               "LOTpearsonupperCi",
               "LOTpearsonlowerCi",
               "AVpearsonstat",
               "AVpearsonbf",
               "AVpearsonupperCi",
               "AVpearsonlowerCi",
               "APpearsonstat",
               "APpearsonbf",
               "APpearsonupperCi",
               "APpearsonlowerCi",
               "SCpearsonstat",
               "SCpearsonbf",
               "SCpearsonupperCi",
               "SCpearsonlowerCi",
               "CSpearsonstat",
               "CSpearsonbf",
               "CSpearsonupperCi",
               "CSpearsonlowerCi",
               "BUpearsonstat",
               "BUpearsonbf",
               "BUpearsonupperCi",
               "BUpearsonlowerCi",
               "STSpearsonstat",
               "STSpearsonbf",
               "STSpearsonupperCi",
               "STSpearsonlowerCi"
            ],
            "title" : "rowNames",
            "type" : "list"
         },
         "rowTitles" : {
            "citations" : [],
            "error" : false,
            "errorMessage" : "",
            "fields" : {},
            "listType" : "string",
            "messages" : [],
            "name" : "",
            "optionMustBe" : {},
            "optionMustContain" : {},
            "position" : 9999,
            "rows" : [],
            "title" : "rowTitles",
            "type" : "list"
         },
         "showSpecifiedColumnsOnly" : true,
         "specifiedColumns" : [
            "AP",
            "AV",
            "BU",
            "CS",
            "LOT",
            "PSS",
            "RESIL",
            "RSQ",
            "SC",
            "SE",
            "STS",
            "itemColumn",
            "variable"
         ],
         "status" : "complete",
         "title" : "Bayesian Pearson Correlations",
         "transposeTable" : false,
         "transposeWithOvertitle" : false,
         "type" : "table"
      },
      "corModel" : {
         "citations" : [],
         "environmentName" : "state_1199",
         "error" : false,
         "errorMessage" : "",
         "messages" : [],
         "name" : "corModel",
         "optionMustBe" : {
            "ciValue" : 0.950,
            "kappa" : 1.0,
            "missingValues" : "excludePairwise",
            "seed" : 1,
            "setSeed" : false,
            "variables" : [
               "RESIL",
               "PSS",
               "RSQ",
               "SE",
               "LOT",
               "AV",
               "AP",
               "SC",
               "CS",
               "BU",
               "STS"
            ]
         },
         "optionMustContain" : {},
         "position" : 9999,
         "title" : "",
         "type" : "state"
      }
   },
   "data_order" : {
      "corBayesTable" : 0,
      "corModel" : 1
   },
   "error" : false,
   "errorMessage" : "",
   "initCollapsed" : false,
   "messages" : [],
   "name" : "",
   "optionMustBe" : {},
   "optionMustContain" : {},
   "options" : {
      ".meta" : {
         "pairs" : {
            "containsColumn" : true
         },
         "variables" : {
            "containsColumn" : true
         }
      },
      "alternative" : "two.sided",
      "bayesFactorType" : "BF10",
      "ci" : true,
      "ciValue" : 0.950,
      "displayPairwise" : false,
      "flagSupported" : true,
      "kappa" : 1.0,
      "kendall" : false,
      "missingValues" : "excludePairwise",
      "pairs" : [],
      "pairsMethod" : "pearson",
      "pearson" : true,
      "plotBfRobustness" : false,
      "plotBfRobustnessAddInfo" : true,
      "plotBfSequential" : false,
      "plotBfSequentialAddInfo" : true,
      "plotHeight" : 320,
      "plotMatrix" : false,
      "plotMatrixDensities" : false,
      "plotMatrixPosteriors" : false,
      "plotPriorPosterior" : false,
      "plotPriorPosteriorAddEstimationInfo" : true,
      "plotPriorPosteriorAddTestingInfo" : true,
      "plotScatter" : true,
      "plotScatterAddInfo" : false,
      "plotWidth" : 480,
      "posteriorMedian" : false,
      "reportBayesFactors" : true,
      "reportN" : false,
      "seed" : 1,
      "setSeed" : false,
      "spearman" : false,
      "variables" : [
         "RESIL",
         "PSS",
         "RSQ",
         "SE",
         "LOT",
         "AV",
         "AP",
         "SC",
         "CS",
         "BU",
         "STS"
      ]
   },
   "order_increment" : 2,
   "position" : 9999,
   "relativePathKeep" : "resources/38/state",
   "title" : "Bayesian Correlation",
   "type" : "results"
}
