# Supplementary material for: Individual factors in the relationship between stress and resilience in mental health psychology practitioners during the COVID-19 pandemic
Source: J Health Psychol. 2021 Dec 7;27(11):2613–31. doi: 10.1177/13591053211059393 (PMC9483698; doi:10.1177/13591053211059393)
Supplement: sj-jasp-3-hpq-10.1177_13591053211059393 – Supplemental material for Individual factors in the relationship between stress and resilience in mental health psychology practitioners during the COVID-19 pandemic [file sj-jasp-3-hpq-10.1177_13591053211059393.jasp › resources/11/jaspResults.json]

{
   "citations" : [ "JASP Team (2020). JASP (Version 0.13.1) [Computer software]." ],
   "data" : {
      "modelContainer" : {
         "citations" : [],
         "data" : {
            "anovaTable" : {
               "citations" : [],
               "colCombines" : {
                  "citations" : [],
                  "error" : false,
                  "errorMessage" : "",
                  "fields" : {
                     "model" : true
                  },
                  "listType" : "bool",
                  "messages" : [],
                  "name" : "",
                  "optionMustBe" : {},
                  "optionMustContain" : {},
                  "position" : 9999,
                  "rows" : [],
                  "title" : "",
                  "type" : "list"
               },
               "colFormats" : {
                  "citations" : [],
                  "error" : false,
                  "errorMessage" : "",
                  "fields" : {
                     "F" : "sf:4;dp:3",
                     "MS" : "sf:4;dp:3",
                     "SS" : "sf:4;dp:3",
                     "p" : "dp:3;p:.001"
                  },
                  "listType" : "string",
                  "messages" : [],
                  "name" : "",
                  "optionMustBe" : {},
                  "optionMustContain" : {},
                  "position" : 9999,
                  "rows" : [],
                  "title" : "colFormats",
                  "type" : "list"
               },
               "colNames" : {
                  "citations" : [],
                  "error" : false,
                  "errorMessage" : "",
                  "fields" : {},
                  "listType" : "string",
                  "messages" : [],
                  "name" : "",
                  "optionMustBe" : {},
                  "optionMustContain" : {},
                  "position" : 9999,
                  "rows" : [
                     "model",
                     "cases",
                     "SS",
                     "df",
                     "MS",
                     "F",
                     "p",
                     "vovksellke",
                     "",
                     ".isNewGroup"
                  ],
                  "title" : "colNames",
                  "type" : "list"
               },
               "colOvertitles" : {
                  "citations" : [],
                  "error" : false,
                  "errorMessage" : "",
                  "fields" : {},
                  "listType" : "string",
                  "messages" : [],
                  "name" : "",
                  "optionMustBe" : {},
                  "optionMustContain" : {},
                  "position" : 9999,
                  "rows" : [],
                  "title" : "colOvertitles",
                  "type" : "list"
               },
               "colRowCombinations" : [],
               "colTitles" : {
                  "citations" : [],
                  "error" : false,
                  "errorMessage" : "",
                  "fields" : {
                     "F" : "F",
                     "MS" : "Mean Square",
                     "SS" : "Sum of Squares",
                     "cases" : "",
                     "df" : "df",
                     "model" : "Model",
                     "p" : "p"
                  },
                  "listType" : "string",
                  "messages" : [],
                  "name" : "",
                  "optionMustBe" : {},
                  "optionMustContain" : {},
                  "position" : 9999,
                  "rows" : [],
                  "title" : "colTitles",
                  "type" : "list"
               },
               "colTypes" : {
                  "citations" : [],
                  "error" : false,
                  "errorMessage" : "",
                  "fields" : {
                     "F" : "number",
                     "MS" : "number",
                     "SS" : "number",
                     "cases" : "string",
                     "df" : "integer",
                     "model" : "string",
                     "p" : "pvalue"
                  },
                  "listType" : "string",
                  "messages" : [],
                  "name" : "",
                  "optionMustBe" : {},
                  "optionMustContain" : {},
                  "position" : 9999,
                  "rows" : [],
                  "title" : "colTypes",
                  "type" : "list"
               },
               "data" : [
                  [ "H₁", "H₁", "H₁" ],
                  [ "Regression", "Residual", "Total" ],
                  [ 9144.633987794314, 31603.59370451339, 40748.22769230770 ],
                  [ 2.0, 322.0, 324.0 ],
                  [ 4572.316993897157, 98.14780653575586 ],
                  [ 46.58603340494862 ],
                  [ 1.698505852615594e-18 ],
                  [ 5293427783855069 ],
                  [],
                  [ true, false, false ]
               ],
               "error" : false,
               "errorMessage" : "",
               "expectedColumnCount" : 0,
               "expectedRowCount" : 0,
               "footnotes" : [
                  {
                     "cols" : null,
                     "rows" : null,
                     "symbol" : "<em>Note.</em>",
                     "text" : "The intercept model is omitted, as no meaningful information can be shown."
                  }
               ],
               "messages" : [],
               "name" : "anovaTable",
               "optionMustBe" : {
                  "VovkSellkeMPR" : false,
                  "modelFit" : true
               },
               "optionMustContain" : {},
               "position" : 2,
               "rowNames" : {
                  "citations" : [],
                  "error" : false,
                  "errorMessage" : "",
                  "fields" : {},
                  "listType" : "string",
                  "messages" : [],
                  "name" : "",
                  "optionMustBe" : {},
                  "optionMustContain" : {},
                  "position" : 9999,
                  "rows" : [],
                  "title" : "rowNames",
                  "type" : "list"
               },
               "rowTitles" : {
                  "citations" : [],
                  "error" : false,
                  "errorMessage" : "",
                  "fields" : {},
                  "listType" : "string",
                  "messages" : [],
                  "name" : "",
                  "optionMustBe" : {},
                  "optionMustContain" : {},
                  "position" : 9999,
                  "rows" : [],
                  "title" : "rowTitles",
                  "type" : "list"
               },
               "showSpecifiedColumnsOnly" : true,
               "specifiedColumns" : [ "F", "MS", "SS", "cases", "df", "model", "p" ],
               "status" : "complete",
               "title" : "ANOVA",
               "transposeTable" : false,
               "transposeWithOvertitle" : false,
               "type" : "table"
            },
            "coeffTable" : {
               "citations" : [],
               "colCombines" : {
                  "citations" : [],
                  "error" : false,
                  "errorMessage" : "",
                  "fields" : {
                     "model" : true
                  },
                  "listType" : "bool",
                  "messages" : [],
                  "name" : "",
                  "optionMustBe" : {},
                  "optionMustContain" : {},
                  "position" : 9999,
                  "rows" : [],
                  "title" : "",
                  "type" : "list"
               },
               "colFormats" : {
                  "citations" : [],
                  "error" : false,
                  "errorMessage" : "",
                  "fields" : {
                     "SE" : "sf:4;dp:3",
                     "lower" : "sf:4;dp:3",
                     "p" : "dp:3;p:.001",
                     "standCoeff" : "sf:4;dp:3",
                     "t" : "sf:4;dp:3",
                     "unstandCoeff" : "sf:4;dp:3",
                     "upper" : "sf:4;dp:3"
                  },
                  "listType" : "string",
                  "messages" : [],
                  "name" : "",
                  "optionMustBe" : {},
                  "optionMustContain" : {},
                  "position" : 9999,
                  "rows" : [],
                  "title" : "colFormats",
                  "type" : "list"
               },
               "colNames" : {
                  "citations" : [],
                  "error" : false,
                  "errorMessage" : "",
                  "fields" : {},
                  "listType" : "string",
                  "messages" : [],
                  "name" : "",
                  "optionMustBe" : {},
                  "optionMustContain" : {},
                  "position" : 9999,
                  "rows" : [
                     "model",
                     "name",
                     "unstandCoeff",
                     "SE",
                     "standCoeff",
                     "t",
                     "p",
                     "lower",
                     "upper",
                     "vovksellke",
                     "tolerance",
                     ".isNewGroup",
                     "",
                     "VIF"
                  ],
                  "title" : "colNames",
                  "type" : "list"
               },
               "colOvertitles" : {
                  "citations" : [],
                  "error" : false,
                  "errorMessage" : "",
                  "fields" : {
                     "lower" : "95% CI",
                     "upper" : "95% CI"
                  },
                  "listType" : "string",
                  "messages" : [],
                  "name" : "",
                  "optionMustBe" : {},
                  "optionMustContain" : {},
                  "position" : 9999,
                  "rows" : [],
                  "title" : "colOvertitles",
                  "type" : "list"
               },
               "colRowCombinations" : [],
               "colTitles" : {
                  "citations" : [],
                  "error" : false,
                  "errorMessage" : "",
                  "fields" : {
                     "SE" : "Standard Error",
                     "lower" : "Lower",
                     "model" : "Model",
                     "name" : "",
                     "p" : "p",
                     "standCoeff" : "Standardized",
                     "t" : "t",
                     "unstandCoeff" : "Unstandardized",
                     "upper" : "Upper"
                  },
                  "listType" : "string",
                  "messages" : [],
                  "name" : "",
                  "optionMustBe" : {},
                  "optionMustContain" : {},
                  "position" : 9999,
                  "rows" : [],
                  "title" : "colTitles",
                  "type" : "list"
               },
               "colTypes" : {
                  "citations" : [],
                  "error" : false,
                  "errorMessage" : "",
                  "fields" : {
                     "SE" : "number",
                     "lower" : "number",
                     "model" : "string",
                     "name" : "string",
                     "p" : "pvalue",
                     "standCoeff" : "number",
                     "t" : "number",
                     "unstandCoeff" : "number",
                     "upper" : "number"
                  },
                  "listType" : "string",
                  "messages" : [],
                  "name" : "",
                  "optionMustBe" : {},
                  "optionMustContain" : {},
                  "position" : 9999,
                  "rows" : [],
                  "title" : "colTypes",
                  "type" : "list"
               },
               "data" : [
                  [ "H₀", "H₁", "H₁", "H₁" ],
                  [ "(Intercept)", "(Intercept)", "RSQ", "PSS" ],
                  [
                     0.003846153846153337,
                     0.006917228977318102,
                     -0.1838888067644990,
                     -0.7791328032113712
                  ],
                  [
                     0.6220713163488610,
                     0.5495393743013619,
                     0.08021827495952676,
                     0.09720290801095799
                  ],
                  [ null, null, -0.1198169948147444, -0.4189562543073261 ],
                  [
                     0.006182818183496492,
                     0.01258732185680432,
                     -2.292355536905750,
                     -8.015529773281445
                  ],
                  [
                     0.9950706613200432,
                     0.9899648305486390,
                     0.02252979802210471,
                     2.041262764294890e-14
                  ],
                  [
                     -1.219962691714708,
                     -1.074223777027320,
                     -0.3417069187058993,
                     -0.9703657788050601
                  ],
                  [
                     1.227654999407015,
                     1.088058234981956,
                     -0.02607069482309873,
                     -0.5878998276176823
                  ],
                  [ 1.0, 1.0, 4.305017676806742, 571721153148.9464 ],
                  [ null, null, 0.8816556216187799, 0.8816556216187798 ],
                  [ false, true, false, false ],
                  [],
                  [ null, null, 1.134229709967631, 1.134229709967631 ]
               ],
               "error" : false,
               "errorMessage" : "",
               "expectedColumnCount" : 0,
               "expectedRowCount" : 0,
               "footnotes" : [],
               "messages" : [],
               "name" : "coeffTable",
               "optionMustBe" : {
                  "VovkSellkeMPR" : false,
                  "collinearityDiagnostics" : false,
                  "regressionCoefficientsConfidenceIntervals" : true,
                  "regressionCoefficientsConfidenceIntervalsInterval" : 0.950,
                  "regressionCoefficientsEstimates" : true
               },
               "optionMustContain" : {},
               "position" : 3,
               "rowNames" : {
                  "citations" : [],
                  "error" : false,
                  "errorMessage" : "",
                  "fields" : {},
                  "listType" : "string",
                  "messages" : [],
                  "name" : "",
                  "optionMustBe" : {},
                  "optionMustContain" : {},
                  "position" : 9999,
                  "rows" : [],
                  "title" : "rowNames",
                  "type" : "list"
               },
               "rowTitles" : {
                  "citations" : [],
                  "error" : false,
                  "errorMessage" : "",
                  "fields" : {},
                  "listType" : "string",
                  "messages" : [],
                  "name" : "",
                  "optionMustBe" : {},
                  "optionMustContain" : {},
                  "position" : 9999,
                  "rows" : [],
                  "title" : "rowTitles",
                  "type" : "list"
               },
               "showSpecifiedColumnsOnly" : true,
               "specifiedColumns" : [
                  "SE",
                  "lower",
                  "model",
                  "name",
                  "p",
                  "standCoeff",
                  "t",
                  "unstandCoeff",
                  "upper"
               ],
               "status" : "complete",
               "title" : "Coefficients",
               "transposeTable" : false,
               "transposeWithOvertitle" : false,
               "type" : "table"
            },
            "model" : {
               "citations" : [],
               "environmentName" : "state_103",
               "error" : false,
               "errorMessage" : "",
               "messages" : [],
               "name" : "model",
               "optionMustBe" : {},
               "optionMustContain" : {},
               "position" : 9999,
               "title" : "",
               "type" : "state"
            },
            "partialPlotContainer" : {
               "citations" : [],
               "data" : {
                  "PSS" : {
                     "aspectRatio" : 0.0,
                     "citations" : [],
                     "editOptions" : {
                        "xAxis" : {
                           "settings" : {
                              "breaks" : [ -20, -10, 0, 10, 20, 30 ],
                              "expand" : [ 0.050, 0, 0.050, 0 ],
                              "labels" : [ "-20", "-10", "0", "10", "20", "30" ],
                              "title" : "Residuals PSS"
                           },
                           "type" : "ScaleContinuous"
                        },
                        "yAxis" : {
                           "settings" : {
                              "breaks" : [ -60, -40, -20, 0, 20, 40 ],
                              "expand" : [ 0.050, 0, 0.050, 0 ],
                              "labels" : [ "-60", "-40", "-20", "0", "20", "40" ],
                              "title" : "Residuals RESIL"
                           },
                           "type" : "ScaleContinuous"
                        }
                     },
                     "environmentName" : "plot_11",
                     "error" : false,
                     "errorMessage" : "",
                     "filePathPng" : "resources/11/_1_t1602546816975.png",
                     "height" : 400,
                     "messages" : [],
                     "name" : "PSS",
                     "optionMustBe" : {},
                     "optionMustContain" : {},
                     "position" : 9999,
                     "revision" : 0,
                     "status" : "complete",
                     "title" : "RESIL vs. PSS",
                     "type" : "plot",
                     "width" : 530
                  },
                  "RSQ" : {
                     "aspectRatio" : 0.0,
                     "citations" : [],
                     "editOptions" : {
                        "xAxis" : {
                           "settings" : {
                              "breaks" : [ -20, -10, 0, 10, 20, 30 ],
                              "expand" : [ 0.050, 0, 0.050, 0 ],
                              "labels" : [ "-20", "-10", "0", "10", "20", "30" ],
                              "title" : "Residuals RSQ"
                           },
                           "type" : "ScaleContinuous"
                        },
                        "yAxis" : {
                           "settings" : {
                              "breaks" : [ -40, -30, -20, -10, 0, 10, 20, 30 ],
                              "expand" : [ 0.050, 0, 0.050, 0 ],
                              "labels" : [ "-40", "-30", "-20", "-10", "0", "10", "20", "30" ],
                              "title" : "Residuals RESIL"
                           },
                           "type" : "ScaleContinuous"
                        }
                     },
                     "environmentName" : "plot_10",
                     "error" : false,
                     "errorMessage" : "",
                     "filePathPng" : "resources/11/_0_t1602546816349.png",
                     "height" : 400,
                     "messages" : [],
                     "name" : "RSQ",
                     "optionMustBe" : {},
                     "optionMustContain" : {},
                     "position" : 9999,
                     "revision" : 0,
                     "status" : "complete",
                     "title" : "RESIL vs. RSQ",
                     "type" : "plot",
                     "width" : 530
                  }
               },
               "data_order" : {
                  "PSS" : 1,
                  "RSQ" : 0
               },
               "error" : false,
               "errorMessage" : "",
               "initCollapsed" : false,
               "messages" : [],
               "name" : "partialPlotContainer",
               "optionMustBe" : {
                  "plotsPartialRegression" : true
               },
               "optionMustContain" : {},
               "order_increment" : 2,
               "position" : 16,
               "title" : "Partial Regression Plots",
               "type" : "container"
            },
            "residualsQQPlot" : {
               "aspectRatio" : 0.0,
               "citations" : [],
               "editOptions" : {
                  "xAxis" : {
                     "settings" : {
                        "breaks" : [ -3, -2, -1, 0, 1, 2, 3 ],
                        "expand" : [ 0.050, 0, 0.050, 0 ],
                        "labels" : [ "-3", "-2", "-1", "0", "1", "2", "3" ],
                        "title" : "Theoretical Quantiles"
                     },
                     "type" : "ScaleContinuous"
                  },
                  "yAxis" : {
                     "settings" : {
                        "breaks" : [ -3, -2, -1, 0, 1, 2, 3 ],
                        "expand" : [ 0.050, 0, 0.050, 0 ],
                        "labels" : [ "-3", "-2", "-1", "0", "1", "2", "3" ],
                        "title" : "Standardized Residuals"
                     },
                     "type" : "ScaleContinuous"
                  }
               },
               "environmentName" : "plot_14",
               "error" : false,
               "errorMessage" : "",
               "filePathPng" : "resources/11/_2_t1602546812374.png",
               "height" : 400,
               "messages" : [],
               "name" : "residualsQQPlot",
               "optionMustBe" : {
                  "plotResidualsQQ" : true
               },
               "optionMustContain" : {},
               "position" : 15,
               "revision" : 0,
               "status" : "complete",
               "title" : "Q-Q Plot Standardized Residuals",
               "type" : "plot",
               "width" : 400
            },
            "residualsVsCovContainer" : {
               "citations" : [],
               "data" : {
                  "PSS" : {
                     "aspectRatio" : 0.0,
                     "citations" : [],
                     "editOptions" : {
                        "xAxis" : {
                           "settings" : {
                              "breaks" : [ -20, -10, 0, 10, 20, 30 ],
                              "expand" : [ 0.050, 0, 0.050, 0 ],
                              "labels" : [ "-20", "-10", "0", "10", "20", "30" ],
                              "title" : "PSS"
                           },
                           "type" : "ScaleContinuous"
                        },
                        "yAxis" : {
                           "settings" : {
                              "breaks" : [ -40, -30, -20, -10, 0, 10, 20, 30 ],
                              "expand" : [ 0.050, 0, 0.050, 0 ],
                              "labels" : [ "-40", "-30", "-20", "-10", "0", "10", "20", "30" ],
                              "title" : "Residuals"
                           },
                           "type" : "ScaleContinuous"
                        }
                     },
                     "environmentName" : "plot_538",
                     "error" : false,
                     "errorMessage" : "",
                     "filePathPng" : "resources/11/_114_t1602546809861.png",
                     "height" : 400,
                     "messages" : [],
                     "name" : "PSS",
                     "optionMustBe" : {},
                     "optionMustContain" : {},
                     "position" : 9999,
                     "revision" : 0,
                     "status" : "complete",
                     "title" : "Residuals vs. PSS",
                     "type" : "plot",
                     "width" : 530
                  },
                  "RSQ" : {
                     "aspectRatio" : 0.0,
                     "citations" : [],
                     "editOptions" : {
                        "xAxis" : {
                           "settings" : {
                              "breaks" : [ -20, -10, 0, 10, 20, 30 ],
                              "expand" : [ 0.050, 0, 0.050, 0 ],
                              "labels" : [ "-20", "-10", "0", "10", "20", "30" ],
                              "title" : "RSQ"
                           },
                           "type" : "ScaleContinuous"
                        },
                        "yAxis" : {
                           "settings" : {
                              "breaks" : [ -40, -30, -20, -10, 0, 10, 20, 30 ],
                              "expand" : [ 0.050, 0, 0.050, 0 ],
                              "labels" : [ "-40", "-30", "-20", "-10", "0", "10", "20", "30" ],
                              "title" : "Residuals"
                           },
                           "type" : "ScaleContinuous"
                        }
                     },
                     "environmentName" : "plot_537",
                     "error" : false,
                     "errorMessage" : "",
                     "filePathPng" : "resources/11/_113_t1602546809571.png",
                     "height" : 400,
                     "messages" : [],
                     "name" : "RSQ",
                     "optionMustBe" : {},
                     "optionMustContain" : {},
                     "position" : 9999,
                     "revision" : 0,
                     "status" : "complete",
                     "title" : "Residuals vs. RSQ",
                     "type" : "plot",
                     "width" : 530
                  }
               },
               "data_order" : {
                  "PSS" : 1,
                  "RSQ" : 0
               },
               "error" : false,
               "errorMessage" : "",
               "initCollapsed" : false,
               "messages" : [],
               "name" : "residualsVsCovContainer",
               "optionMustBe" : {
                  "plotResidualsCovariates" : true
               },
               "optionMustContain" : {},
               "order_increment" : 2,
               "position" : 12,
               "title" : "Residuals vs. Covariates",
               "type" : "container"
            },
            "residualsVsHistPlot" : {
               "aspectRatio" : 0.0,
               "citations" : [],
               "editOptions" : {
                  "xAxis" : {
                     "settings" : {
                        "breaks" : [ -4, -3, -2, -1, 0, 1, 2, 3 ],
                        "expand" : [ 0.050, 0, 0.050, 0 ],
                        "labels" : [ -4, -3, -2, -1, 0, 1, 2, 3 ],
                        "title" : "Standardized Residuals"
                     },
                     "type" : "ScaleContinuous"
                  },
                  "yAxis" : {
                     "settings" : {
                        "breaks" : [ 0, 0.4492307692307690 ],
                        "expand" : [ 0.050, 0, 0.050, 0 ],
                        "labels" : null,
                        "title" : "Density"
                     },
                     "type" : "ScaleContinuous"
                  }
               },
               "environmentName" : "plot_5",
               "error" : false,
               "errorMessage" : "",
               "filePathPng" : "resources/11/_1_t1602546811398.png",
               "height" : 400,
               "messages" : [],
               "name" : "residualsVsHistPlot",
               "optionMustBe" : {
                  "plotResidualsHistogram" : true,
                  "plotResidualsHistogramStandardized" : true
               },
               "optionMustContain" : {},
               "position" : 14,
               "revision" : 0,
               "status" : "complete",
               "title" : "Standardized Residuals Histogram",
               "type" : "plot",
               "width" : 530
            },
            "residualsVsPredPlot" : {
               "aspectRatio" : 0.0,
               "citations" : [],
               "editOptions" : {
                  "xAxis" : {
                     "settings" : {
                        "breaks" : [ -20, -15, -10, -5, 0, 5, 10, 15 ],
                        "expand" : [ 0.050, 0, 0.050, 0 ],
                        "labels" : [ "-20", "-15", "-10", "-5", "0", "5", "10", "15" ],
                        "title" : "Predicted Values"
                     },
                     "type" : "ScaleContinuous"
                  },
                  "yAxis" : {
                     "settings" : {
                        "breaks" : [ -40, -30, -20, -10, 0, 10, 20, 30 ],
                        "expand" : [ 0.050, 0, 0.050, 0 ],
                        "labels" : [ "-40", "-30", "-20", "-10", "0", "10", "20", "30" ],
                        "title" : "Residuals"
                     },
                     "type" : "ScaleContinuous"
                  }
               },
               "environmentName" : "plot_4",
               "error" : false,
               "errorMessage" : "",
               "filePathPng" : "resources/11/_0_t1602546811014.png",
               "height" : 400,
               "messages" : [],
               "name" : "residualsVsPredPlot",
               "optionMustBe" : {
                  "plotResidualsPredicted" : true
               },
               "optionMustContain" : {},
               "position" : 13,
               "revision" : 0,
               "status" : "complete",
               "title" : "Residuals vs. Predicted",
               "type" : "plot",
               "width" : 530
            },
            "summaryTable" : {
               "citations" : [],
               "colCombines" : {
                  "citations" : [],
                  "error" : false,
                  "errorMessage" : "",
                  "fields" : {},
                  "listType" : "bool",
                  "messages" : [],
                  "name" : "",
                  "optionMustBe" : {},
                  "optionMustContain" : {},
                  "position" : 9999,
                  "rows" : [],
                  "title" : "",
                  "type" : "list"
               },
               "colFormats" : {
                  "citations" : [],
                  "error" : false,
                  "errorMessage" : "",
                  "fields" : {
                     "R" : "dp:3",
                     "R2" : "dp:3",
                     "RMSE" : "sf:4;dp:3",
                     "adjR2" : "dp:3"
                  },
                  "listType" : "string",
                  "messages" : [],
                  "name" : "",
                  "optionMustBe" : {},
                  "optionMustContain" : {},
                  "position" : 9999,
                  "rows" : [],
                  "title" : "colFormats",
                  "type" : "list"
               },
               "colNames" : {
                  "citations" : [],
                  "error" : false,
                  "errorMessage" : "",
                  "fields" : {},
                  "listType" : "string",
                  "messages" : [],
                  "name" : "",
                  "optionMustBe" : {},
                  "optionMustContain" : {},
                  "position" : 9999,
                  "rows" : [
                     "model",
                     "R",
                     "R2",
                     "adjR2",
                     "RMSE",
                     "R2c",
                     "",
                     "Fc",
                     "",
                     "df1",
                     "",
                     "df2",
                     "",
                     "p",
                     "",
                     "DW_ac",
                     "",
                     "DW",
                     "",
                     "DW_p"
                  ],
                  "title" : "colNames",
                  "type" : "list"
               },
               "colOvertitles" : {
                  "citations" : [],
                  "error" : false,
                  "errorMessage" : "",
                  "fields" : {},
                  "listType" : "string",
                  "messages" : [],
                  "name" : "",
                  "optionMustBe" : {},
                  "optionMustContain" : {},
                  "position" : 9999,
                  "rows" : [],
                  "title" : "colOvertitles",
                  "type" : "list"
               },
               "colRowCombinations" : [],
               "colTitles" : {
                  "citations" : [],
                  "error" : false,
                  "errorMessage" : "",
                  "fields" : {
                     "R" : "R",
                     "R2" : "R²",
                     "RMSE" : "RMSE",
                     "adjR2" : "Adjusted R²",
                     "model" : "Model"
                  },
                  "listType" : "string",
                  "messages" : [],
                  "name" : "",
                  "optionMustBe" : {},
                  "optionMustContain" : {},
                  "position" : 9999,
                  "rows" : [],
                  "title" : "colTitles",
                  "type" : "list"
               },
               "colTypes" : {
                  "citations" : [],
                  "error" : false,
                  "errorMessage" : "",
                  "fields" : {
                     "R" : "number",
                     "R2" : "number",
                     "RMSE" : "number",
                     "adjR2" : "number",
                     "model" : "string"
                  },
                  "listType" : "string",
                  "messages" : [],
                  "name" : "",
                  "optionMustBe" : {},
                  "optionMustContain" : {},
                  "position" : 9999,
                  "rows" : [],
                  "title" : "colTypes",
                  "type" : "list"
               },
               "data" : [
                  [ "H₀", "H₁" ],
                  [ 0.0, 0.4737277239650689 ],
                  [ 0.0, 0.2244179564531245 ],
                  [ 0.0, 0.2196006766795415 ],
                  [ 11.21455014045599, 9.906957481273242 ],
                  [ 0.0, 0.2244179564531245 ],
                  [],
                  [ "", 46.58603340494861 ],
                  [],
                  [ 0.0, 2 ],
                  [],
                  [ 324.0, 322.0 ],
                  [],
                  [ "", 1.698505852615606e-18 ],
                  [],
                  [ 0.03714496446941704, 0.02253887765150127 ],
                  [],
                  [ 1.923347454318731, 1.954536410084811 ],
                  [],
                  [ 0.4882660936274510, 0.6773530631089770 ]
               ],
               "error" : false,
               "errorMessage" : "",
               "expectedColumnCount" : 0,
               "expectedRowCount" : 0,
               "footnotes" : [],
               "messages" : [],
               "name" : "summaryTable",
               "optionMustBe" : {
                  "rSquaredChange" : false,
                  "residualsDurbinWatson" : false
               },
               "optionMustContain" : {},
               "position" : 1,
               "rowNames" : {
                  "citations" : [],
                  "error" : false,
                  "errorMessage" : "",
                  "fields" : {},
                  "listType" : "string",
                  "messages" : [],
                  "name" : "",
                  "optionMustBe" : {},
                  "optionMustContain" : {},
                  "position" : 9999,
                  "rows" : [],
                  "title" : "rowNames",
                  "type" : "list"
               },
               "rowTitles" : {
                  "citations" : [],
                  "error" : false,
                  "errorMessage" : "",
                  "fields" : {},
                  "listType" : "string",
                  "messages" : [],
                  "name" : "",
                  "optionMustBe" : {},
                  "optionMustContain" : {},
                  "position" : 9999,
                  "rows" : [],
                  "title" : "rowTitles",
                  "type" : "list"
               },
               "showSpecifiedColumnsOnly" : true,
               "specifiedColumns" : [ "R", "R2", "RMSE", "adjR2", "model" ],
               "status" : "complete",
               "title" : "Model Summary - RESIL",
               "transposeTable" : false,
               "transposeWithOvertitle" : false,
               "type" : "table"
            }
         },
         "data_order" : {
            "anovaTable" : 2,
            "coeffTable" : 3,
            "model" : 0,
            "partialPlotContainer" : 8,
            "residualsQQPlot" : 7,
            "residualsVsCovContainer" : 4,
            "residualsVsHistPlot" : 6,
            "residualsVsPredPlot" : 5,
            "summaryTable" : 1
         },
         "error" : false,
         "errorMessage" : "",
         "initCollapsed" : false,
         "messages" : [],
         "name" : "modelContainer",
         "optionMustBe" : {
            "covariates" : [ "RSQ", "PSS" ],
            "dependent" : "RESIL",
            "factors" : [],
            "includeConstant" : true,
            "method" : "enter",
            "missingValues" : "excludeCasesListwise",
            "modelTerms" : [
               {
                  "components" : [ "RSQ" ],
                  "isNuisance" : false
               },
               {
                  "components" : [ "PSS" ],
                  "isNuisance" : false
               }
            ],
            "steppingMethodCriteriaFEntry" : 3.840,
            "steppingMethodCriteriaFRemoval" : 2.710,
            "steppingMethodCriteriaPEntry" : 0.050,
            "steppingMethodCriteriaPRemoval" : 0.10,
            "steppingMethodCriteriaType" : "usePValue",
            "wlsWeights" : ""
         },
         "optionMustContain" : {},
         "order_increment" : 9,
         "position" : 1,
         "title" : "",
         "type" : "container"
      }
   },
   "data_order" : {
      "modelContainer" : 0
   },
   "error" : false,
   "errorMessage" : "",
   "initCollapsed" : false,
   "messages" : [],
   "name" : "",
   "optionMustBe" : {},
   "optionMustContain" : {},
   "options" : {
      ".meta" : {
         "covariates" : {
            "containsColumn" : true
         },
         "dependent" : {
            "containsColumn" : true
         },
         "factors" : {
            "containsColumn" : true
         },
         "modelTerms" : [ {}, {} ],
         "wlsWeights" : {
            "containsColumn" : true
         }
      },
      "VovkSellkeMPR" : false,
      "collinearityDiagnostics" : false,
      "covariates" : [ "RSQ", "PSS" ],
      "dependent" : "RESIL",
      "descriptives" : false,
      "factors" : [],
      "includeConstant" : true,
      "method" : "enter",
      "missingValues" : "excludeCasesListwise",
      "modelFit" : true,
      "modelTerms" : [
         {
            "components" : [ "RSQ" ],
            "isNuisance" : false
         },
         {
            "components" : [ "PSS" ],
            "isNuisance" : false
         }
      ],
      "partAndPartialCorrelations" : false,
      "plotHeight" : 320,
      "plotResidualsCovariates" : true,
      "plotResidualsDependent" : false,
      "plotResidualsHistogram" : true,
      "plotResidualsHistogramStandardized" : true,
      "plotResidualsPredicted" : true,
      "plotResidualsQQ" : true,
      "plotWidth" : 480,
      "plotsPartialRegression" : true,
      "rSquaredChange" : false,
      "regressionCoefficientsBootstrapping" : false,
      "regressionCoefficientsBootstrappingReplicates" : 5000,
      "regressionCoefficientsConfidenceIntervals" : true,
      "regressionCoefficientsConfidenceIntervalsInterval" : 0.950,
      "regressionCoefficientsCovarianceMatrix" : false,
      "regressionCoefficientsEstimates" : true,
      "residualsCasewiseDiagnostics" : false,
      "residualsCasewiseDiagnosticsCooksDistance" : 1.0,
      "residualsCasewiseDiagnosticsOutliersOutside" : 3.0,
      "residualsCasewiseDiagnosticsType" : "outliersOutside",
      "residualsDurbinWatson" : false,
      "residualsStatistics" : false,
      "steppingMethodCriteriaFEntry" : 3.840,
      "steppingMethodCriteriaFRemoval" : 2.710,
      "steppingMethodCriteriaPEntry" : 0.050,
      "steppingMethodCriteriaPRemoval" : 0.10,
      "steppingMethodCriteriaType" : "usePValue",
      "wlsWeights" : ""
   },
   "order_increment" : 1,
   "position" : 9999,
   "relativePathKeep" : "resources/11/state",
   "title" : "Regression Model 3",
   "type" : "results"
}
