# Supplementary material for: Individual factors in the relationship between stress and resilience in mental health psychology practitioners during the COVID-19 pandemic
Source: J Health Psychol. 2021 Dec 7;27(11):2613–31. doi: 10.1177/13591053211059393 (PMC9483698; doi:10.1177/13591053211059393)
Supplement: sj-jasp-3-hpq-10.1177_13591053211059393 – Supplemental material for Individual factors in the relationship between stress and resilience in mental health psychology practitioners during the COVID-19 pandemic [file sj-jasp-3-hpq-10.1177_13591053211059393.jasp › resources/43/jaspResults.json]

{
   "citations" : [ "JASP Team (2020). JASP (Version 0.13.1) [Computer software]." ],
   "data" : {
      "basreg" : {
         "citations" : [],
         "data" : {
            "basregModel" : {
               "citations" : [],
               "environmentName" : "state_1292",
               "error" : false,
               "errorMessage" : "",
               "messages" : [],
               "name" : "basregModel",
               "optionMustBe" : {},
               "optionMustContain" : {},
               "position" : 9999,
               "title" : "",
               "type" : "state"
            },
            "modelComparisonTable" : {
               "citations" : [
                  "Clyde, M. A. (2018). BAS: Bayesian Adaptive Sampling for Bayesian Model Averaging. (Version 1.5.3)[Computer software].",
                  "Clyde, M. A., Ghosh, J., & Littman, M. L. (2011). Bayesian adaptive sampling for variable selection and model averaging. Journal of Computational and Graphical Statistics, 20, 80-101.",
                  "Consonni, G., Fouskakis, D., Liseo, B., & Ntzoufras, I. (2018). Prior Distributions for Objective Bayesian Analysis. Bayesian Analysis, 13, 627-679.",
                  "Liang, F., Paulo, R., Molina, G., Clyde, M. A., & Berger, J. O. (2008). Mixtures of g Priors for Bayesian Variable Selection. Journal of the American Statistical Association, 103, 410-423."
               ],
               "colCombines" : {
                  "citations" : [],
                  "error" : false,
                  "errorMessage" : "",
                  "fields" : {},
                  "listType" : "bool",
                  "messages" : [],
                  "name" : "",
                  "optionMustBe" : {},
                  "optionMustContain" : {},
                  "position" : 9999,
                  "rows" : [],
                  "title" : "",
                  "type" : "list"
               },
               "colFormats" : {
                  "citations" : [],
                  "error" : false,
                  "errorMessage" : "",
                  "fields" : {
                     "BF" : "sf:4;dp:3",
                     "BFM" : "sf:4;dp:3",
                     "R2" : "dp:3",
                     "postProbModel" : "sf:4;dp:3",
                     "priorProbModel" : "sf:4;dp:3"
                  },
                  "listType" : "string",
                  "messages" : [],
                  "name" : "",
                  "optionMustBe" : {},
                  "optionMustContain" : {},
                  "position" : 9999,
                  "rows" : [],
                  "title" : "colFormats",
                  "type" : "list"
               },
               "colNames" : {
                  "citations" : [],
                  "error" : false,
                  "errorMessage" : "",
                  "fields" : {},
                  "listType" : "string",
                  "messages" : [],
                  "name" : "",
                  "optionMustBe" : {},
                  "optionMustContain" : {},
                  "position" : 9999,
                  "rows" : [ "Models", "priorProbModel", "postProbModel", "BFM", "BF", "R2" ],
                  "title" : "colNames",
                  "type" : "list"
               },
               "colOvertitles" : {
                  "citations" : [],
                  "error" : false,
                  "errorMessage" : "",
                  "fields" : {},
                  "listType" : "string",
                  "messages" : [],
                  "name" : "",
                  "optionMustBe" : {},
                  "optionMustContain" : {},
                  "position" : 9999,
                  "rows" : [],
                  "title" : "colOvertitles",
                  "type" : "list"
               },
               "colRowCombinations" : [],
               "colTitles" : {
                  "citations" : [],
                  "error" : false,
                  "errorMessage" : "",
                  "fields" : {
                     "BF" : "BF<sub>10</sub>",
                     "BFM" : "BF<sub>M</sub>",
                     "Models" : "Models",
                     "R2" : "R²",
                     "postProbModel" : "P(M|data)",
                     "priorProbModel" : "P(M)"
                  },
                  "listType" : "string",
                  "messages" : [],
                  "name" : "",
                  "optionMustBe" : {},
                  "optionMustContain" : {},
                  "position" : 9999,
                  "rows" : [],
                  "title" : "colTitles",
                  "type" : "list"
               },
               "colTypes" : {
                  "citations" : [],
                  "error" : false,
                  "errorMessage" : "",
                  "fields" : {
                     "BF" : "number",
                     "BFM" : "number",
                     "Models" : "string",
                     "R2" : "number",
                     "postProbModel" : "number",
                     "priorProbModel" : "number"
                  },
                  "listType" : "string",
                  "messages" : [],
                  "name" : "",
                  "optionMustBe" : {},
                  "optionMustContain" : {},
                  "position" : 9999,
                  "rows" : [],
                  "title" : "colTypes",
                  "type" : "list"
               },
               "data" : [
                  [ "Null model", "PSS + RSQ", "RSQ", "PSS" ],
                  [
                     0.3333333333333333,
                     0.3333333333333333,
                     0.1666666666666667,
                     0.1666666666666667
                  ],
                  [
                     1.387771601736617e-17,
                     0.9999329940588724,
                     6.700010101271768e-05,
                     5.840114884527609e-09
                  ],
                  [
                     2.775543203473234e-17,
                     29846.09953180887,
                     0.0003350229516351895,
                     2.920057459317275e-08
                  ],
                  [ 1.0, 7.205313848529452e+16, 9655782108363.629, 841653608.8819630 ],
                  [ 0.0, 0.2402926179327897, 0.1847635156285116, 0.1349960968396413 ]
               ],
               "error" : false,
               "errorMessage" : "",
               "expectedColumnCount" : 0,
               "expectedRowCount" : 0,
               "footnotes" : [],
               "messages" : [],
               "name" : "modelComparisonTable",
               "optionMustBe" : {
                  "bayesFactorOrder" : "nullModelTop",
                  "bayesFactorType" : "BF10",
                  "numShownModels" : 10,
                  "shownModels" : "limited"
               },
               "optionMustContain" : {},
               "position" : 11,
               "rowNames" : {
                  "citations" : [],
                  "error" : false,
                  "errorMessage" : "",
                  "fields" : {},
                  "listType" : "string",
                  "messages" : [],
                  "name" : "",
                  "optionMustBe" : {},
                  "optionMustContain" : {},
                  "position" : 9999,
                  "rows" : [],
                  "title" : "rowNames",
                  "type" : "list"
               },
               "rowTitles" : {
                  "citations" : [],
                  "error" : false,
                  "errorMessage" : "",
                  "fields" : {},
                  "listType" : "string",
                  "messages" : [],
                  "name" : "",
                  "optionMustBe" : {},
                  "optionMustContain" : {},
                  "position" : 9999,
                  "rows" : [],
                  "title" : "rowTitles",
                  "type" : "list"
               },
               "showSpecifiedColumnsOnly" : false,
               "specifiedColumns" : [ "BF", "BFM", "Models", "R2", "postProbModel", "priorProbModel" ],
               "status" : "complete",
               "title" : "Model Comparison - AV",
               "transposeTable" : false,
               "transposeWithOvertitle" : false,
               "type" : "table"
            },
            "postSumContainer" : {
               "citations" : [],
               "data" : {
                  "postSumTable" : {
                     "citations" : [],
                     "colCombines" : {
                        "citations" : [],
                        "error" : false,
                        "errorMessage" : "",
                        "fields" : {},
                        "listType" : "bool",
                        "messages" : [],
                        "name" : "",
                        "optionMustBe" : {},
                        "optionMustContain" : {},
                        "position" : 9999,
                        "rows" : [],
                        "title" : "",
                        "type" : "list"
                     },
                     "colFormats" : {
                        "citations" : [],
                        "error" : false,
                        "errorMessage" : "",
                        "fields" : {
                           "BFincl" : "sf:4;dp:3",
                           "lowerCri" : "sf:4;dp:3",
                           "mean" : "sf:4;dp:3",
                           "pIncl" : "sf:4;dp:3",
                           "pInclprior" : "sf:4;dp:3",
                           "sd" : "sf:4;dp:3",
                           "upperCri" : "sf:4;dp:3"
                        },
                        "listType" : "string",
                        "messages" : [],
                        "name" : "",
                        "optionMustBe" : {},
                        "optionMustContain" : {},
                        "position" : 9999,
                        "rows" : [],
                        "title" : "colFormats",
                        "type" : "list"
                     },
                     "colNames" : {
                        "citations" : [],
                        "error" : false,
                        "errorMessage" : "",
                        "fields" : {},
                        "listType" : "string",
                        "messages" : [],
                        "name" : "",
                        "optionMustBe" : {},
                        "optionMustContain" : {},
                        "position" : 9999,
                        "rows" : [
                           "coefficient",
                           "mean",
                           "sd",
                           "pInclprior",
                           "pIncl",
                           "BFincl",
                           "lowerCri",
                           "upperCri"
                        ],
                        "title" : "colNames",
                        "type" : "list"
                     },
                     "colOvertitles" : {
                        "citations" : [],
                        "error" : false,
                        "errorMessage" : "",
                        "fields" : {
                           "lowerCri" : "95% Credible Interval",
                           "upperCri" : "95% Credible Interval"
                        },
                        "listType" : "string",
                        "messages" : [],
                        "name" : "",
                        "optionMustBe" : {},
                        "optionMustContain" : {},
                        "position" : 9999,
                        "rows" : [],
                        "title" : "colOvertitles",
                        "type" : "list"
                     },
                     "colRowCombinations" : [],
                     "colTitles" : {
                        "citations" : [],
                        "error" : false,
                        "errorMessage" : "",
                        "fields" : {
                           "BFincl" : "BF<sub>inclusion</sub>",
                           "coefficient" : "Coefficient",
                           "lowerCri" : "Lower",
                           "mean" : "Mean",
                           "pIncl" : "P(incl|data)",
                           "pInclprior" : "P(incl)",
                           "sd" : "SD",
                           "upperCri" : "Upper"
                        },
                        "listType" : "string",
                        "messages" : [],
                        "name" : "",
                        "optionMustBe" : {},
                        "optionMustContain" : {},
                        "position" : 9999,
                        "rows" : [],
                        "title" : "colTitles",
                        "type" : "list"
                     },
                     "colTypes" : {
                        "citations" : [],
                        "error" : false,
                        "errorMessage" : "",
                        "fields" : {
                           "BFincl" : "number",
                           "coefficient" : "string",
                           "lowerCri" : "number",
                           "mean" : "number",
                           "pIncl" : "number",
                           "pInclprior" : "number",
                           "sd" : "number",
                           "upperCri" : "number"
                        },
                        "listType" : "string",
                        "messages" : [],
                        "name" : "",
                        "optionMustBe" : {},
                        "optionMustContain" : {},
                        "position" : 9999,
                        "rows" : [],
                        "title" : "colTypes",
                        "type" : "list"
                     },
                     "data" : [
                        [ "Intercept", "PSS", "RSQ" ],
                        [ 0.003703703703702180, 0.1662559175673113, 0.1893407614545569 ],
                        [ 0.1983602919077213, 0.0347204484226720, 0.02869386624133173 ],
                        [ 1.0, 0.50, 0.50 ],
                        [ 0.9999999999999999, 0.9999329998989872, 0.9999999941598851 ],
                        [ 1.0, 14924.35063208303, 171229506.8771576 ],
                        [ -0.3561326347692590, 0.1033284256494629, 0.1372899202990522 ],
                        [ 0.4054665537634133, 0.2365390146247018, 0.2474496043224581 ]
                     ],
                     "error" : false,
                     "errorMessage" : "",
                     "expectedColumnCount" : 0,
                     "expectedRowCount" : 0,
                     "footnotes" : [],
                     "messages" : [],
                     "name" : "postSumTable",
                     "optionMustBe" : {
                        "bayesFactorType" : "BF10",
                        "effectsType" : "allModels",
                        "postSummaryTable" : true
                     },
                     "optionMustContain" : {},
                     "position" : 121,
                     "rowNames" : {
                        "citations" : [],
                        "error" : false,
                        "errorMessage" : "",
                        "fields" : {},
                        "listType" : "string",
                        "messages" : [],
                        "name" : "",
                        "optionMustBe" : {},
                        "optionMustContain" : {},
                        "position" : 9999,
                        "rows" : [],
                        "title" : "rowNames",
                        "type" : "list"
                     },
                     "rowTitles" : {
                        "citations" : [],
                        "error" : false,
                        "errorMessage" : "",
                        "fields" : {},
                        "listType" : "string",
                        "messages" : [],
                        "name" : "",
                        "optionMustBe" : {},
                        "optionMustContain" : {},
                        "position" : 9999,
                        "rows" : [],
                        "title" : "rowTitles",
                        "type" : "list"
                     },
                     "showSpecifiedColumnsOnly" : false,
                     "specifiedColumns" : [
                        "BFincl",
                        "coefficient",
                        "lowerCri",
                        "mean",
                        "pIncl",
                        "pInclprior",
                        "sd",
                        "upperCri"
                     ],
                     "status" : "complete",
                     "title" : "Posterior Summaries of Coefficients",
                     "transposeTable" : false,
                     "transposeWithOvertitle" : false,
                     "type" : "table"
                  }
               },
               "data_order" : {
                  "postSumTable" : 0
               },
               "error" : false,
               "errorMessage" : "",
               "initCollapsed" : false,
               "messages" : [],
               "name" : "postSumContainer",
               "optionMustBe" : {
                  "nSimForCRI" : 1000,
                  "posteriorSummaryPlotCredibleIntervalValue" : 0.950,
                  "seed" : 1,
                  "setSeed" : false,
                  "summaryType" : "averaged"
               },
               "optionMustContain" : {},
               "order_increment" : 1,
               "position" : 12,
               "title" : "Posterior Summary",
               "type" : "container"
            },
            "postSumModel" : {
               "citations" : [],
               "environmentName" : "state_1297",
               "error" : false,
               "errorMessage" : "",
               "messages" : [],
               "name" : "postSumModel",
               "optionMustBe" : {
                  "nSimForCRI" : 1000,
                  "posteriorSummaryPlotCredibleIntervalValue" : 0.950,
                  "seed" : 1,
                  "setSeed" : false,
                  "summaryType" : "averaged"
               },
               "optionMustContain" : {},
               "position" : 9999,
               "title" : "",
               "type" : "state"
            }
         },
         "data_order" : {
            "basregModel" : 0,
            "modelComparisonTable" : 1,
            "postSumContainer" : 2,
            "postSumModel" : 3
         },
         "error" : false,
         "errorMessage" : "",
         "initCollapsed" : false,
         "messages" : [],
         "name" : "basreg",
         "optionMustBe" : {
            "alpha" : 3.0,
            "bernoulliParam" : 0.50,
            "betaBinomialParamA" : 1.0,
            "betaBinomialParamB" : 1.0,
            "castilloParamU" : 1.0,
            "covariates" : [ "PSS", "RSQ" ],
            "dependent" : "AV",
            "iterationsMCMC" : 0,
            "modelPrior" : "beta.binomial",
            "modelTerms" : [
               {
                  "components" : [ "PSS" ],
                  "isNuisance" : false
               },
               {
                  "components" : [ "RSQ" ],
                  "isNuisance" : false
               }
            ],
            "numberOfModels" : 0,
            "priorRegressionCoefficients" : "JZS",
            "rScale" : 0.3540,
            "samplingMethod" : "BAS",
            "seed" : 1,
            "setSeed" : false,
            "wilsonParamLambda" : 1.0,
            "wlsWeights" : ""
         },
         "optionMustContain" : {},
         "order_increment" : 4,
         "position" : 1,
         "title" : "",
         "type" : "container"
      }
   },
   "data_order" : {
      "basreg" : 0
   },
   "error" : false,
   "errorMessage" : "",
   "initCollapsed" : false,
   "messages" : [],
   "name" : "",
   "optionMustBe" : {},
   "optionMustContain" : {},
   "options" : {
      ".meta" : {
         "covariates" : {
            "containsColumn" : true
         },
         "dependent" : {
            "containsColumn" : true
         },
         "modelTerms" : [ {}, {} ],
         "wlsWeights" : {
            "containsColumn" : true
         }
      },
      "alpha" : 3.0,
      "bayesFactorOrder" : "nullModelTop",
      "bayesFactorType" : "BF10",
      "bernoulliParam" : 0.50,
      "betaBinomialParamA" : 1.0,
      "betaBinomialParamB" : 1.0,
      "castilloParamU" : 1.0,
      "covariates" : [ "PSS", "RSQ" ],
      "dependent" : "AV",
      "descriptives" : false,
      "effectsType" : "allModels",
      "iterationsMCMC" : 0,
      "modelPrior" : "beta.binomial",
      "modelTerms" : [
         {
            "components" : [ "PSS" ],
            "isNuisance" : false
         },
         {
            "components" : [ "RSQ" ],
            "isNuisance" : false
         }
      ],
      "nSimForCRI" : 1000,
      "numShownModels" : 10,
      "numberOfModels" : 0,
      "omitIntercept" : false,
      "plotCoefficientsPosterior" : false,
      "plotHeight" : 320,
      "plotInclusionProbabilities" : false,
      "plotLogPosteriorOdds" : false,
      "plotModelComplexity" : false,
      "plotModelProbabilities" : false,
      "plotQQplot" : false,
      "plotResidualsVsFitted" : false,
      "plotWidth" : 480,
      "postSummaryPlot" : false,
      "postSummaryTable" : true,
      "posteriorSummaryPlotCredibleIntervalValue" : 0.950,
      "priorRegressionCoefficients" : "JZS",
      "rScale" : 0.3540,
      "samplingMethod" : "BAS",
      "seed" : 1,
      "setSeed" : false,
      "shownModels" : "limited",
      "summaryType" : "averaged",
      "wilsonParamLambda" : 1.0,
      "wlsWeights" : ""
   },
   "order_increment" : 1,
   "position" : 9999,
   "relativePathKeep" : "resources/43/state",
   "title" : "Bayesian Linear Regression",
   "type" : "results"
}
