# Supplementary material for: Individual factors in the relationship between stress and resilience in mental health psychology practitioners during the COVID-19 pandemic
Source: J Health Psychol. 2021 Dec 7;27(11):2613–31. doi: 10.1177/13591053211059393 (PMC9483698; doi:10.1177/13591053211059393)
Supplement: sj-jasp-3-hpq-10.1177_13591053211059393 – Supplemental material for Individual factors in the relationship between stress and resilience in mental health psychology practitioners during the COVID-19 pandemic [file sj-jasp-3-hpq-10.1177_13591053211059393.jasp › resources/44/jaspResults.json]

{
   "citations" : [ "JASP Team (2020). JASP (Version 0.13.1) [Computer software]." ],
   "data" : {
      "modelContainer" : {
         "citations" : [],
         "data" : {
            "anovaTable" : {
               "citations" : [],
               "colCombines" : {
                  "citations" : [],
                  "error" : false,
                  "errorMessage" : "",
                  "fields" : {
                     "model" : true
                  },
                  "listType" : "bool",
                  "messages" : [],
                  "name" : "",
                  "optionMustBe" : {},
                  "optionMustContain" : {},
                  "position" : 9999,
                  "rows" : [],
                  "title" : "",
                  "type" : "list"
               },
               "colFormats" : {
                  "citations" : [],
                  "error" : false,
                  "errorMessage" : "",
                  "fields" : {
                     "F" : "sf:4;dp:3",
                     "MS" : "sf:4;dp:3",
                     "SS" : "sf:4;dp:3",
                     "p" : "dp:3;p:.001"
                  },
                  "listType" : "string",
                  "messages" : [],
                  "name" : "",
                  "optionMustBe" : {},
                  "optionMustContain" : {},
                  "position" : 9999,
                  "rows" : [],
                  "title" : "colFormats",
                  "type" : "list"
               },
               "colNames" : {
                  "citations" : [],
                  "error" : false,
                  "errorMessage" : "",
                  "fields" : {},
                  "listType" : "string",
                  "messages" : [],
                  "name" : "",
                  "optionMustBe" : {},
                  "optionMustContain" : {},
                  "position" : 9999,
                  "rows" : [
                     "model",
                     "cases",
                     "SS",
                     "df",
                     "MS",
                     "F",
                     "p",
                     "vovksellke",
                     "",
                     ".isNewGroup"
                  ],
                  "title" : "colNames",
                  "type" : "list"
               },
               "colOvertitles" : {
                  "citations" : [],
                  "error" : false,
                  "errorMessage" : "",
                  "fields" : {},
                  "listType" : "string",
                  "messages" : [],
                  "name" : "",
                  "optionMustBe" : {},
                  "optionMustContain" : {},
                  "position" : 9999,
                  "rows" : [],
                  "title" : "colOvertitles",
                  "type" : "list"
               },
               "colRowCombinations" : [],
               "colTitles" : {
                  "citations" : [],
                  "error" : false,
                  "errorMessage" : "",
                  "fields" : {
                     "F" : "F",
                     "MS" : "Mean Square",
                     "SS" : "Sum of Squares",
                     "cases" : "",
                     "df" : "df",
                     "model" : "Model",
                     "p" : "p"
                  },
                  "listType" : "string",
                  "messages" : [],
                  "name" : "",
                  "optionMustBe" : {},
                  "optionMustContain" : {},
                  "position" : 9999,
                  "rows" : [],
                  "title" : "colTitles",
                  "type" : "list"
               },
               "colTypes" : {
                  "citations" : [],
                  "error" : false,
                  "errorMessage" : "",
                  "fields" : {
                     "F" : "number",
                     "MS" : "number",
                     "SS" : "number",
                     "cases" : "string",
                     "df" : "integer",
                     "model" : "string",
                     "p" : "pvalue"
                  },
                  "listType" : "string",
                  "messages" : [],
                  "name" : "",
                  "optionMustBe" : {},
                  "optionMustContain" : {},
                  "position" : 9999,
                  "rows" : [],
                  "title" : "colTypes",
                  "type" : "list"
               },
               "data" : [
                  [ "H₁", "H₁", "H₁" ],
                  [ "Regression", "Residual", "Total" ],
                  [ 118.1888960286858, 10915.83579532934, 11034.02469135802 ],
                  [ 2.0, 321.0, 323.0 ],
                  [ 59.09444801434288, 34.00571898856492 ],
                  [ 1.737779696239169 ],
                  [ 0.1775613074184565 ],
                  [ 1.198679402010058 ],
                  [],
                  [ true, false, false ]
               ],
               "error" : false,
               "errorMessage" : "",
               "expectedColumnCount" : 0,
               "expectedRowCount" : 0,
               "footnotes" : [
                  {
                     "cols" : null,
                     "rows" : null,
                     "symbol" : "<em>Note.</em>",
                     "text" : "The intercept model is omitted, as no meaningful information can be shown."
                  }
               ],
               "messages" : [],
               "name" : "anovaTable",
               "optionMustBe" : {
                  "VovkSellkeMPR" : false,
                  "modelFit" : true
               },
               "optionMustContain" : {},
               "position" : 2,
               "rowNames" : {
                  "citations" : [],
                  "error" : false,
                  "errorMessage" : "",
                  "fields" : {},
                  "listType" : "string",
                  "messages" : [],
                  "name" : "",
                  "optionMustBe" : {},
                  "optionMustContain" : {},
                  "position" : 9999,
                  "rows" : [],
                  "title" : "rowNames",
                  "type" : "list"
               },
               "rowTitles" : {
                  "citations" : [],
                  "error" : false,
                  "errorMessage" : "",
                  "fields" : {},
                  "listType" : "string",
                  "messages" : [],
                  "name" : "",
                  "optionMustBe" : {},
                  "optionMustContain" : {},
                  "position" : 9999,
                  "rows" : [],
                  "title" : "rowTitles",
                  "type" : "list"
               },
               "showSpecifiedColumnsOnly" : true,
               "specifiedColumns" : [ "F", "MS", "SS", "cases", "df", "model", "p" ],
               "status" : "complete",
               "title" : "ANOVA",
               "transposeTable" : false,
               "transposeWithOvertitle" : false,
               "type" : "table"
            },
            "coeffTable" : {
               "citations" : [],
               "colCombines" : {
                  "citations" : [],
                  "error" : false,
                  "errorMessage" : "",
                  "fields" : {
                     "model" : true
                  },
                  "listType" : "bool",
                  "messages" : [],
                  "name" : "",
                  "optionMustBe" : {},
                  "optionMustContain" : {},
                  "position" : 9999,
                  "rows" : [],
                  "title" : "",
                  "type" : "list"
               },
               "colFormats" : {
                  "citations" : [],
                  "error" : false,
                  "errorMessage" : "",
                  "fields" : {
                     "SE" : "sf:4;dp:3",
                     "lower" : "sf:4;dp:3",
                     "p" : "dp:3;p:.001",
                     "standCoeff" : "sf:4;dp:3",
                     "t" : "sf:4;dp:3",
                     "unstandCoeff" : "sf:4;dp:3",
                     "upper" : "sf:4;dp:3"
                  },
                  "listType" : "string",
                  "messages" : [],
                  "name" : "",
                  "optionMustBe" : {},
                  "optionMustContain" : {},
                  "position" : 9999,
                  "rows" : [],
                  "title" : "colFormats",
                  "type" : "list"
               },
               "colNames" : {
                  "citations" : [],
                  "error" : false,
                  "errorMessage" : "",
                  "fields" : {},
                  "listType" : "string",
                  "messages" : [],
                  "name" : "",
                  "optionMustBe" : {},
                  "optionMustContain" : {},
                  "position" : 9999,
                  "rows" : [
                     "model",
                     "name",
                     "unstandCoeff",
                     "SE",
                     "standCoeff",
                     "t",
                     "p",
                     "lower",
                     "upper",
                     "vovksellke",
                     "tolerance",
                     ".isNewGroup",
                     "",
                     "VIF"
                  ],
                  "title" : "colNames",
                  "type" : "list"
               },
               "colOvertitles" : {
                  "citations" : [],
                  "error" : false,
                  "errorMessage" : "",
                  "fields" : {
                     "lower" : "95% CI",
                     "upper" : "95% CI"
                  },
                  "listType" : "string",
                  "messages" : [],
                  "name" : "",
                  "optionMustBe" : {},
                  "optionMustContain" : {},
                  "position" : 9999,
                  "rows" : [],
                  "title" : "colOvertitles",
                  "type" : "list"
               },
               "colRowCombinations" : [],
               "colTitles" : {
                  "citations" : [],
                  "error" : false,
                  "errorMessage" : "",
                  "fields" : {
                     "SE" : "Standard Error",
                     "lower" : "Lower",
                     "model" : "Model",
                     "name" : "",
                     "p" : "p",
                     "standCoeff" : "Standardized",
                     "t" : "t",
                     "unstandCoeff" : "Unstandardized",
                     "upper" : "Upper"
                  },
                  "listType" : "string",
                  "messages" : [],
                  "name" : "",
                  "optionMustBe" : {},
                  "optionMustContain" : {},
                  "position" : 9999,
                  "rows" : [],
                  "title" : "colTitles",
                  "type" : "list"
               },
               "colTypes" : {
                  "citations" : [],
                  "error" : false,
                  "errorMessage" : "",
                  "fields" : {
                     "SE" : "number",
                     "lower" : "number",
                     "model" : "string",
                     "name" : "string",
                     "p" : "pvalue",
                     "standCoeff" : "number",
                     "t" : "number",
                     "unstandCoeff" : "number",
                     "upper" : "number"
                  },
                  "listType" : "string",
                  "messages" : [],
                  "name" : "",
                  "optionMustBe" : {},
                  "optionMustContain" : {},
                  "position" : 9999,
                  "rows" : [],
                  "title" : "colTypes",
                  "type" : "list"
               },
               "data" : [
                  [ "H₀", "H₁", "H₁", "H₁" ],
                  [ "(Intercept)", "(Intercept)", "PSS", "RSQ" ],
                  [
                     0.004197530864197546,
                     0.001880536096440109,
                     -0.06140763906119315,
                     0.08517497834824414
                  ],
                  [
                     0.3247081650598021,
                     0.3239770011229879,
                     0.05727501486838286,
                     0.04736408410828150
                  ],
                  [ null, null, -0.06326735149973259, 0.1061170950751665 ],
                  [
                     0.01292708750771475,
                     0.005804535784705968,
                     -1.072154048363095,
                     1.798303080315481
                  ],
                  [
                     0.9896939445121202,
                     0.9953722821423490,
                     0.2844562354627654,
                     0.07306842142317505
                  ],
                  [
                     -0.6346124042489085,
                     -0.6355058894052392,
                     -0.1740894555820381,
                     -0.008008254295723785
                  ],
                  [
                     0.6430074659773035,
                     0.6392669615981195,
                     0.05127417745965176,
                     0.1783582109922121
                  ],
                  [ 1.0, 1.0, 1.028712517195620, 1.924325162945455 ],
                  [ null, null, 0.8850607490963974, 0.8850607490963974 ],
                  [ false, true, false, false ],
                  [],
                  [ null, null, 1.129865945383918, 1.129865945383918 ]
               ],
               "error" : false,
               "errorMessage" : "",
               "expectedColumnCount" : 0,
               "expectedRowCount" : 0,
               "footnotes" : [],
               "messages" : [],
               "name" : "coeffTable",
               "optionMustBe" : {
                  "VovkSellkeMPR" : false,
                  "collinearityDiagnostics" : false,
                  "regressionCoefficientsConfidenceIntervals" : true,
                  "regressionCoefficientsConfidenceIntervalsInterval" : 0.950,
                  "regressionCoefficientsEstimates" : true
               },
               "optionMustContain" : {},
               "position" : 3,
               "rowNames" : {
                  "citations" : [],
                  "error" : false,
                  "errorMessage" : "",
                  "fields" : {},
                  "listType" : "string",
                  "messages" : [],
                  "name" : "",
                  "optionMustBe" : {},
                  "optionMustContain" : {},
                  "position" : 9999,
                  "rows" : [],
                  "title" : "rowNames",
                  "type" : "list"
               },
               "rowTitles" : {
                  "citations" : [],
                  "error" : false,
                  "errorMessage" : "",
                  "fields" : {},
                  "listType" : "string",
                  "messages" : [],
                  "name" : "",
                  "optionMustBe" : {},
                  "optionMustContain" : {},
                  "position" : 9999,
                  "rows" : [],
                  "title" : "rowTitles",
                  "type" : "list"
               },
               "showSpecifiedColumnsOnly" : true,
               "specifiedColumns" : [
                  "SE",
                  "lower",
                  "model",
                  "name",
                  "p",
                  "standCoeff",
                  "t",
                  "unstandCoeff",
                  "upper"
               ],
               "status" : "complete",
               "title" : "Coefficients",
               "transposeTable" : false,
               "transposeWithOvertitle" : false,
               "type" : "table"
            },
            "model" : {
               "citations" : [],
               "environmentName" : "state_1304",
               "error" : false,
               "errorMessage" : "",
               "messages" : [],
               "name" : "model",
               "optionMustBe" : {},
               "optionMustContain" : {},
               "position" : 9999,
               "title" : "",
               "type" : "state"
            },
            "summaryTable" : {
               "citations" : [],
               "colCombines" : {
                  "citations" : [],
                  "error" : false,
                  "errorMessage" : "",
                  "fields" : {},
                  "listType" : "bool",
                  "messages" : [],
                  "name" : "",
                  "optionMustBe" : {},
                  "optionMustContain" : {},
                  "position" : 9999,
                  "rows" : [],
                  "title" : "",
                  "type" : "list"
               },
               "colFormats" : {
                  "citations" : [],
                  "error" : false,
                  "errorMessage" : "",
                  "fields" : {
                     "R" : "dp:3",
                     "R2" : "dp:3",
                     "RMSE" : "sf:4;dp:3",
                     "adjR2" : "dp:3"
                  },
                  "listType" : "string",
                  "messages" : [],
                  "name" : "",
                  "optionMustBe" : {},
                  "optionMustContain" : {},
                  "position" : 9999,
                  "rows" : [],
                  "title" : "colFormats",
                  "type" : "list"
               },
               "colNames" : {
                  "citations" : [],
                  "error" : false,
                  "errorMessage" : "",
                  "fields" : {},
                  "listType" : "string",
                  "messages" : [],
                  "name" : "",
                  "optionMustBe" : {},
                  "optionMustContain" : {},
                  "position" : 9999,
                  "rows" : [
                     "model",
                     "R",
                     "R2",
                     "adjR2",
                     "RMSE",
                     "R2c",
                     "",
                     "Fc",
                     "",
                     "df1",
                     "",
                     "df2",
                     "",
                     "p",
                     "",
                     "DW_ac",
                     "",
                     "DW",
                     "",
                     "DW_p"
                  ],
                  "title" : "colNames",
                  "type" : "list"
               },
               "colOvertitles" : {
                  "citations" : [],
                  "error" : false,
                  "errorMessage" : "",
                  "fields" : {},
                  "listType" : "string",
                  "messages" : [],
                  "name" : "",
                  "optionMustBe" : {},
                  "optionMustContain" : {},
                  "position" : 9999,
                  "rows" : [],
                  "title" : "colOvertitles",
                  "type" : "list"
               },
               "colRowCombinations" : [],
               "colTitles" : {
                  "citations" : [],
                  "error" : false,
                  "errorMessage" : "",
                  "fields" : {
                     "R" : "R",
                     "R2" : "R²",
                     "RMSE" : "RMSE",
                     "adjR2" : "Adjusted R²",
                     "model" : "Model"
                  },
                  "listType" : "string",
                  "messages" : [],
                  "name" : "",
                  "optionMustBe" : {},
                  "optionMustContain" : {},
                  "position" : 9999,
                  "rows" : [],
                  "title" : "colTitles",
                  "type" : "list"
               },
               "colTypes" : {
                  "citations" : [],
                  "error" : false,
                  "errorMessage" : "",
                  "fields" : {
                     "R" : "number",
                     "R2" : "number",
                     "RMSE" : "number",
                     "adjR2" : "number",
                     "model" : "string"
                  },
                  "listType" : "string",
                  "messages" : [],
                  "name" : "",
                  "optionMustBe" : {},
                  "optionMustContain" : {},
                  "position" : 9999,
                  "rows" : [],
                  "title" : "colTypes",
                  "type" : "list"
               },
               "data" : [
                  [ "H₀", "H₁" ],
                  [ 0.0, 0.1034954750428360 ],
                  [ 0.0, 0.01071131335434229 ],
                  [ 0.0, 0.004547520914182424 ],
                  [ 5.844746971076438, 5.831442273448732 ],
                  [ 0.0, 0.01071131335434229 ],
                  [],
                  [ "", 1.737779696239169 ],
                  [],
                  [ 0.0, 2 ],
                  [],
                  [ 323.0, 321.0 ],
                  [],
                  [ "", 0.1775613074184565 ],
                  [],
                  [ 0.1056490878638460, 0.1184248475746703 ],
                  [],
                  [ 1.781942722622282, 1.756746943934989 ],
                  [],
                  [ 0.04900002473997315, 0.02767498512994930 ]
               ],
               "error" : false,
               "errorMessage" : "",
               "expectedColumnCount" : 0,
               "expectedRowCount" : 0,
               "footnotes" : [],
               "messages" : [],
               "name" : "summaryTable",
               "optionMustBe" : {
                  "rSquaredChange" : false,
                  "residualsDurbinWatson" : false
               },
               "optionMustContain" : {},
               "position" : 1,
               "rowNames" : {
                  "citations" : [],
                  "error" : false,
                  "errorMessage" : "",
                  "fields" : {},
                  "listType" : "string",
                  "messages" : [],
                  "name" : "",
                  "optionMustBe" : {},
                  "optionMustContain" : {},
                  "position" : 9999,
                  "rows" : [],
                  "title" : "rowNames",
                  "type" : "list"
               },
               "rowTitles" : {
                  "citations" : [],
                  "error" : false,
                  "errorMessage" : "",
                  "fields" : {},
                  "listType" : "string",
                  "messages" : [],
                  "name" : "",
                  "optionMustBe" : {},
                  "optionMustContain" : {},
                  "position" : 9999,
                  "rows" : [],
                  "title" : "rowTitles",
                  "type" : "list"
               },
               "showSpecifiedColumnsOnly" : true,
               "specifiedColumns" : [ "R", "R2", "RMSE", "adjR2", "model" ],
               "status" : "complete",
               "title" : "Model Summary - AP",
               "transposeTable" : false,
               "transposeWithOvertitle" : false,
               "type" : "table"
            }
         },
         "data_order" : {
            "anovaTable" : 2,
            "coeffTable" : 3,
            "model" : 0,
            "summaryTable" : 1
         },
         "error" : false,
         "errorMessage" : "",
         "initCollapsed" : false,
         "messages" : [],
         "name" : "modelContainer",
         "optionMustBe" : {
            "covariates" : [ "PSS", "RSQ" ],
            "dependent" : "AP",
            "factors" : [],
            "includeConstant" : true,
            "method" : "enter",
            "missingValues" : "excludeCasesListwise",
            "modelTerms" : [
               {
                  "components" : [ "PSS" ],
                  "isNuisance" : false
               },
               {
                  "components" : [ "RSQ" ],
                  "isNuisance" : false
               }
            ],
            "steppingMethodCriteriaFEntry" : 3.840,
            "steppingMethodCriteriaFRemoval" : 2.710,
            "steppingMethodCriteriaPEntry" : 0.050,
            "steppingMethodCriteriaPRemoval" : 0.10,
            "steppingMethodCriteriaType" : "usePValue",
            "wlsWeights" : ""
         },
         "optionMustContain" : {},
         "order_increment" : 4,
         "position" : 1,
         "title" : "",
         "type" : "container"
      }
   },
   "data_order" : {
      "modelContainer" : 0
   },
   "error" : false,
   "errorMessage" : "",
   "initCollapsed" : false,
   "messages" : [],
   "name" : "",
   "optionMustBe" : {},
   "optionMustContain" : {},
   "options" : {
      ".meta" : {
         "covariates" : {
            "containsColumn" : true
         },
         "dependent" : {
            "containsColumn" : true
         },
         "factors" : {
            "containsColumn" : true
         },
         "modelTerms" : [ {}, {} ],
         "wlsWeights" : {
            "containsColumn" : true
         }
      },
      "VovkSellkeMPR" : false,
      "collinearityDiagnostics" : false,
      "covariates" : [ "PSS", "RSQ" ],
      "dependent" : "AP",
      "descriptives" : false,
      "factors" : [],
      "includeConstant" : true,
      "method" : "enter",
      "missingValues" : "excludeCasesListwise",
      "modelFit" : true,
      "modelTerms" : [
         {
            "components" : [ "PSS" ],
            "isNuisance" : false
         },
         {
            "components" : [ "RSQ" ],
            "isNuisance" : false
         }
      ],
      "partAndPartialCorrelations" : false,
      "plotHeight" : 320,
      "plotResidualsCovariates" : false,
      "plotResidualsDependent" : false,
      "plotResidualsHistogram" : false,
      "plotResidualsHistogramStandardized" : true,
      "plotResidualsPredicted" : false,
      "plotResidualsQQ" : false,
      "plotWidth" : 480,
      "plotsPartialRegression" : false,
      "rSquaredChange" : false,
      "regressionCoefficientsBootstrapping" : false,
      "regressionCoefficientsBootstrappingReplicates" : 5000,
      "regressionCoefficientsConfidenceIntervals" : true,
      "regressionCoefficientsConfidenceIntervalsInterval" : 0.950,
      "regressionCoefficientsCovarianceMatrix" : false,
      "regressionCoefficientsEstimates" : true,
      "residualsCasewiseDiagnostics" : false,
      "residualsCasewiseDiagnosticsCooksDistance" : 1.0,
      "residualsCasewiseDiagnosticsOutliersOutside" : 3.0,
      "residualsCasewiseDiagnosticsType" : "outliersOutside",
      "residualsDurbinWatson" : false,
      "residualsStatistics" : false,
      "steppingMethodCriteriaFEntry" : 3.840,
      "steppingMethodCriteriaFRemoval" : 2.710,
      "steppingMethodCriteriaPEntry" : 0.050,
      "steppingMethodCriteriaPRemoval" : 0.10,
      "steppingMethodCriteriaType" : "usePValue",
      "wlsWeights" : ""
   },
   "order_increment" : 1,
   "position" : 9999,
   "relativePathKeep" : "resources/44/state",
   "title" : "RSQ and PSS as predictors of AP",
   "type" : "results"
}
