# Supplementary material for: Individual factors in the relationship between stress and resilience in mental health psychology practitioners during the COVID-19 pandemic
Source: J Health Psychol. 2021 Dec 7;27(11):2613–31. doi: 10.1177/13591053211059393 (PMC9483698; doi:10.1177/13591053211059393)
Supplement: sj-jasp-3-hpq-10.1177_13591053211059393 – Supplemental material for Individual factors in the relationship between stress and resilience in mental health psychology practitioners during the COVID-19 pandemic [file sj-jasp-3-hpq-10.1177_13591053211059393.jasp › resources/41/jaspResults.json]

{
   "citations" : [ "JASP Team (2020). JASP (Version 0.13.1) [Computer software]." ],
   "data" : {
      "basreg" : {
         "citations" : [],
         "data" : {
            "ResidualsVsFittedPlot" : {
               "aspectRatio" : 0.0,
               "citations" : [],
               "editOptions" : null,
               "environmentName" : "plot_9",
               "error" : true,
               "errorMessage" : "Plotting not possible: subscript out of bounds",
               "filePathPng" : "",
               "height" : 400,
               "messages" : [],
               "name" : "ResidualsVsFittedPlot",
               "optionMustBe" : {
                  "plotResidualsVsFitted" : true
               },
               "optionMustContain" : {},
               "position" : 14,
               "revision" : 0,
               "status" : "complete",
               "title" : "Residuals vs Fitted",
               "type" : "plot",
               "width" : 530
            },
            "basregModel" : {
               "citations" : [],
               "environmentName" : "state_1270",
               "error" : false,
               "errorMessage" : "",
               "messages" : [],
               "name" : "basregModel",
               "optionMustBe" : {},
               "optionMustContain" : {},
               "position" : 9999,
               "title" : "",
               "type" : "state"
            },
            "inclusionProbabilitiesPlot" : {
               "aspectRatio" : 0.0,
               "citations" : [],
               "editOptions" : {
                  "xAxis" : {
                     "settings" : {
                        "labels" : [ "RSQ", "PSS" ],
                        "shown" : [ "RSQ", "PSS" ],
                        "title" : ""
                     },
                     "type" : "ScaleDiscrete"
                  },
                  "yAxis" : {
                     "settings" : {
                        "breaks" : [ 1, 2 ],
                        "expand" : [ 0.050, 0, 0.050, 0 ],
                        "labels" : [ "RSQ", "PSS" ],
                        "title" : "Marginal Inclusion Probability"
                     },
                     "type" : "ScaleContinuous"
                  }
               },
               "environmentName" : "plot_21",
               "error" : false,
               "errorMessage" : "",
               "filePathPng" : "resources/41/_3_t1603030929818.png",
               "height" : 400,
               "messages" : [],
               "name" : "inclusionProbabilitiesPlot",
               "optionMustBe" : {
                  "plotInclusionProbabilities" : true
               },
               "optionMustContain" : {},
               "position" : 17,
               "revision" : 0,
               "status" : "complete",
               "title" : "Inclusion Probabilities",
               "type" : "plot",
               "width" : 700
            },
            "modelComparisonTable" : {
               "citations" : [
                  "Clyde, M. A. (2018). BAS: Bayesian Adaptive Sampling for Bayesian Model Averaging. (Version 1.5.3)[Computer software].",
                  "Clyde, M. A., Ghosh, J., & Littman, M. L. (2011). Bayesian adaptive sampling for variable selection and model averaging. Journal of Computational and Graphical Statistics, 20, 80-101.",
                  "Consonni, G., Fouskakis, D., Liseo, B., & Ntzoufras, I. (2018). Prior Distributions for Objective Bayesian Analysis. Bayesian Analysis, 13, 627-679.",
                  "Liang, F., Paulo, R., Molina, G., Clyde, M. A., & Berger, J. O. (2008). Mixtures of g Priors for Bayesian Variable Selection. Journal of the American Statistical Association, 103, 410-423."
               ],
               "colCombines" : {
                  "citations" : [],
                  "error" : false,
                  "errorMessage" : "",
                  "fields" : {},
                  "listType" : "bool",
                  "messages" : [],
                  "name" : "",
                  "optionMustBe" : {},
                  "optionMustContain" : {},
                  "position" : 9999,
                  "rows" : [],
                  "title" : "",
                  "type" : "list"
               },
               "colFormats" : {
                  "citations" : [],
                  "error" : false,
                  "errorMessage" : "",
                  "fields" : {
                     "BF" : "sf:4;dp:3",
                     "BFM" : "sf:4;dp:3",
                     "R2" : "dp:3",
                     "postProbModel" : "sf:4;dp:3",
                     "priorProbModel" : "sf:4;dp:3"
                  },
                  "listType" : "string",
                  "messages" : [],
                  "name" : "",
                  "optionMustBe" : {},
                  "optionMustContain" : {},
                  "position" : 9999,
                  "rows" : [],
                  "title" : "colFormats",
                  "type" : "list"
               },
               "colNames" : {
                  "citations" : [],
                  "error" : false,
                  "errorMessage" : "",
                  "fields" : {},
                  "listType" : "string",
                  "messages" : [],
                  "name" : "",
                  "optionMustBe" : {},
                  "optionMustContain" : {},
                  "position" : 9999,
                  "rows" : [ "Models", "priorProbModel", "postProbModel", "BFM", "BF", "R2" ],
                  "title" : "colNames",
                  "type" : "list"
               },
               "colOvertitles" : {
                  "citations" : [],
                  "error" : false,
                  "errorMessage" : "",
                  "fields" : {},
                  "listType" : "string",
                  "messages" : [],
                  "name" : "",
                  "optionMustBe" : {},
                  "optionMustContain" : {},
                  "position" : 9999,
                  "rows" : [],
                  "title" : "colOvertitles",
                  "type" : "list"
               },
               "colRowCombinations" : [],
               "colTitles" : {
                  "citations" : [],
                  "error" : false,
                  "errorMessage" : "",
                  "fields" : {
                     "BF" : "BF<sub>10</sub>",
                     "BFM" : "BF<sub>M</sub>",
                     "Models" : "Models",
                     "R2" : "R²",
                     "postProbModel" : "P(M|data)",
                     "priorProbModel" : "P(M)"
                  },
                  "listType" : "string",
                  "messages" : [],
                  "name" : "",
                  "optionMustBe" : {},
                  "optionMustContain" : {},
                  "position" : 9999,
                  "rows" : [],
                  "title" : "colTitles",
                  "type" : "list"
               },
               "colTypes" : {
                  "citations" : [],
                  "error" : false,
                  "errorMessage" : "",
                  "fields" : {
                     "BF" : "number",
                     "BFM" : "number",
                     "Models" : "string",
                     "R2" : "number",
                     "postProbModel" : "number",
                     "priorProbModel" : "number"
                  },
                  "listType" : "string",
                  "messages" : [],
                  "name" : "",
                  "optionMustBe" : {},
                  "optionMustContain" : {},
                  "position" : 9999,
                  "rows" : [],
                  "title" : "colTypes",
                  "type" : "list"
               },
               "data" : [
                  [ "Null model", "PSS + RSQ", "PSS", "RSQ" ],
                  [
                     0.3333333333333333,
                     0.3333333333333333,
                     0.1666666666666667,
                     0.1666666666666667
                  ],
                  [
                     9.073178469591134e-18,
                     0.9959248127250221,
                     0.004075187233226326,
                     4.175153625367733e-11
                  ],
                  [
                     1.814635693918227e-17,
                     488.7749914415508,
                     0.02045931169193922,
                     2.087576812771025e-10
                  ],
                  [ 1.0, 1.097658131671141e+17, 898293193919720.1, 9203287.776958888 ],
                  [ 0.0, 0.2416737714929260, 0.2072262889872960, 0.1094775146837982 ]
               ],
               "error" : false,
               "errorMessage" : "",
               "expectedColumnCount" : 0,
               "expectedRowCount" : 0,
               "footnotes" : [],
               "messages" : [],
               "name" : "modelComparisonTable",
               "optionMustBe" : {
                  "bayesFactorOrder" : "nullModelTop",
                  "bayesFactorType" : "BF10",
                  "numShownModels" : 10,
                  "shownModels" : "limited"
               },
               "optionMustContain" : {},
               "position" : 11,
               "rowNames" : {
                  "citations" : [],
                  "error" : false,
                  "errorMessage" : "",
                  "fields" : {},
                  "listType" : "string",
                  "messages" : [],
                  "name" : "",
                  "optionMustBe" : {},
                  "optionMustContain" : {},
                  "position" : 9999,
                  "rows" : [],
                  "title" : "rowNames",
                  "type" : "list"
               },
               "rowTitles" : {
                  "citations" : [],
                  "error" : false,
                  "errorMessage" : "",
                  "fields" : {},
                  "listType" : "string",
                  "messages" : [],
                  "name" : "",
                  "optionMustBe" : {},
                  "optionMustContain" : {},
                  "position" : 9999,
                  "rows" : [],
                  "title" : "rowTitles",
                  "type" : "list"
               },
               "showSpecifiedColumnsOnly" : false,
               "specifiedColumns" : [ "BF", "BFM", "Models", "R2", "postProbModel", "priorProbModel" ],
               "status" : "complete",
               "title" : "Model Comparison - LOT",
               "transposeTable" : false,
               "transposeWithOvertitle" : false,
               "type" : "table"
            },
            "postDistContainer" : {
               "citations" : [],
               "data" : {
                  "Intercept" : {
                     "aspectRatio" : 0.0,
                     "citations" : [],
                     "editOptions" : {
                        "xAxis" : {
                           "settings" : {
                              "breaks" : [ -1.50, -1, -0.50, 0, 0.50, 1, 1.50 ],
                              "expand" : [ 0.050, 0, 0.050, 0 ],
                              "labels" : [ "-1.5", "-1.0", "-0.5", "0.0", "0.5", "1.0", "1.5" ],
                              "title" : "Intercept"
                           },
                           "type" : "ScaleContinuous"
                        },
                        "yAxis" : {
                           "settings" : {
                              "breaks" : [ 0, 0.20, 0.40, 0.60, 0.80, 1, 1.20 ],
                              "expand" : [ 0.050, 0, 0.050, 0 ],
                              "labels" : [ "0.0", "0.2", "0.4", "0.6", "0.8", "1.0", "1.2" ],
                              "title" : "Density"
                           },
                           "type" : "ScaleContinuous"
                        }
                     },
                     "environmentName" : "plot_11",
                     "error" : false,
                     "errorMessage" : "",
                     "filePathPng" : "resources/41/_1_t1603030939020.png",
                     "height" : 400,
                     "messages" : [],
                     "name" : "Intercept",
                     "optionMustBe" : {},
                     "optionMustContain" : {},
                     "position" : 9999,
                     "revision" : 0,
                     "status" : "complete",
                     "title" : "Intercept",
                     "type" : "plot",
                     "width" : 530
                  },
                  "PSS" : {
                     "aspectRatio" : 0.0,
                     "citations" : [],
                     "editOptions" : {
                        "xAxis" : {
                           "settings" : {
                              "breaks" : [ -0.60, -0.50, -0.40, -0.30, -0.20, -0.10, 0 ],
                              "expand" : [ 0.050, 0, 0.050, 0 ],
                              "labels" : [ "-0.6", "-0.5", "-0.4", "-0.3", "-0.2", "-0.1", "0.0" ],
                              "title" : "PSS"
                           },
                           "type" : "ScaleContinuous"
                        },
                        "yAxis" : {
                           "settings" : {
                              "breaks" : [ 0, 0.20, 0.40, 0.60, 0.80, 1, 1.20 ],
                              "expand" : [ 0.050, 0, 0.050, 0 ],
                              "labels" : [ "0.0", "0.2", "0.4", "0.6", "0.8", "1.0", "1.2" ],
                              "title" : "Density"
                           },
                           "type" : "ScaleContinuous"
                        }
                     },
                     "environmentName" : "plot_12",
                     "error" : false,
                     "errorMessage" : "",
                     "filePathPng" : "resources/41/_2_t1603030939663.png",
                     "height" : 400,
                     "messages" : [],
                     "name" : "PSS",
                     "optionMustBe" : {},
                     "optionMustContain" : {},
                     "position" : 9999,
                     "revision" : 0,
                     "status" : "complete",
                     "title" : "PSS",
                     "type" : "plot",
                     "width" : 530
                  },
                  "RSQ" : {
                     "aspectRatio" : 0.0,
                     "citations" : [],
                     "editOptions" : {
                        "xAxis" : {
                           "settings" : {
                              "breaks" : [ -0.40, -0.30, -0.20, -0.10, 0, 0.10 ],
                              "expand" : [ 0.050, 0, 0.050, 0 ],
                              "labels" : [ "-0.4", "-0.3", "-0.2", "-0.1", "0.0", "0.1" ],
                              "title" : "RSQ"
                           },
                           "type" : "ScaleContinuous"
                        },
                        "yAxis" : {
                           "settings" : {
                              "breaks" : [ 0, 0.20, 0.40, 0.60, 0.80, 1, 1.20 ],
                              "expand" : [ 0.050, 0, 0.050, 0 ],
                              "labels" : [ "0.0", "0.2", "0.4", "0.6", "0.8", "1.0", "1.2" ],
                              "title" : "Density"
                           },
                           "type" : "ScaleContinuous"
                        }
                     },
                     "environmentName" : "plot_13",
                     "error" : false,
                     "errorMessage" : "",
                     "filePathPng" : "resources/41/_3_t1603030939911.png",
                     "height" : 400,
                     "messages" : [],
                     "name" : "RSQ",
                     "optionMustBe" : {},
                     "optionMustContain" : {},
                     "position" : 9999,
                     "revision" : 0,
                     "status" : "complete",
                     "title" : "RSQ",
                     "type" : "plot",
                     "width" : 530
                  }
               },
               "data_order" : {
                  "Intercept" : 0,
                  "PSS" : 1,
                  "RSQ" : 2
               },
               "error" : false,
               "errorMessage" : "",
               "initCollapsed" : false,
               "messages" : [],
               "name" : "postDistContainer",
               "optionMustBe" : {
                  "nSimForCRI" : 1000,
                  "plotCoefficientsPosterior" : true,
                  "posteriorSummaryPlotCredibleIntervalValue" : 0.950,
                  "seed" : 1,
                  "setSeed" : false,
                  "summaryType" : "averaged"
               },
               "optionMustContain" : {},
               "order_increment" : 3,
               "position" : 19,
               "title" : "Marginal Posterior Distributions",
               "type" : "container"
            },
            "postSumContainer" : {
               "citations" : [],
               "data" : {
                  "postSumPlot" : {
                     "aspectRatio" : 0.0,
                     "citations" : [],
                     "editOptions" : {
                        "error" : "converting plotEditingOptions to JSON gave an error: expression"
                     },
                     "environmentName" : "plot_18",
                     "error" : false,
                     "errorMessage" : "",
                     "filePathPng" : "resources/41/_2_t1603030925435.png",
                     "height" : 400,
                     "messages" : [],
                     "name" : "postSumPlot",
                     "optionMustBe" : {
                        "omitIntercept" : true,
                        "postSummaryPlot" : true
                     },
                     "optionMustContain" : {},
                     "position" : 122,
                     "revision" : 0,
                     "status" : "complete",
                     "title" : "Posterior Coefficients with 95% Credible Interval",
                     "type" : "plot",
                     "width" : 530
                  },
                  "postSumTable" : {
                     "citations" : [],
                     "colCombines" : {
                        "citations" : [],
                        "error" : false,
                        "errorMessage" : "",
                        "fields" : {},
                        "listType" : "bool",
                        "messages" : [],
                        "name" : "",
                        "optionMustBe" : {},
                        "optionMustContain" : {},
                        "position" : 9999,
                        "rows" : [],
                        "title" : "",
                        "type" : "list"
                     },
                     "colFormats" : {
                        "citations" : [],
                        "error" : false,
                        "errorMessage" : "",
                        "fields" : {
                           "BFincl" : "sf:4;dp:3",
                           "lowerCri" : "sf:4;dp:3",
                           "mean" : "sf:4;dp:3",
                           "pIncl" : "sf:4;dp:3",
                           "pInclprior" : "sf:4;dp:3",
                           "sd" : "sf:4;dp:3",
                           "upperCri" : "sf:4;dp:3"
                        },
                        "listType" : "string",
                        "messages" : [],
                        "name" : "",
                        "optionMustBe" : {},
                        "optionMustContain" : {},
                        "position" : 9999,
                        "rows" : [],
                        "title" : "colFormats",
                        "type" : "list"
                     },
                     "colNames" : {
                        "citations" : [],
                        "error" : false,
                        "errorMessage" : "",
                        "fields" : {},
                        "listType" : "string",
                        "messages" : [],
                        "name" : "",
                        "optionMustBe" : {},
                        "optionMustContain" : {},
                        "position" : 9999,
                        "rows" : [
                           "coefficient",
                           "mean",
                           "sd",
                           "pInclprior",
                           "pIncl",
                           "BFincl",
                           "lowerCri",
                           "upperCri"
                        ],
                        "title" : "colNames",
                        "type" : "list"
                     },
                     "colOvertitles" : {
                        "citations" : [],
                        "error" : false,
                        "errorMessage" : "",
                        "fields" : {
                           "lowerCri" : "95% Credible Interval",
                           "upperCri" : "95% Credible Interval"
                        },
                        "listType" : "string",
                        "messages" : [],
                        "name" : "",
                        "optionMustBe" : {},
                        "optionMustContain" : {},
                        "position" : 9999,
                        "rows" : [],
                        "title" : "colOvertitles",
                        "type" : "list"
                     },
                     "colRowCombinations" : [],
                     "colTitles" : {
                        "citations" : [],
                        "error" : false,
                        "errorMessage" : "",
                        "fields" : {
                           "BFincl" : "BF<sub>inclusion</sub>",
                           "coefficient" : "Coefficient",
                           "lowerCri" : "Lower",
                           "mean" : "Mean",
                           "pIncl" : "P(incl|data)",
                           "pInclprior" : "P(incl)",
                           "sd" : "SD",
                           "upperCri" : "Upper"
                        },
                        "listType" : "string",
                        "messages" : [],
                        "name" : "",
                        "optionMustBe" : {},
                        "optionMustContain" : {},
                        "position" : 9999,
                        "rows" : [],
                        "title" : "colTitles",
                        "type" : "list"
                     },
                     "colTypes" : {
                        "citations" : [],
                        "error" : false,
                        "errorMessage" : "",
                        "fields" : {
                           "BFincl" : "number",
                           "coefficient" : "string",
                           "lowerCri" : "number",
                           "mean" : "number",
                           "pIncl" : "number",
                           "pInclprior" : "number",
                           "sd" : "number",
                           "upperCri" : "number"
                        },
                        "listType" : "string",
                        "messages" : [],
                        "name" : "",
                        "optionMustBe" : {},
                        "optionMustContain" : {},
                        "position" : 9999,
                        "rows" : [],
                        "title" : "colTypes",
                        "type" : "list"
                     },
                     "data" : [
                        [ "Intercept", "PSS", "RSQ" ],
                        [ 0.006153846153845544, -0.3101949422947811, -0.1300478960745474 ],
                        [ 0.2389358683906364, 0.04196017434755614, 0.03542725945382161 ],
                        [ 1.0, 0.50, 0.50 ],
                        [ 1.0, 0.9999999999582484, 0.9959248127667736 ],
                        [ 1.0, 23951209281.70818, 244.3874982348474 ],
                        [ -0.4725793973070420, -0.3951271099504025, -0.1981978584478818 ],
                        [ 0.4410815973236396, -0.2333672058737401, -0.06186318322488864 ]
                     ],
                     "error" : false,
                     "errorMessage" : "",
                     "expectedColumnCount" : 0,
                     "expectedRowCount" : 0,
                     "footnotes" : [],
                     "messages" : [],
                     "name" : "postSumTable",
                     "optionMustBe" : {
                        "bayesFactorType" : "BF10",
                        "effectsType" : "allModels",
                        "postSummaryTable" : true
                     },
                     "optionMustContain" : {},
                     "position" : 121,
                     "rowNames" : {
                        "citations" : [],
                        "error" : false,
                        "errorMessage" : "",
                        "fields" : {},
                        "listType" : "string",
                        "messages" : [],
                        "name" : "",
                        "optionMustBe" : {},
                        "optionMustContain" : {},
                        "position" : 9999,
                        "rows" : [],
                        "title" : "rowNames",
                        "type" : "list"
                     },
                     "rowTitles" : {
                        "citations" : [],
                        "error" : false,
                        "errorMessage" : "",
                        "fields" : {},
                        "listType" : "string",
                        "messages" : [],
                        "name" : "",
                        "optionMustBe" : {},
                        "optionMustContain" : {},
                        "position" : 9999,
                        "rows" : [],
                        "title" : "rowTitles",
                        "type" : "list"
                     },
                     "showSpecifiedColumnsOnly" : false,
                     "specifiedColumns" : [
                        "BFincl",
                        "coefficient",
                        "lowerCri",
                        "mean",
                        "pIncl",
                        "pInclprior",
                        "sd",
                        "upperCri"
                     ],
                     "status" : "complete",
                     "title" : "Posterior Summaries of Coefficients",
                     "transposeTable" : false,
                     "transposeWithOvertitle" : false,
                     "type" : "table"
                  }
               },
               "data_order" : {
                  "postSumPlot" : 1,
                  "postSumTable" : 0
               },
               "error" : false,
               "errorMessage" : "",
               "initCollapsed" : false,
               "messages" : [],
               "name" : "postSumContainer",
               "optionMustBe" : {
                  "nSimForCRI" : 1000,
                  "posteriorSummaryPlotCredibleIntervalValue" : 0.950,
                  "seed" : 1,
                  "setSeed" : false,
                  "summaryType" : "averaged"
               },
               "optionMustContain" : {},
               "order_increment" : 2,
               "position" : 12,
               "title" : "Posterior Summary",
               "type" : "container"
            },
            "postSumModel" : {
               "citations" : [],
               "environmentName" : "state_1273",
               "error" : false,
               "errorMessage" : "",
               "messages" : [],
               "name" : "postSumModel",
               "optionMustBe" : {
                  "nSimForCRI" : 1000,
                  "posteriorSummaryPlotCredibleIntervalValue" : 0.950,
                  "seed" : 1,
                  "setSeed" : false,
                  "summaryType" : "averaged"
               },
               "optionMustContain" : {},
               "position" : 9999,
               "title" : "",
               "type" : "state"
            },
            "qqPlot" : {
               "aspectRatio" : 0.0,
               "citations" : [],
               "editOptions" : {
                  "xAxis" : {
                     "settings" : {
                        "breaks" : [],
                        "expand" : [ 0.050, 0, 0.050, 0 ],
                        "labels" : [],
                        "title" : "Theoretical quantiles"
                     },
                     "type" : "ScaleContinuous"
                  },
                  "yAxis" : {
                     "settings" : {
                        "breaks" : [],
                        "expand" : [ 0.050, 0, 0.050, 0 ],
                        "labels" : [],
                        "title" : "Observed quantiles"
                     },
                     "type" : "ScaleContinuous"
                  }
               },
               "environmentName" : "plot_10",
               "error" : false,
               "errorMessage" : "",
               "filePathPng" : "resources/41/_0_t1603030938823.png",
               "height" : 400,
               "messages" : [],
               "name" : "qqPlot",
               "optionMustBe" : {
                  "plotQQplot" : true
               },
               "optionMustContain" : {},
               "position" : 18,
               "revision" : 0,
               "status" : "complete",
               "title" : "Q-Q Plot",
               "type" : "plot",
               "width" : 700
            }
         },
         "data_order" : {
            "ResidualsVsFittedPlot" : 5,
            "basregModel" : 0,
            "inclusionProbabilitiesPlot" : 4,
            "modelComparisonTable" : 1,
            "postDistContainer" : 7,
            "postSumContainer" : 2,
            "postSumModel" : 3,
            "qqPlot" : 6
         },
         "error" : false,
         "errorMessage" : "",
         "initCollapsed" : false,
         "messages" : [],
         "name" : "basreg",
         "optionMustBe" : {
            "alpha" : 3.0,
            "bernoulliParam" : 0.50,
            "betaBinomialParamA" : 1.0,
            "betaBinomialParamB" : 1.0,
            "castilloParamU" : 1.0,
            "covariates" : [ "PSS", "RSQ" ],
            "dependent" : "LOT",
            "iterationsMCMC" : 0,
            "modelPrior" : "beta.binomial",
            "modelTerms" : [
               {
                  "components" : [ "PSS" ],
                  "isNuisance" : false
               },
               {
                  "components" : [ "RSQ" ],
                  "isNuisance" : false
               }
            ],
            "numberOfModels" : 0,
            "priorRegressionCoefficients" : "JZS",
            "rScale" : 0.3540,
            "samplingMethod" : "BAS",
            "seed" : 1,
            "setSeed" : false,
            "wilsonParamLambda" : 1.0,
            "wlsWeights" : ""
         },
         "optionMustContain" : {},
         "order_increment" : 8,
         "position" : 1,
         "title" : "",
         "type" : "container"
      },
      "descriptivesTable" : {
         "citations" : [],
         "colCombines" : {
            "citations" : [],
            "error" : false,
            "errorMessage" : "",
            "fields" : {},
            "listType" : "bool",
            "messages" : [],
            "name" : "",
            "optionMustBe" : {},
            "optionMustContain" : {},
            "position" : 9999,
            "rows" : [],
            "title" : "",
            "type" : "list"
         },
         "colFormats" : {
            "citations" : [],
            "error" : false,
            "errorMessage" : "",
            "fields" : {
               "mean" : "sf:4;dp:3",
               "sd" : "sf:4;dp:3"
            },
            "listType" : "string",
            "messages" : [],
            "name" : "",
            "optionMustBe" : {},
            "optionMustContain" : {},
            "position" : 9999,
            "rows" : [],
            "title" : "colFormats",
            "type" : "list"
         },
         "colNames" : {
            "citations" : [],
            "error" : false,
            "errorMessage" : "",
            "fields" : {},
            "listType" : "string",
            "messages" : [],
            "name" : "",
            "optionMustBe" : {},
            "optionMustContain" : {},
            "position" : 9999,
            "rows" : [ "v", "N", "mean", "sd" ],
            "title" : "colNames",
            "type" : "list"
         },
         "colOvertitles" : {
            "citations" : [],
            "error" : false,
            "errorMessage" : "",
            "fields" : {},
            "listType" : "string",
            "messages" : [],
            "name" : "",
            "optionMustBe" : {},
            "optionMustContain" : {},
            "position" : 9999,
            "rows" : [],
            "title" : "colOvertitles",
            "type" : "list"
         },
         "colRowCombinations" : [],
         "colTitles" : {
            "citations" : [],
            "error" : false,
            "errorMessage" : "",
            "fields" : {
               "N" : "N",
               "mean" : "Mean",
               "sd" : "SD",
               "v" : ""
            },
            "listType" : "string",
            "messages" : [],
            "name" : "",
            "optionMustBe" : {},
            "optionMustContain" : {},
            "position" : 9999,
            "rows" : [],
            "title" : "colTitles",
            "type" : "list"
         },
         "colTypes" : {
            "citations" : [],
            "error" : false,
            "errorMessage" : "",
            "fields" : {
               "N" : "integer",
               "mean" : "number",
               "sd" : "number",
               "v" : "string"
            },
            "listType" : "string",
            "messages" : [],
            "name" : "",
            "optionMustBe" : {},
            "optionMustContain" : {},
            "position" : 9999,
            "rows" : [],
            "title" : "colTypes",
            "type" : "list"
         },
         "data" : [
            [ "LOT", "PSS", "RSQ" ],
            [ 325, 325, 325 ],
            [ 0.006153846153845957, 0.002307692307692258, 0.006923076923077020 ],
            [ 4.930751230016345, 6.030301767839324, 7.307098891285620 ]
         ],
         "error" : false,
         "errorMessage" : "",
         "expectedColumnCount" : 0,
         "expectedRowCount" : 0,
         "footnotes" : [],
         "messages" : [],
         "name" : "descriptivesTable",
         "optionMustBe" : {
            "covariates" : [ "PSS", "RSQ" ],
            "dependent" : "LOT",
            "descriptives" : true
         },
         "optionMustContain" : {},
         "position" : 2,
         "rowNames" : {
            "citations" : [],
            "error" : false,
            "errorMessage" : "",
            "fields" : {},
            "listType" : "string",
            "messages" : [],
            "name" : "",
            "optionMustBe" : {},
            "optionMustContain" : {},
            "position" : 9999,
            "rows" : [],
            "title" : "rowNames",
            "type" : "list"
         },
         "rowTitles" : {
            "citations" : [],
            "error" : false,
            "errorMessage" : "",
            "fields" : {},
            "listType" : "string",
            "messages" : [],
            "name" : "",
            "optionMustBe" : {},
            "optionMustContain" : {},
            "position" : 9999,
            "rows" : [],
            "title" : "rowTitles",
            "type" : "list"
         },
         "showSpecifiedColumnsOnly" : false,
         "specifiedColumns" : [ "N", "mean", "sd", "v" ],
         "status" : "complete",
         "title" : "Descriptives",
         "transposeTable" : false,
         "transposeWithOvertitle" : false,
         "type" : "table"
      }
   },
   "data_order" : {
      "basreg" : 0,
      "descriptivesTable" : 1
   },
   "error" : false,
   "errorMessage" : "",
   "initCollapsed" : false,
   "messages" : [],
   "name" : "",
   "optionMustBe" : {},
   "optionMustContain" : {},
   "options" : {
      ".meta" : {
         "covariates" : {
            "containsColumn" : true
         },
         "dependent" : {
            "containsColumn" : true
         },
         "modelTerms" : [ {}, {} ],
         "wlsWeights" : {
            "containsColumn" : true
         }
      },
      "alpha" : 3.0,
      "bayesFactorOrder" : "nullModelTop",
      "bayesFactorType" : "BF10",
      "bernoulliParam" : 0.50,
      "betaBinomialParamA" : 1.0,
      "betaBinomialParamB" : 1.0,
      "castilloParamU" : 1.0,
      "covariates" : [ "PSS", "RSQ" ],
      "dependent" : "LOT",
      "descriptives" : true,
      "effectsType" : "allModels",
      "iterationsMCMC" : 0,
      "modelPrior" : "beta.binomial",
      "modelTerms" : [
         {
            "components" : [ "PSS" ],
            "isNuisance" : false
         },
         {
            "components" : [ "RSQ" ],
            "isNuisance" : false
         }
      ],
      "nSimForCRI" : 1000,
      "numShownModels" : 10,
      "numberOfModels" : 0,
      "omitIntercept" : true,
      "plotCoefficientsPosterior" : true,
      "plotHeight" : 320,
      "plotInclusionProbabilities" : true,
      "plotLogPosteriorOdds" : false,
      "plotModelComplexity" : false,
      "plotModelProbabilities" : false,
      "plotQQplot" : true,
      "plotResidualsVsFitted" : true,
      "plotWidth" : 480,
      "postSummaryPlot" : true,
      "postSummaryTable" : true,
      "posteriorSummaryPlotCredibleIntervalValue" : 0.950,
      "priorRegressionCoefficients" : "JZS",
      "rScale" : 0.3540,
      "samplingMethod" : "BAS",
      "seed" : 1,
      "setSeed" : false,
      "shownModels" : "limited",
      "summaryType" : "averaged",
      "wilsonParamLambda" : 1.0,
      "wlsWeights" : ""
   },
   "order_increment" : 2,
   "position" : 9999,
   "relativePathKeep" : "resources/41/state",
   "title" : "RSQ and PSS as predictors of LOT. Bayesian inference",
   "type" : "results"
}
