# Supplementary material for: Individual factors in the relationship between stress and resilience in mental health psychology practitioners during the COVID-19 pandemic
Source: J Health Psychol. 2021 Dec 7;27(11):2613–31. doi: 10.1177/13591053211059393 (PMC9483698; doi:10.1177/13591053211059393)
Supplement: sj-jasp-3-hpq-10.1177_13591053211059393 – Supplemental material for Individual factors in the relationship between stress and resilience in mental health psychology practitioners during the COVID-19 pandemic [file sj-jasp-3-hpq-10.1177_13591053211059393.jasp › resources/50/jaspResults.json]

{
   "citations" : [ "JASP Team (2020). JASP (Version 0.13.1) [Computer software]." ],
   "data" : {
      "modelContainer" : {
         "citations" : [],
         "data" : {
            "anovaTable" : {
               "citations" : [],
               "colCombines" : {
                  "citations" : [],
                  "error" : false,
                  "errorMessage" : "",
                  "fields" : {
                     "model" : true
                  },
                  "listType" : "bool",
                  "messages" : [],
                  "name" : "",
                  "optionMustBe" : {},
                  "optionMustContain" : {},
                  "position" : 9999,
                  "rows" : [],
                  "title" : "",
                  "type" : "list"
               },
               "colFormats" : {
                  "citations" : [],
                  "error" : false,
                  "errorMessage" : "",
                  "fields" : {
                     "F" : "sf:4;dp:3",
                     "MS" : "sf:4;dp:3",
                     "SS" : "sf:4;dp:3",
                     "p" : "dp:3;p:.001"
                  },
                  "listType" : "string",
                  "messages" : [],
                  "name" : "",
                  "optionMustBe" : {},
                  "optionMustContain" : {},
                  "position" : 9999,
                  "rows" : [],
                  "title" : "colFormats",
                  "type" : "list"
               },
               "colNames" : {
                  "citations" : [],
                  "error" : false,
                  "errorMessage" : "",
                  "fields" : {},
                  "listType" : "string",
                  "messages" : [],
                  "name" : "",
                  "optionMustBe" : {},
                  "optionMustContain" : {},
                  "position" : 9999,
                  "rows" : [
                     "model",
                     "cases",
                     "SS",
                     "df",
                     "MS",
                     "F",
                     "p",
                     "vovksellke",
                     "",
                     ".isNewGroup"
                  ],
                  "title" : "colNames",
                  "type" : "list"
               },
               "colOvertitles" : {
                  "citations" : [],
                  "error" : false,
                  "errorMessage" : "",
                  "fields" : {},
                  "listType" : "string",
                  "messages" : [],
                  "name" : "",
                  "optionMustBe" : {},
                  "optionMustContain" : {},
                  "position" : 9999,
                  "rows" : [],
                  "title" : "colOvertitles",
                  "type" : "list"
               },
               "colRowCombinations" : [],
               "colTitles" : {
                  "citations" : [],
                  "error" : false,
                  "errorMessage" : "",
                  "fields" : {
                     "F" : "F",
                     "MS" : "Mean Square",
                     "SS" : "Sum of Squares",
                     "cases" : "",
                     "df" : "df",
                     "model" : "Model",
                     "p" : "p"
                  },
                  "listType" : "string",
                  "messages" : [],
                  "name" : "",
                  "optionMustBe" : {},
                  "optionMustContain" : {},
                  "position" : 9999,
                  "rows" : [],
                  "title" : "colTitles",
                  "type" : "list"
               },
               "colTypes" : {
                  "citations" : [],
                  "error" : false,
                  "errorMessage" : "",
                  "fields" : {
                     "F" : "number",
                     "MS" : "number",
                     "SS" : "number",
                     "cases" : "string",
                     "df" : "integer",
                     "model" : "string",
                     "p" : "pvalue"
                  },
                  "listType" : "string",
                  "messages" : [],
                  "name" : "",
                  "optionMustBe" : {},
                  "optionMustContain" : {},
                  "position" : 9999,
                  "rows" : [],
                  "title" : "colTypes",
                  "type" : "list"
               },
               "data" : [
                  [ "H₁", "H₁", "H₁" ],
                  [ "Regression", "Residual", "Total" ],
                  [ 2044.952792160901, 5781.434900146793, 7826.387692307694 ],
                  [ 2.0, 322.0, 324.0 ],
                  [ 1022.476396080451, 17.95476677064221 ],
                  [ 56.94735048033588 ],
                  [ 6.673588734059785e-22 ],
                  [ 1.130560566798780e+19 ],
                  [],
                  [ true, false, false ]
               ],
               "error" : false,
               "errorMessage" : "",
               "expectedColumnCount" : 0,
               "expectedRowCount" : 0,
               "footnotes" : [
                  {
                     "cols" : null,
                     "rows" : null,
                     "symbol" : "<em>Note.</em>",
                     "text" : "The intercept model is omitted, as no meaningful information can be shown."
                  }
               ],
               "messages" : [],
               "name" : "anovaTable",
               "optionMustBe" : {
                  "VovkSellkeMPR" : false,
                  "modelFit" : true
               },
               "optionMustContain" : {},
               "position" : 2,
               "rowNames" : {
                  "citations" : [],
                  "error" : false,
                  "errorMessage" : "",
                  "fields" : {},
                  "listType" : "string",
                  "messages" : [],
                  "name" : "",
                  "optionMustBe" : {},
                  "optionMustContain" : {},
                  "position" : 9999,
                  "rows" : [],
                  "title" : "rowNames",
                  "type" : "list"
               },
               "rowTitles" : {
                  "citations" : [],
                  "error" : false,
                  "errorMessage" : "",
                  "fields" : {},
                  "listType" : "string",
                  "messages" : [],
                  "name" : "",
                  "optionMustBe" : {},
                  "optionMustContain" : {},
                  "position" : 9999,
                  "rows" : [],
                  "title" : "rowTitles",
                  "type" : "list"
               },
               "showSpecifiedColumnsOnly" : true,
               "specifiedColumns" : [ "F", "MS", "SS", "cases", "df", "model", "p" ],
               "status" : "complete",
               "title" : "ANOVA",
               "transposeTable" : false,
               "transposeWithOvertitle" : false,
               "type" : "table"
            },
            "coeffTable" : {
               "citations" : [],
               "colCombines" : {
                  "citations" : [],
                  "error" : false,
                  "errorMessage" : "",
                  "fields" : {
                     "model" : true
                  },
                  "listType" : "bool",
                  "messages" : [],
                  "name" : "",
                  "optionMustBe" : {},
                  "optionMustContain" : {},
                  "position" : 9999,
                  "rows" : [],
                  "title" : "",
                  "type" : "list"
               },
               "colFormats" : {
                  "citations" : [],
                  "error" : false,
                  "errorMessage" : "",
                  "fields" : {
                     "SE" : "sf:4;dp:3",
                     "VIF" : "sf:4;dp:3",
                     "lower" : "sf:4;dp:3",
                     "p" : "dp:3;p:.001",
                     "standCoeff" : "sf:4;dp:3",
                     "t" : "sf:4;dp:3",
                     "tolerance" : "dp:3",
                     "unstandCoeff" : "sf:4;dp:3",
                     "upper" : "sf:4;dp:3"
                  },
                  "listType" : "string",
                  "messages" : [],
                  "name" : "",
                  "optionMustBe" : {},
                  "optionMustContain" : {},
                  "position" : 9999,
                  "rows" : [],
                  "title" : "colFormats",
                  "type" : "list"
               },
               "colNames" : {
                  "citations" : [],
                  "error" : false,
                  "errorMessage" : "",
                  "fields" : {},
                  "listType" : "string",
                  "messages" : [],
                  "name" : "",
                  "optionMustBe" : {},
                  "optionMustContain" : {},
                  "position" : 9999,
                  "rows" : [
                     "model",
                     "name",
                     "unstandCoeff",
                     "SE",
                     "standCoeff",
                     "t",
                     "p",
                     "lower",
                     "upper",
                     "tolerance",
                     "VIF",
                     "vovksellke",
                     "",
                     ".isNewGroup"
                  ],
                  "title" : "colNames",
                  "type" : "list"
               },
               "colOvertitles" : {
                  "citations" : [],
                  "error" : false,
                  "errorMessage" : "",
                  "fields" : {
                     "VIF" : "Collinearity Statistics",
                     "lower" : "95% CI",
                     "tolerance" : "Collinearity Statistics",
                     "upper" : "95% CI"
                  },
                  "listType" : "string",
                  "messages" : [],
                  "name" : "",
                  "optionMustBe" : {},
                  "optionMustContain" : {},
                  "position" : 9999,
                  "rows" : [],
                  "title" : "colOvertitles",
                  "type" : "list"
               },
               "colRowCombinations" : [],
               "colTitles" : {
                  "citations" : [],
                  "error" : false,
                  "errorMessage" : "",
                  "fields" : {
                     "SE" : "Standard Error",
                     "VIF" : "VIF",
                     "lower" : "Lower",
                     "model" : "Model",
                     "name" : "",
                     "p" : "p",
                     "standCoeff" : "Standardized",
                     "t" : "t",
                     "tolerance" : "Tolerance",
                     "unstandCoeff" : "Unstandardized",
                     "upper" : "Upper"
                  },
                  "listType" : "string",
                  "messages" : [],
                  "name" : "",
                  "optionMustBe" : {},
                  "optionMustContain" : {},
                  "position" : 9999,
                  "rows" : [],
                  "title" : "colTitles",
                  "type" : "list"
               },
               "colTypes" : {
                  "citations" : [],
                  "error" : false,
                  "errorMessage" : "",
                  "fields" : {
                     "SE" : "number",
                     "VIF" : "number",
                     "lower" : "number",
                     "model" : "string",
                     "name" : "string",
                     "p" : "pvalue",
                     "standCoeff" : "number",
                     "t" : "number",
                     "tolerance" : "number",
                     "unstandCoeff" : "number",
                     "upper" : "number"
                  },
                  "listType" : "string",
                  "messages" : [],
                  "name" : "",
                  "optionMustBe" : {},
                  "optionMustContain" : {},
                  "position" : 9999,
                  "rows" : [],
                  "title" : "colTypes",
                  "type" : "list"
               },
               "data" : [
                  [ "H₀", "H₁", "H₁", "H₁" ],
                  [ "(Intercept)", "(Intercept)", "PSS", "RSQ" ],
                  [
                     0.003846153846153386,
                     0.001996774805344343,
                     0.3015161492876182,
                     0.1666271450210023
                  ],
                  [
                     0.2726255113569128,
                     0.2350435835415673,
                     0.04157467307707031,
                     0.03431017265319768
                  ],
                  [ null, null, 0.3699486526547119, 0.2477322599167164 ],
                  [
                     0.01410782808626491,
                     0.008495338503853327,
                     7.25239976580630,
                     4.856493923981253
                  ],
                  [
                     0.9887526381755505,
                     0.9932270428943010,
                     3.069095204276361e-12,
                     1.867616093674847e-06
                  ],
                  [
                     -0.5324934965373324,
                     -0.4604182372001666,
                     0.2197238592774602,
                     0.09912673228783039
                  ],
                  [
                     0.5401858042296391,
                     0.4644117868108553,
                     0.3833084392977762,
                     0.2341275577541742
                  ],
                  [ null, null, 0.8816556216187798, 0.8816556216187799 ],
                  [ null, null, 1.134229709967631, 1.134229709967631 ],
                  [ 1.0, 1.0, 4521591825.010919, 14932.93595530392 ],
                  [],
                  [ false, true, false, false ]
               ],
               "error" : false,
               "errorMessage" : "",
               "expectedColumnCount" : 0,
               "expectedRowCount" : 0,
               "footnotes" : [],
               "messages" : [],
               "name" : "coeffTable",
               "optionMustBe" : {
                  "VovkSellkeMPR" : false,
                  "collinearityDiagnostics" : true,
                  "regressionCoefficientsConfidenceIntervals" : true,
                  "regressionCoefficientsConfidenceIntervalsInterval" : 0.950,
                  "regressionCoefficientsEstimates" : true
               },
               "optionMustContain" : {},
               "position" : 3,
               "rowNames" : {
                  "citations" : [],
                  "error" : false,
                  "errorMessage" : "",
                  "fields" : {},
                  "listType" : "string",
                  "messages" : [],
                  "name" : "",
                  "optionMustBe" : {},
                  "optionMustContain" : {},
                  "position" : 9999,
                  "rows" : [],
                  "title" : "rowNames",
                  "type" : "list"
               },
               "rowTitles" : {
                  "citations" : [],
                  "error" : false,
                  "errorMessage" : "",
                  "fields" : {},
                  "listType" : "string",
                  "messages" : [],
                  "name" : "",
                  "optionMustBe" : {},
                  "optionMustContain" : {},
                  "position" : 9999,
                  "rows" : [],
                  "title" : "rowTitles",
                  "type" : "list"
               },
               "showSpecifiedColumnsOnly" : true,
               "specifiedColumns" : [
                  "SE",
                  "VIF",
                  "lower",
                  "model",
                  "name",
                  "p",
                  "standCoeff",
                  "t",
                  "tolerance",
                  "unstandCoeff",
                  "upper"
               ],
               "status" : "complete",
               "title" : "Coefficients",
               "transposeTable" : false,
               "transposeWithOvertitle" : false,
               "type" : "table"
            },
            "collinearityTable" : {
               "citations" : [],
               "colCombines" : {
                  "citations" : [],
                  "error" : false,
                  "errorMessage" : "",
                  "fields" : {
                     "model" : true
                  },
                  "listType" : "bool",
                  "messages" : [],
                  "name" : "",
                  "optionMustBe" : {},
                  "optionMustContain" : {},
                  "position" : 9999,
                  "rows" : [],
                  "title" : "",
                  "type" : "list"
               },
               "colFormats" : {
                  "citations" : [],
                  "error" : false,
                  "errorMessage" : "",
                  "fields" : {
                     "(Intercept)" : "dp:3",
                     "JaspColumn_.5._Encoded" : "dp:3",
                     "JaspColumn_.6._Encoded" : "dp:3",
                     "condIndex" : "sf:4;dp:3",
                     "eigenvalue" : "sf:4;dp:3"
                  },
                  "listType" : "string",
                  "messages" : [],
                  "name" : "",
                  "optionMustBe" : {},
                  "optionMustContain" : {},
                  "position" : 9999,
                  "rows" : [],
                  "title" : "colFormats",
                  "type" : "list"
               },
               "colNames" : {
                  "citations" : [],
                  "error" : false,
                  "errorMessage" : "",
                  "fields" : {},
                  "listType" : "string",
                  "messages" : [],
                  "name" : "",
                  "optionMustBe" : {},
                  "optionMustContain" : {},
                  "position" : 9999,
                  "rows" : [
                     "model",
                     "dimension",
                     "eigenvalue",
                     "condIndex",
                     "(Intercept)",
                     "JaspColumn_.6._Encoded",
                     "JaspColumn_.5._Encoded",
                     ".isNewGroup"
                  ],
                  "title" : "colNames",
                  "type" : "list"
               },
               "colOvertitles" : {
                  "citations" : [],
                  "error" : false,
                  "errorMessage" : "",
                  "fields" : {
                     "(Intercept)" : "Variance Proportions",
                     "JaspColumn_.5._Encoded" : "Variance Proportions",
                     "JaspColumn_.6._Encoded" : "Variance Proportions"
                  },
                  "listType" : "string",
                  "messages" : [],
                  "name" : "",
                  "optionMustBe" : {},
                  "optionMustContain" : {},
                  "position" : 9999,
                  "rows" : [],
                  "title" : "colOvertitles",
                  "type" : "list"
               },
               "colRowCombinations" : [],
               "colTitles" : {
                  "citations" : [],
                  "error" : false,
                  "errorMessage" : "",
                  "fields" : {
                     "(Intercept)" : "(Intercept)",
                     "JaspColumn_.5._Encoded" : "RSQ",
                     "JaspColumn_.6._Encoded" : "PSS",
                     "condIndex" : "Condition Index",
                     "dimension" : "Dimension",
                     "eigenvalue" : "Eigenvalue",
                     "model" : "Model"
                  },
                  "listType" : "string",
                  "messages" : [],
                  "name" : "",
                  "optionMustBe" : {},
                  "optionMustContain" : {},
                  "position" : 9999,
                  "rows" : [],
                  "title" : "colTitles",
                  "type" : "list"
               },
               "colTypes" : {
                  "citations" : [],
                  "error" : false,
                  "errorMessage" : "",
                  "fields" : {
                     "(Intercept)" : "number",
                     "JaspColumn_.5._Encoded" : "number",
                     "JaspColumn_.6._Encoded" : "number",
                     "condIndex" : "number",
                     "dimension" : "integer",
                     "eigenvalue" : "number",
                     "model" : "string"
                  },
                  "listType" : "string",
                  "messages" : [],
                  "name" : "",
                  "optionMustBe" : {},
                  "optionMustContain" : {},
                  "position" : 9999,
                  "rows" : [],
                  "title" : "colTypes",
                  "type" : "list"
               },
               "data" : [
                  [ "H₁", "H₁", "H₁" ],
                  [ 1, 2, 3 ],
                  [ 1.344014940604140, 0.9999978856189565, 0.6559871737769001 ],
                  [ 1.0, 1.159317809045415, 1.431378120011515 ],
                  [ 5.578702676532677e-06, 0.9999923606801721, 2.060617151320055e-06 ],
                  [ 0.3279896852863096, 6.707984396403951e-06, 0.6720036067292939 ],
                  [ 0.3279915265004561, 1.094335157570583e-06, 0.6720073791643864 ],
                  [ true, false, false ]
               ],
               "error" : false,
               "errorMessage" : "",
               "expectedColumnCount" : 0,
               "expectedRowCount" : 0,
               "footnotes" : [
                  {
                     "cols" : null,
                     "rows" : null,
                     "symbol" : "<em>Note.</em>",
                     "text" : "The intercept model is omitted, as no meaningful information can be shown."
                  }
               ],
               "messages" : [],
               "name" : "collinearityTable",
               "optionMustBe" : {
                  "collinearityDiagnostics" : true
               },
               "optionMustContain" : {},
               "position" : 8,
               "rowNames" : {
                  "citations" : [],
                  "error" : false,
                  "errorMessage" : "",
                  "fields" : {},
                  "listType" : "string",
                  "messages" : [],
                  "name" : "",
                  "optionMustBe" : {},
                  "optionMustContain" : {},
                  "position" : 9999,
                  "rows" : [],
                  "title" : "rowNames",
                  "type" : "list"
               },
               "rowTitles" : {
                  "citations" : [],
                  "error" : false,
                  "errorMessage" : "",
                  "fields" : {},
                  "listType" : "string",
                  "messages" : [],
                  "name" : "",
                  "optionMustBe" : {},
                  "optionMustContain" : {},
                  "position" : 9999,
                  "rows" : [],
                  "title" : "rowTitles",
                  "type" : "list"
               },
               "showSpecifiedColumnsOnly" : false,
               "specifiedColumns" : [
                  "(Intercept)",
                  "JaspColumn_.5._Encoded",
                  "JaspColumn_.6._Encoded",
                  "condIndex",
                  "dimension",
                  "eigenvalue",
                  "model"
               ],
               "status" : "complete",
               "title" : "Collinearity Diagnostics",
               "transposeTable" : false,
               "transposeWithOvertitle" : false,
               "type" : "table"
            },
            "model" : {
               "citations" : [],
               "environmentName" : "state_14",
               "error" : false,
               "errorMessage" : "",
               "messages" : [],
               "name" : "model",
               "optionMustBe" : {},
               "optionMustContain" : {},
               "position" : 9999,
               "title" : "",
               "type" : "state"
            },
            "residualsQQPlot" : {
               "aspectRatio" : 0.0,
               "citations" : [],
               "editOptions" : {
                  "xAxis" : {
                     "settings" : {
                        "breaks" : [ -3, -2, -1, 0, 1, 2, 3 ],
                        "expand" : [ 0.050, 0, 0.050, 0 ],
                        "labels" : [ "-3", "-2", "-1", "0", "1", "2", "3" ],
                        "title" : "Theoretical Quantiles"
                     },
                     "type" : "ScaleContinuous"
                  },
                  "yAxis" : {
                     "settings" : {
                        "breaks" : [ -3, -2, -1, 0, 1, 2, 3 ],
                        "expand" : [ 0.050, 0, 0.050, 0 ],
                        "labels" : [ "-3", "-2", "-1", "0", "1", "2", "3" ],
                        "title" : "Standardized Residuals"
                     },
                     "type" : "ScaleContinuous"
                  }
               },
               "environmentName" : "plot_24",
               "error" : false,
               "errorMessage" : "",
               "filePathPng" : "resources/50/_6_t1603025714037.png",
               "height" : 400,
               "messages" : [],
               "name" : "residualsQQPlot",
               "optionMustBe" : {
                  "plotResidualsQQ" : true
               },
               "optionMustContain" : {},
               "position" : 15,
               "revision" : 0,
               "status" : "complete",
               "title" : "Q-Q Plot Standardized Residuals",
               "type" : "plot",
               "width" : 400
            },
            "residualsTable" : {
               "citations" : [],
               "colCombines" : {
                  "citations" : [],
                  "error" : false,
                  "errorMessage" : "",
                  "fields" : {},
                  "listType" : "bool",
                  "messages" : [],
                  "name" : "",
                  "optionMustBe" : {},
                  "optionMustContain" : {},
                  "position" : 9999,
                  "rows" : [],
                  "title" : "",
                  "type" : "list"
               },
               "colFormats" : {
                  "citations" : [],
                  "error" : false,
                  "errorMessage" : "",
                  "fields" : {
                     "SD" : "sf:4;dp:3",
                     "max" : "sf:4;dp:3",
                     "mean" : "sf:4;dp:3",
                     "min" : "sf:4;dp:3"
                  },
                  "listType" : "string",
                  "messages" : [],
                  "name" : "",
                  "optionMustBe" : {},
                  "optionMustContain" : {},
                  "position" : 9999,
                  "rows" : [],
                  "title" : "colFormats",
                  "type" : "list"
               },
               "colNames" : {
                  "citations" : [],
                  "error" : false,
                  "errorMessage" : "",
                  "fields" : {},
                  "listType" : "string",
                  "messages" : [],
                  "name" : "",
                  "optionMustBe" : {},
                  "optionMustContain" : {},
                  "position" : 9999,
                  "rows" : [ "type", "min", "max", "mean", "SD", "N" ],
                  "title" : "colNames",
                  "type" : "list"
               },
               "colOvertitles" : {
                  "citations" : [],
                  "error" : false,
                  "errorMessage" : "",
                  "fields" : {},
                  "listType" : "string",
                  "messages" : [],
                  "name" : "",
                  "optionMustBe" : {},
                  "optionMustContain" : {},
                  "position" : 9999,
                  "rows" : [],
                  "title" : "colOvertitles",
                  "type" : "list"
               },
               "colRowCombinations" : [],
               "colTitles" : {
                  "citations" : [],
                  "error" : false,
                  "errorMessage" : "",
                  "fields" : {
                     "N" : "N",
                     "SD" : "SD",
                     "max" : "Maximum",
                     "mean" : "Mean",
                     "min" : "Minimum",
                     "type" : ""
                  },
                  "listType" : "string",
                  "messages" : [],
                  "name" : "",
                  "optionMustBe" : {},
                  "optionMustContain" : {},
                  "position" : 9999,
                  "rows" : [],
                  "title" : "colTitles",
                  "type" : "list"
               },
               "colTypes" : {
                  "citations" : [],
                  "error" : false,
                  "errorMessage" : "",
                  "fields" : {
                     "N" : "integer",
                     "SD" : "number",
                     "max" : "number",
                     "mean" : "number",
                     "min" : "number",
                     "type" : "string"
                  },
                  "listType" : "string",
                  "messages" : [],
                  "name" : "",
                  "optionMustBe" : {},
                  "optionMustContain" : {},
                  "position" : 9999,
                  "rows" : [],
                  "title" : "colTypes",
                  "type" : "list"
               },
               "data" : [
                  [
                     "Predicted Value",
                     "Residual",
                     "Std. Predicted Value",
                     "Std. Residual"
                  ],
                  [
                     -5.931917357890715,
                     -11.56074167522214,
                     -2.362693853602443,
                     -2.761359855703654
                  ],
                  [
                     7.350658469020733,
                     14.85908683045388,
                     2.924353078809653,
                     3.512605345936065
                  ],
                  [
                     0.003846153846153571,
                     -7.374976697714321e-17,
                     1.206533537608715e-17,
                     -0.0003517591501201653
                  ],
                  [ 2.512286347503931, 4.224208195271189, 1.0, 1.002233308732697 ],
                  [ 325, 325, 325, 325 ]
               ],
               "error" : false,
               "errorMessage" : "",
               "expectedColumnCount" : 0,
               "expectedRowCount" : 0,
               "footnotes" : [],
               "messages" : [],
               "name" : "residualsTable",
               "optionMustBe" : {
                  "residualsStatistics" : true
               },
               "optionMustContain" : {},
               "position" : 10,
               "rowNames" : {
                  "citations" : [],
                  "error" : false,
                  "errorMessage" : "",
                  "fields" : {},
                  "listType" : "string",
                  "messages" : [],
                  "name" : "",
                  "optionMustBe" : {},
                  "optionMustContain" : {},
                  "position" : 9999,
                  "rows" : [],
                  "title" : "rowNames",
                  "type" : "list"
               },
               "rowTitles" : {
                  "citations" : [],
                  "error" : false,
                  "errorMessage" : "",
                  "fields" : {},
                  "listType" : "string",
                  "messages" : [],
                  "name" : "",
                  "optionMustBe" : {},
                  "optionMustContain" : {},
                  "position" : 9999,
                  "rows" : [],
                  "title" : "rowTitles",
                  "type" : "list"
               },
               "showSpecifiedColumnsOnly" : false,
               "specifiedColumns" : [ "N", "SD", "max", "mean", "min", "type" ],
               "status" : "complete",
               "title" : "Residuals Statistics",
               "transposeTable" : false,
               "transposeWithOvertitle" : false,
               "type" : "table"
            },
            "residualsVsPredPlot" : {
               "aspectRatio" : 0.0,
               "citations" : [],
               "editOptions" : {
                  "xAxis" : {
                     "settings" : {
                        "breaks" : [ -6, -4, -2, 0, 2, 4, 6, 8 ],
                        "expand" : [ 0.050, 0, 0.050, 0 ],
                        "labels" : [ "-6", "-4", "-2", "0", "2", "4", "6", "8" ],
                        "title" : "Predicted Values"
                     },
                     "type" : "ScaleContinuous"
                  },
                  "yAxis" : {
                     "settings" : {
                        "breaks" : [ -15, -10, -5, 0, 5, 10, 15 ],
                        "expand" : [ 0.050, 0, 0.050, 0 ],
                        "labels" : [ "-15", "-10", "-5", "0", "5", "10", "15" ],
                        "title" : "Residuals"
                     },
                     "type" : "ScaleContinuous"
                  }
               },
               "environmentName" : "plot_21",
               "error" : false,
               "errorMessage" : "",
               "filePathPng" : "resources/50/_5_t1603025712693.png",
               "height" : 400,
               "messages" : [],
               "name" : "residualsVsPredPlot",
               "optionMustBe" : {
                  "plotResidualsPredicted" : true
               },
               "optionMustContain" : {},
               "position" : 13,
               "revision" : 0,
               "status" : "complete",
               "title" : "Residuals vs. Predicted",
               "type" : "plot",
               "width" : 530
            },
            "summaryTable" : {
               "citations" : [],
               "colCombines" : {
                  "citations" : [],
                  "error" : false,
                  "errorMessage" : "",
                  "fields" : {},
                  "listType" : "bool",
                  "messages" : [],
                  "name" : "",
                  "optionMustBe" : {},
                  "optionMustContain" : {},
                  "position" : 9999,
                  "rows" : [],
                  "title" : "",
                  "type" : "list"
               },
               "colFormats" : {
                  "citations" : [],
                  "error" : false,
                  "errorMessage" : "",
                  "fields" : {
                     "R" : "dp:3",
                     "R2" : "dp:3",
                     "RMSE" : "sf:4;dp:3",
                     "adjR2" : "dp:3"
                  },
                  "listType" : "string",
                  "messages" : [],
                  "name" : "",
                  "optionMustBe" : {},
                  "optionMustContain" : {},
                  "position" : 9999,
                  "rows" : [],
                  "title" : "colFormats",
                  "type" : "list"
               },
               "colNames" : {
                  "citations" : [],
                  "error" : false,
                  "errorMessage" : "",
                  "fields" : {},
                  "listType" : "string",
                  "messages" : [],
                  "name" : "",
                  "optionMustBe" : {},
                  "optionMustContain" : {},
                  "position" : 9999,
                  "rows" : [
                     "model",
                     "R",
                     "R2",
                     "adjR2",
                     "RMSE",
                     "R2c",
                     "",
                     "Fc",
                     "",
                     "df1",
                     "",
                     "df2",
                     "",
                     "p",
                     "",
                     "DW_ac",
                     "",
                     "DW",
                     "",
                     "DW_p"
                  ],
                  "title" : "colNames",
                  "type" : "list"
               },
               "colOvertitles" : {
                  "citations" : [],
                  "error" : false,
                  "errorMessage" : "",
                  "fields" : {},
                  "listType" : "string",
                  "messages" : [],
                  "name" : "",
                  "optionMustBe" : {},
                  "optionMustContain" : {},
                  "position" : 9999,
                  "rows" : [],
                  "title" : "colOvertitles",
                  "type" : "list"
               },
               "colRowCombinations" : [],
               "colTitles" : {
                  "citations" : [],
                  "error" : false,
                  "errorMessage" : "",
                  "fields" : {
                     "R" : "R",
                     "R2" : "R²",
                     "RMSE" : "RMSE",
                     "adjR2" : "Adjusted R²",
                     "model" : "Model"
                  },
                  "listType" : "string",
                  "messages" : [],
                  "name" : "",
                  "optionMustBe" : {},
                  "optionMustContain" : {},
                  "position" : 9999,
                  "rows" : [],
                  "title" : "colTitles",
                  "type" : "list"
               },
               "colTypes" : {
                  "citations" : [],
                  "error" : false,
                  "errorMessage" : "",
                  "fields" : {
                     "R" : "number",
                     "R2" : "number",
                     "RMSE" : "number",
                     "adjR2" : "number",
                     "model" : "string"
                  },
                  "listType" : "string",
                  "messages" : [],
                  "name" : "",
                  "optionMustBe" : {},
                  "optionMustContain" : {},
                  "position" : 9999,
                  "rows" : [],
                  "title" : "colTypes",
                  "type" : "list"
               },
               "data" : [
                  [ "H₀", "H₁" ],
                  [ 0.0, 0.5111648293655032 ],
                  [ 0.0, 0.2612894827802640 ],
                  [ 0.0, 0.2567012186981539 ],
                  [ 4.914826300984696, 4.237306546692393 ],
                  [ 0.0, 0.2612894827802640 ],
                  [],
                  [ "", 56.94735048033588 ],
                  [],
                  [ 0.0, 2 ],
                  [],
                  [ 324.0, 322.0 ],
                  [],
                  [ "", 6.673588734059785e-22 ],
                  [],
                  [ 0.01569262632306160, 0.01137647132776111 ],
                  [],
                  [ 1.957608107640582, 1.973508538366950 ],
                  [],
                  [ 0.7015012436979873, 0.8067885667745798 ]
               ],
               "error" : false,
               "errorMessage" : "",
               "expectedColumnCount" : 0,
               "expectedRowCount" : 0,
               "footnotes" : [],
               "messages" : [],
               "name" : "summaryTable",
               "optionMustBe" : {
                  "rSquaredChange" : false,
                  "residualsDurbinWatson" : false
               },
               "optionMustContain" : {},
               "position" : 1,
               "rowNames" : {
                  "citations" : [],
                  "error" : false,
                  "errorMessage" : "",
                  "fields" : {},
                  "listType" : "string",
                  "messages" : [],
                  "name" : "",
                  "optionMustBe" : {},
                  "optionMustContain" : {},
                  "position" : 9999,
                  "rows" : [],
                  "title" : "rowNames",
                  "type" : "list"
               },
               "rowTitles" : {
                  "citations" : [],
                  "error" : false,
                  "errorMessage" : "",
                  "fields" : {},
                  "listType" : "string",
                  "messages" : [],
                  "name" : "",
                  "optionMustBe" : {},
                  "optionMustContain" : {},
                  "position" : 9999,
                  "rows" : [],
                  "title" : "rowTitles",
                  "type" : "list"
               },
               "showSpecifiedColumnsOnly" : true,
               "specifiedColumns" : [ "R", "R2", "RMSE", "adjR2", "model" ],
               "status" : "complete",
               "title" : "Model Summary - BU",
               "transposeTable" : false,
               "transposeWithOvertitle" : false,
               "type" : "table"
            }
         },
         "data_order" : {
            "anovaTable" : 2,
            "coeffTable" : 3,
            "collinearityTable" : 4,
            "model" : 0,
            "residualsQQPlot" : 7,
            "residualsTable" : 5,
            "residualsVsPredPlot" : 6,
            "summaryTable" : 1
         },
         "error" : false,
         "errorMessage" : "",
         "initCollapsed" : false,
         "messages" : [],
         "name" : "modelContainer",
         "optionMustBe" : {
            "covariates" : [ "PSS", "RSQ" ],
            "dependent" : "BU",
            "factors" : [],
            "includeConstant" : true,
            "method" : "enter",
            "missingValues" : "excludeCasesListwise",
            "modelTerms" : [
               {
                  "components" : [ "PSS" ],
                  "isNuisance" : false
               },
               {
                  "components" : [ "RSQ" ],
                  "isNuisance" : false
               }
            ],
            "steppingMethodCriteriaFEntry" : 3.840,
            "steppingMethodCriteriaFRemoval" : 2.710,
            "steppingMethodCriteriaPEntry" : 0.050,
            "steppingMethodCriteriaPRemoval" : 0.10,
            "steppingMethodCriteriaType" : "usePValue",
            "wlsWeights" : ""
         },
         "optionMustContain" : {},
         "order_increment" : 8,
         "position" : 1,
         "title" : "",
         "type" : "container"
      }
   },
   "data_order" : {
      "modelContainer" : 0
   },
   "error" : false,
   "errorMessage" : "",
   "initCollapsed" : false,
   "messages" : [],
   "name" : "",
   "optionMustBe" : {},
   "optionMustContain" : {},
   "options" : {
      ".meta" : {
         "covariates" : {
            "containsColumn" : true
         },
         "dependent" : {
            "containsColumn" : true
         },
         "factors" : {
            "containsColumn" : true
         },
         "modelTerms" : [ {}, {} ],
         "wlsWeights" : {
            "containsColumn" : true
         }
      },
      "VovkSellkeMPR" : false,
      "collinearityDiagnostics" : true,
      "covariates" : [ "PSS", "RSQ" ],
      "dependent" : "BU",
      "descriptives" : false,
      "factors" : [],
      "includeConstant" : true,
      "method" : "enter",
      "missingValues" : "excludeCasesListwise",
      "modelFit" : true,
      "modelTerms" : [
         {
            "components" : [ "PSS" ],
            "isNuisance" : false
         },
         {
            "components" : [ "RSQ" ],
            "isNuisance" : false
         }
      ],
      "partAndPartialCorrelations" : false,
      "plotHeight" : 320,
      "plotResidualsCovariates" : false,
      "plotResidualsDependent" : false,
      "plotResidualsHistogram" : false,
      "plotResidualsHistogramStandardized" : true,
      "plotResidualsPredicted" : true,
      "plotResidualsQQ" : true,
      "plotWidth" : 480,
      "plotsPartialRegression" : false,
      "rSquaredChange" : false,
      "regressionCoefficientsBootstrapping" : false,
      "regressionCoefficientsBootstrappingReplicates" : 5000,
      "regressionCoefficientsConfidenceIntervals" : true,
      "regressionCoefficientsConfidenceIntervalsInterval" : 0.950,
      "regressionCoefficientsCovarianceMatrix" : false,
      "regressionCoefficientsEstimates" : true,
      "residualsCasewiseDiagnostics" : false,
      "residualsCasewiseDiagnosticsCooksDistance" : 1.0,
      "residualsCasewiseDiagnosticsOutliersOutside" : 3.0,
      "residualsCasewiseDiagnosticsType" : "outliersOutside",
      "residualsDurbinWatson" : false,
      "residualsStatistics" : true,
      "steppingMethodCriteriaFEntry" : 3.840,
      "steppingMethodCriteriaFRemoval" : 2.710,
      "steppingMethodCriteriaPEntry" : 0.050,
      "steppingMethodCriteriaPRemoval" : 0.10,
      "steppingMethodCriteriaType" : "usePValue",
      "wlsWeights" : ""
   },
   "order_increment" : 1,
   "position" : 9999,
   "relativePathKeep" : "resources/50/state",
   "title" : "Linear Regression",
   "type" : "results"
}
