# Supplementary material for: Individual factors in the relationship between stress and resilience in mental health psychology practitioners during the COVID-19 pandemic
Source: J Health Psychol. 2021 Dec 7;27(11):2613–31. doi: 10.1177/13591053211059393 (PMC9483698; doi:10.1177/13591053211059393)
Supplement: sj-jasp-3-hpq-10.1177_13591053211059393 – Supplemental material for Individual factors in the relationship between stress and resilience in mental health psychology practitioners during the COVID-19 pandemic [file sj-jasp-3-hpq-10.1177_13591053211059393.jasp › resources/21/jaspResults.json]

{
   "citations" : [ "JASP Team (2020). JASP (Version 0.13.1) [Computer software]." ],
   "data" : {
      "modelContainer" : {
         "citations" : [],
         "data" : {
            "anovaTable" : {
               "citations" : [],
               "colCombines" : {
                  "citations" : [],
                  "error" : false,
                  "errorMessage" : "",
                  "fields" : {
                     "model" : true
                  },
                  "listType" : "bool",
                  "messages" : [],
                  "name" : "",
                  "optionMustBe" : {},
                  "optionMustContain" : {},
                  "position" : 9999,
                  "rows" : [],
                  "title" : "",
                  "type" : "list"
               },
               "colFormats" : {
                  "citations" : [],
                  "error" : false,
                  "errorMessage" : "",
                  "fields" : {
                     "F" : "sf:4;dp:3",
                     "MS" : "sf:4;dp:3",
                     "SS" : "sf:4;dp:3",
                     "p" : "dp:3;p:.001"
                  },
                  "listType" : "string",
                  "messages" : [],
                  "name" : "",
                  "optionMustBe" : {},
                  "optionMustContain" : {},
                  "position" : 9999,
                  "rows" : [],
                  "title" : "colFormats",
                  "type" : "list"
               },
               "colNames" : {
                  "citations" : [],
                  "error" : false,
                  "errorMessage" : "",
                  "fields" : {},
                  "listType" : "string",
                  "messages" : [],
                  "name" : "",
                  "optionMustBe" : {},
                  "optionMustContain" : {},
                  "position" : 9999,
                  "rows" : [
                     "model",
                     "cases",
                     "SS",
                     "df",
                     "MS",
                     "F",
                     "p",
                     "vovksellke",
                     "",
                     ".isNewGroup"
                  ],
                  "title" : "colNames",
                  "type" : "list"
               },
               "colOvertitles" : {
                  "citations" : [],
                  "error" : false,
                  "errorMessage" : "",
                  "fields" : {},
                  "listType" : "string",
                  "messages" : [],
                  "name" : "",
                  "optionMustBe" : {},
                  "optionMustContain" : {},
                  "position" : 9999,
                  "rows" : [],
                  "title" : "colOvertitles",
                  "type" : "list"
               },
               "colRowCombinations" : [],
               "colTitles" : {
                  "citations" : [],
                  "error" : false,
                  "errorMessage" : "",
                  "fields" : {
                     "F" : "F",
                     "MS" : "Mean Square",
                     "SS" : "Sum of Squares",
                     "cases" : "",
                     "df" : "df",
                     "model" : "Model",
                     "p" : "p"
                  },
                  "listType" : "string",
                  "messages" : [],
                  "name" : "",
                  "optionMustBe" : {},
                  "optionMustContain" : {},
                  "position" : 9999,
                  "rows" : [],
                  "title" : "colTitles",
                  "type" : "list"
               },
               "colTypes" : {
                  "citations" : [],
                  "error" : false,
                  "errorMessage" : "",
                  "fields" : {
                     "F" : "number",
                     "MS" : "number",
                     "SS" : "number",
                     "cases" : "string",
                     "df" : "integer",
                     "model" : "string",
                     "p" : "pvalue"
                  },
                  "listType" : "string",
                  "messages" : [],
                  "name" : "",
                  "optionMustBe" : {},
                  "optionMustContain" : {},
                  "position" : 9999,
                  "rows" : [],
                  "title" : "colTypes",
                  "type" : "list"
               },
               "data" : [
                  [ "H₁", "H₁", "H₁" ],
                  [ "Regression", "Residual", "Total" ],
                  [ 26429.22037773520, 13879.75184448701, 40308.97222222222 ],
                  [ 8.0, 315.0, 323.0 ],
                  [ 3303.652547216901, 44.06270426821273 ],
                  [ 74.97616412981233 ],
                  [ 2.284713645746063e-68 ],
                  [ 1.033824819273896e+65 ],
                  [],
                  [ true, false, false ]
               ],
               "error" : false,
               "errorMessage" : "",
               "expectedColumnCount" : 0,
               "expectedRowCount" : 0,
               "footnotes" : [
                  {
                     "cols" : null,
                     "rows" : null,
                     "symbol" : "<em>Note.</em>",
                     "text" : "The intercept model is omitted, as no meaningful information can be shown."
                  }
               ],
               "messages" : [],
               "name" : "anovaTable",
               "optionMustBe" : {
                  "VovkSellkeMPR" : false,
                  "modelFit" : true
               },
               "optionMustContain" : {},
               "position" : 2,
               "rowNames" : {
                  "citations" : [],
                  "error" : false,
                  "errorMessage" : "",
                  "fields" : {},
                  "listType" : "string",
                  "messages" : [],
                  "name" : "",
                  "optionMustBe" : {},
                  "optionMustContain" : {},
                  "position" : 9999,
                  "rows" : [],
                  "title" : "rowNames",
                  "type" : "list"
               },
               "rowTitles" : {
                  "citations" : [],
                  "error" : false,
                  "errorMessage" : "",
                  "fields" : {},
                  "listType" : "string",
                  "messages" : [],
                  "name" : "",
                  "optionMustBe" : {},
                  "optionMustContain" : {},
                  "position" : 9999,
                  "rows" : [],
                  "title" : "rowTitles",
                  "type" : "list"
               },
               "showSpecifiedColumnsOnly" : true,
               "specifiedColumns" : [ "F", "MS", "SS", "cases", "df", "model", "p" ],
               "status" : "complete",
               "title" : "ANOVA",
               "transposeTable" : false,
               "transposeWithOvertitle" : false,
               "type" : "table"
            },
            "casewiseTable" : {
               "citations" : [],
               "colCombines" : {
                  "citations" : [],
                  "error" : false,
                  "errorMessage" : "",
                  "fields" : {},
                  "listType" : "bool",
                  "messages" : [],
                  "name" : "",
                  "optionMustBe" : {},
                  "optionMustContain" : {},
                  "position" : 9999,
                  "rows" : [],
                  "title" : "",
                  "type" : "list"
               },
               "colFormats" : {
                  "citations" : [],
                  "error" : false,
                  "errorMessage" : "",
                  "fields" : {
                     "cooksD" : "dp:3",
                     "dependent" : "sf:4;dp:3",
                     "predicted" : "sf:4;dp:3",
                     "residual" : "sf:4;dp:3",
                     "stdResidual" : "dp:3"
                  },
                  "listType" : "string",
                  "messages" : [],
                  "name" : "",
                  "optionMustBe" : {},
                  "optionMustContain" : {},
                  "position" : 9999,
                  "rows" : [],
                  "title" : "colFormats",
                  "type" : "list"
               },
               "colNames" : {
                  "citations" : [],
                  "error" : false,
                  "errorMessage" : "",
                  "fields" : {},
                  "listType" : "string",
                  "messages" : [],
                  "name" : "",
                  "optionMustBe" : {},
                  "optionMustContain" : {},
                  "position" : 9999,
                  "rows" : [
                     "caseNumber",
                     "stdResidual",
                     "dependent",
                     "predicted",
                     "residual",
                     "cooksD"
                  ],
                  "title" : "colNames",
                  "type" : "list"
               },
               "colOvertitles" : {
                  "citations" : [],
                  "error" : false,
                  "errorMessage" : "",
                  "fields" : {},
                  "listType" : "string",
                  "messages" : [],
                  "name" : "",
                  "optionMustBe" : {},
                  "optionMustContain" : {},
                  "position" : 9999,
                  "rows" : [],
                  "title" : "colOvertitles",
                  "type" : "list"
               },
               "colRowCombinations" : [],
               "colTitles" : {
                  "citations" : [],
                  "error" : false,
                  "errorMessage" : "",
                  "fields" : {
                     "caseNumber" : "Case Number",
                     "cooksD" : "Cook's Distance",
                     "dependent" : "RESIL",
                     "predicted" : "Predicted Value",
                     "residual" : "Residual",
                     "stdResidual" : "Std. Residual"
                  },
                  "listType" : "string",
                  "messages" : [],
                  "name" : "",
                  "optionMustBe" : {},
                  "optionMustContain" : {},
                  "position" : 9999,
                  "rows" : [],
                  "title" : "colTitles",
                  "type" : "list"
               },
               "colTypes" : {
                  "citations" : [],
                  "error" : false,
                  "errorMessage" : "",
                  "fields" : {
                     "caseNumber" : "integer",
                     "cooksD" : "number",
                     "dependent" : "number",
                     "predicted" : "number",
                     "residual" : "number",
                     "stdResidual" : "number"
                  },
                  "listType" : "string",
                  "messages" : [],
                  "name" : "",
                  "optionMustBe" : {},
                  "optionMustContain" : {},
                  "position" : 9999,
                  "rows" : [],
                  "title" : "colTypes",
                  "type" : "list"
               },
               "data" : [
                  [ 112, 170 ],
                  [ 3.37382732572030, -3.251666997477101 ],
                  [ 5.930, -8.070 ],
                  [ -15.96499811037562, 13.29917852850704 ],
                  [ 21.89499811037561, -21.36917852850701 ],
                  [ 0.05846875670788809, 0.02379281468778487 ]
               ],
               "error" : false,
               "errorMessage" : "",
               "expectedColumnCount" : 0,
               "expectedRowCount" : 0,
               "footnotes" : [],
               "messages" : [],
               "name" : "casewiseTable",
               "optionMustBe" : {
                  "residualsCasewiseDiagnostics" : true,
                  "residualsCasewiseDiagnosticsCooksDistance" : 1.0,
                  "residualsCasewiseDiagnosticsOutliersOutside" : 3.0,
                  "residualsCasewiseDiagnosticsType" : "outliersOutside"
               },
               "optionMustContain" : {},
               "position" : 9,
               "rowNames" : {
                  "citations" : [],
                  "error" : false,
                  "errorMessage" : "",
                  "fields" : {},
                  "listType" : "string",
                  "messages" : [],
                  "name" : "",
                  "optionMustBe" : {},
                  "optionMustContain" : {},
                  "position" : 9999,
                  "rows" : [],
                  "title" : "rowNames",
                  "type" : "list"
               },
               "rowTitles" : {
                  "citations" : [],
                  "error" : false,
                  "errorMessage" : "",
                  "fields" : {},
                  "listType" : "string",
                  "messages" : [],
                  "name" : "",
                  "optionMustBe" : {},
                  "optionMustContain" : {},
                  "position" : 9999,
                  "rows" : [],
                  "title" : "rowTitles",
                  "type" : "list"
               },
               "showSpecifiedColumnsOnly" : false,
               "specifiedColumns" : [
                  "caseNumber",
                  "cooksD",
                  "dependent",
                  "predicted",
                  "residual",
                  "stdResidual"
               ],
               "status" : "complete",
               "title" : "Casewise Diagnostics",
               "transposeTable" : false,
               "transposeWithOvertitle" : false,
               "type" : "table"
            },
            "coeffTable" : {
               "citations" : [],
               "colCombines" : {
                  "citations" : [],
                  "error" : false,
                  "errorMessage" : "",
                  "fields" : {
                     "model" : true
                  },
                  "listType" : "bool",
                  "messages" : [],
                  "name" : "",
                  "optionMustBe" : {},
                  "optionMustContain" : {},
                  "position" : 9999,
                  "rows" : [],
                  "title" : "",
                  "type" : "list"
               },
               "colFormats" : {
                  "citations" : [],
                  "error" : false,
                  "errorMessage" : "",
                  "fields" : {
                     "SE" : "sf:4;dp:3",
                     "VIF" : "sf:4;dp:3",
                     "lower" : "sf:4;dp:3",
                     "p" : "dp:3;p:.001",
                     "standCoeff" : "sf:4;dp:3",
                     "t" : "sf:4;dp:3",
                     "tolerance" : "dp:3",
                     "unstandCoeff" : "sf:4;dp:3",
                     "upper" : "sf:4;dp:3"
                  },
                  "listType" : "string",
                  "messages" : [],
                  "name" : "",
                  "optionMustBe" : {},
                  "optionMustContain" : {},
                  "position" : 9999,
                  "rows" : [],
                  "title" : "colFormats",
                  "type" : "list"
               },
               "colNames" : {
                  "citations" : [],
                  "error" : false,
                  "errorMessage" : "",
                  "fields" : {},
                  "listType" : "string",
                  "messages" : [],
                  "name" : "",
                  "optionMustBe" : {},
                  "optionMustContain" : {},
                  "position" : 9999,
                  "rows" : [
                     "model",
                     "name",
                     "unstandCoeff",
                     "SE",
                     "standCoeff",
                     "t",
                     "p",
                     "lower",
                     "upper",
                     "tolerance",
                     "VIF",
                     "vovksellke",
                     "",
                     ".isNewGroup"
                  ],
                  "title" : "colNames",
                  "type" : "list"
               },
               "colOvertitles" : {
                  "citations" : [],
                  "error" : false,
                  "errorMessage" : "",
                  "fields" : {
                     "VIF" : "Collinearity Statistics",
                     "lower" : "95% CI",
                     "tolerance" : "Collinearity Statistics",
                     "upper" : "95% CI"
                  },
                  "listType" : "string",
                  "messages" : [],
                  "name" : "",
                  "optionMustBe" : {},
                  "optionMustContain" : {},
                  "position" : 9999,
                  "rows" : [],
                  "title" : "colOvertitles",
                  "type" : "list"
               },
               "colRowCombinations" : [],
               "colTitles" : {
                  "citations" : [],
                  "error" : false,
                  "errorMessage" : "",
                  "fields" : {
                     "SE" : "Standard Error",
                     "VIF" : "VIF",
                     "lower" : "Lower",
                     "model" : "Model",
                     "name" : "",
                     "p" : "p",
                     "standCoeff" : "Standardized",
                     "t" : "t",
                     "tolerance" : "Tolerance",
                     "unstandCoeff" : "Unstandardized",
                     "upper" : "Upper"
                  },
                  "listType" : "string",
                  "messages" : [],
                  "name" : "",
                  "optionMustBe" : {},
                  "optionMustContain" : {},
                  "position" : 9999,
                  "rows" : [],
                  "title" : "colTitles",
                  "type" : "list"
               },
               "colTypes" : {
                  "citations" : [],
                  "error" : false,
                  "errorMessage" : "",
                  "fields" : {
                     "SE" : "number",
                     "VIF" : "number",
                     "lower" : "number",
                     "model" : "string",
                     "name" : "string",
                     "p" : "pvalue",
                     "standCoeff" : "number",
                     "t" : "number",
                     "tolerance" : "number",
                     "unstandCoeff" : "number",
                     "upper" : "number"
                  },
                  "listType" : "string",
                  "messages" : [],
                  "name" : "",
                  "optionMustBe" : {},
                  "optionMustContain" : {},
                  "position" : 9999,
                  "rows" : [],
                  "title" : "colTypes",
                  "type" : "list"
               },
               "data" : [
                  [
                     "H₀",
                     "H₁",
                     "H₁",
                     "H₁",
                     "H₁",
                     "H₁",
                     "H₁",
                     "H₁",
                     "H₁",
                     "H₁"
                  ],
                  [
                     "(Intercept)",
                     "(Intercept)",
                     "SE",
                     "LOT",
                     "SC",
                     "STS",
                     "BU",
                     "CS",
                     "AV",
                     "AP"
                  ],
                  [
                     -0.06074074074074017,
                     -0.04014116378605437,
                     1.039757181142315,
                     0.2843489924434742,
                     0.2110197839412760,
                     0.2335972979162282,
                     -0.4441466944013858,
                     0.3445032990087523,
                     -0.2047739871308103,
                     0.2786568779718803
                  ],
                  [
                     0.6206218994560645,
                     0.3687801642890673,
                     0.1253010311028070,
                     0.09699249148318224,
                     0.05642637495037060,
                     0.09931263816770732,
                     0.1267540280389312,
                     0.1048957724010425,
                     0.1128287308834446,
                     0.07235400292327353
                  ],
                  [
                     null,
                     null,
                     0.3453942575524452,
                     0.1256497460393337,
                     0.1679502936281659,
                     0.09422551038558842,
                     -0.1955448996869787,
                     0.1550688110230760,
                     -0.07485649627868467,
                     0.1457927340412001
                  ],
                  [
                     -0.09787076607186365,
                     -0.1088484893525614,
                     8.298073623107022,
                     2.931659843924909,
                     3.739736676808973,
                     2.352140696552205,
                     -3.504004576998299,
                     3.284243884411573,
                     -1.814909957130935,
                     3.851298707928804
                  ],
                  [
                     0.9220956183076192,
                     0.9133919675965728,
                     3.137109009580720e-15,
                     0.003618361914019506,
                     0.0002187885275007677,
                     0.01928092530333793,
                     0.0005247028115866947,
                     0.001137672694278760,
                     0.07048872368912294,
                     0.0001423355558139794
                  ],
                  [
                     -1.281712302229761,
                     -0.7657248150455135,
                     0.7932244539024491,
                     0.09351398305301464,
                     0.09999956341842585,
                     0.03819734532699173,
                     -0.6935382273045508,
                     0.1381183984348415,
                     -0.4267671701947716,
                     0.1362986746083304
                  ],
                  [
                     1.160230820748281,
                     0.6854424874734047,
                     1.286289908382182,
                     0.4751840018339337,
                     0.3220400044641262,
                     0.4289972505054647,
                     -0.1947551614982207,
                     0.5508881995826631,
                     0.01721919593315099,
                     0.4210150813354302
                  ],
                  [
                     null,
                     null,
                     0.6309482855332043,
                     0.5950772525516909,
                     0.5419883295799031,
                     0.6811754979882985,
                     0.3509989089583208,
                     0.4903332098015447,
                     0.6425702254837566,
                     0.7628024337709489
                  ],
                  [
                     null,
                     null,
                     1.584915947833848,
                     1.680454085099037,
                     1.845058178236242,
                     1.468050455357363,
                     2.849011704816281,
                     2.039429473693482,
                     1.556250134757106,
                     1.310955439741394
                  ],
                  [
                     1.0,
                     1.0,
                     3511464537029.128,
                     18.08519652672715,
                     199.5203101214322,
                     4.832036604113761,
                     92.83059346737868,
                     47.70207230552320,
                     1.967717787688589,
                     291.8029132323391
                  ],
                  [],
                  [ false, true, false, false, false, false, false, false, false, false ]
               ],
               "error" : false,
               "errorMessage" : "",
               "expectedColumnCount" : 0,
               "expectedRowCount" : 0,
               "footnotes" : [],
               "messages" : [],
               "name" : "coeffTable",
               "optionMustBe" : {
                  "VovkSellkeMPR" : false,
                  "collinearityDiagnostics" : true,
                  "regressionCoefficientsConfidenceIntervals" : true,
                  "regressionCoefficientsConfidenceIntervalsInterval" : 0.950,
                  "regressionCoefficientsEstimates" : true
               },
               "optionMustContain" : {},
               "position" : 3,
               "rowNames" : {
                  "citations" : [],
                  "error" : false,
                  "errorMessage" : "",
                  "fields" : {},
                  "listType" : "string",
                  "messages" : [],
                  "name" : "",
                  "optionMustBe" : {},
                  "optionMustContain" : {},
                  "position" : 9999,
                  "rows" : [],
                  "title" : "rowNames",
                  "type" : "list"
               },
               "rowTitles" : {
                  "citations" : [],
                  "error" : false,
                  "errorMessage" : "",
                  "fields" : {},
                  "listType" : "string",
                  "messages" : [],
                  "name" : "",
                  "optionMustBe" : {},
                  "optionMustContain" : {},
                  "position" : 9999,
                  "rows" : [],
                  "title" : "rowTitles",
                  "type" : "list"
               },
               "showSpecifiedColumnsOnly" : true,
               "specifiedColumns" : [
                  "SE",
                  "VIF",
                  "lower",
                  "model",
                  "name",
                  "p",
                  "standCoeff",
                  "t",
                  "tolerance",
                  "unstandCoeff",
                  "upper"
               ],
               "status" : "complete",
               "title" : "Coefficients",
               "transposeTable" : false,
               "transposeWithOvertitle" : false,
               "type" : "table"
            },
            "collinearityTable" : {
               "citations" : [],
               "colCombines" : {
                  "citations" : [],
                  "error" : false,
                  "errorMessage" : "",
                  "fields" : {
                     "model" : true
                  },
                  "listType" : "bool",
                  "messages" : [],
                  "name" : "",
                  "optionMustBe" : {},
                  "optionMustContain" : {},
                  "position" : 9999,
                  "rows" : [],
                  "title" : "",
                  "type" : "list"
               },
               "colFormats" : {
                  "citations" : [],
                  "error" : false,
                  "errorMessage" : "",
                  "fields" : {
                     "(Intercept)" : "dp:3",
                     "JaspColumn_.10._Encoded" : "dp:3",
                     "JaspColumn_.11._Encoded" : "dp:3",
                     "JaspColumn_.12._Encoded" : "dp:3",
                     "JaspColumn_.3._Encoded" : "dp:3",
                     "JaspColumn_.4._Encoded" : "dp:3",
                     "JaspColumn_.7._Encoded" : "dp:3",
                     "JaspColumn_.8._Encoded" : "dp:3",
                     "JaspColumn_.9._Encoded" : "dp:3",
                     "condIndex" : "sf:4;dp:3",
                     "eigenvalue" : "sf:4;dp:3"
                  },
                  "listType" : "string",
                  "messages" : [],
                  "name" : "",
                  "optionMustBe" : {},
                  "optionMustContain" : {},
                  "position" : 9999,
                  "rows" : [],
                  "title" : "colFormats",
                  "type" : "list"
               },
               "colNames" : {
                  "citations" : [],
                  "error" : false,
                  "errorMessage" : "",
                  "fields" : {},
                  "listType" : "string",
                  "messages" : [],
                  "name" : "",
                  "optionMustBe" : {},
                  "optionMustContain" : {},
                  "position" : 9999,
                  "rows" : [
                     "model",
                     "dimension",
                     "eigenvalue",
                     "condIndex",
                     "(Intercept)",
                     "JaspColumn_.3._Encoded",
                     "JaspColumn_.4._Encoded",
                     "JaspColumn_.9._Encoded",
                     "JaspColumn_.12._Encoded",
                     "JaspColumn_.11._Encoded",
                     "JaspColumn_.10._Encoded",
                     "JaspColumn_.7._Encoded",
                     "JaspColumn_.8._Encoded",
                     ".isNewGroup"
                  ],
                  "title" : "colNames",
                  "type" : "list"
               },
               "colOvertitles" : {
                  "citations" : [],
                  "error" : false,
                  "errorMessage" : "",
                  "fields" : {
                     "(Intercept)" : "Variance Proportions",
                     "JaspColumn_.10._Encoded" : "Variance Proportions",
                     "JaspColumn_.11._Encoded" : "Variance Proportions",
                     "JaspColumn_.12._Encoded" : "Variance Proportions",
                     "JaspColumn_.3._Encoded" : "Variance Proportions",
                     "JaspColumn_.4._Encoded" : "Variance Proportions",
                     "JaspColumn_.7._Encoded" : "Variance Proportions",
                     "JaspColumn_.8._Encoded" : "Variance Proportions",
                     "JaspColumn_.9._Encoded" : "Variance Proportions"
                  },
                  "listType" : "string",
                  "messages" : [],
                  "name" : "",
                  "optionMustBe" : {},
                  "optionMustContain" : {},
                  "position" : 9999,
                  "rows" : [],
                  "title" : "colOvertitles",
                  "type" : "list"
               },
               "colRowCombinations" : [],
               "colTitles" : {
                  "citations" : [],
                  "error" : false,
                  "errorMessage" : "",
                  "fields" : {
                     "(Intercept)" : "(Intercept)",
                     "JaspColumn_.10._Encoded" : "CS",
                     "JaspColumn_.11._Encoded" : "BU",
                     "JaspColumn_.12._Encoded" : "STS",
                     "JaspColumn_.3._Encoded" : "SE",
                     "JaspColumn_.4._Encoded" : "LOT",
                     "JaspColumn_.7._Encoded" : "AV",
                     "JaspColumn_.8._Encoded" : "AP",
                     "JaspColumn_.9._Encoded" : "SC",
                     "condIndex" : "Condition Index",
                     "dimension" : "Dimension",
                     "eigenvalue" : "Eigenvalue",
                     "model" : "Model"
                  },
                  "listType" : "string",
                  "messages" : [],
                  "name" : "",
                  "optionMustBe" : {},
                  "optionMustContain" : {},
                  "position" : 9999,
                  "rows" : [],
                  "title" : "colTitles",
                  "type" : "list"
               },
               "colTypes" : {
                  "citations" : [],
                  "error" : false,
                  "errorMessage" : "",
                  "fields" : {
                     "(Intercept)" : "number",
                     "JaspColumn_.10._Encoded" : "number",
                     "JaspColumn_.11._Encoded" : "number",
                     "JaspColumn_.12._Encoded" : "number",
                     "JaspColumn_.3._Encoded" : "number",
                     "JaspColumn_.4._Encoded" : "number",
                     "JaspColumn_.7._Encoded" : "number",
                     "JaspColumn_.8._Encoded" : "number",
                     "JaspColumn_.9._Encoded" : "number",
                     "condIndex" : "number",
                     "dimension" : "integer",
                     "eigenvalue" : "number",
                     "model" : "string"
                  },
                  "listType" : "string",
                  "messages" : [],
                  "name" : "",
                  "optionMustBe" : {},
                  "optionMustContain" : {},
                  "position" : 9999,
                  "rows" : [],
                  "title" : "colTypes",
                  "type" : "list"
               },
               "data" : [
                  [
                     "H₁",
                     "H₁",
                     "H₁",
                     "H₁",
                     "H₁",
                     "H₁",
                     "H₁",
                     "H₁",
                     "H₁"
                  ],
                  [ 1, 2, 3, 4, 5, 6, 7, 8, 9 ],
                  [
                     3.418353932789296,
                     1.368544491660961,
                     1.000023064331375,
                     0.8079274000898744,
                     0.7139153923435871,
                     0.5697455645425332,
                     0.4919953273267914,
                     0.4021177708213853,
                     0.2273770560941940
                  ],
                  [
                     1.0,
                     1.580443785324622,
                     1.848857780512020,
                     2.056943416346827,
                     2.188190563045346,
                     2.449446945163888,
                     2.635894503546076,
                     2.915626443127326,
                     3.877351681307663
                  ],
                  [
                     8.371434885235225e-07,
                     9.018376545320879e-10,
                     0.9998437827516879,
                     4.381875340483059e-05,
                     9.388778804819725e-05,
                     4.396952024544269e-06,
                     1.192383881739300e-06,
                     7.847872524542401e-06,
                     4.235453102104906e-06
                  ],
                  [
                     0.02797556352569460,
                     0.0004761896871529008,
                     3.230207219997554e-06,
                     0.02365257138355689,
                     0.002587251999147987,
                     0.8551014324238442,
                     0.01588981649914327,
                     0.01030237029771867,
                     0.06401157397652144
                  ],
                  [
                     0.02626655935585329,
                     0.003183544248488404,
                     1.400449904031466e-05,
                     0.1742673301093896,
                     0.0008379789741065259,
                     0.01472910784088824,
                     0.5700102561825082,
                     0.1303862910138735,
                     0.08030492777585194
                  ],
                  [
                     0.02755847780146121,
                     0.0002907542254877174,
                     2.903906308682828e-07,
                     0.07967874705063673,
                     2.792390330240189e-06,
                     0.1148239526393157,
                     0.05527948396704886,
                     0.7218620913578330,
                     0.0005034101772557925
                  ],
                  [
                     0.01738929886544069,
                     0.06081989176018471,
                     8.182276373942873e-06,
                     0.1853139979646178,
                     0.4264560843695260,
                     0.003067735748537237,
                     0.03514611149510279,
                     0.01989032994055591,
                     0.2519083675796609
                  ],
                  [
                     0.02103314582835313,
                     0.001230102893434359,
                     3.249071438898816e-06,
                     0.06357230577692305,
                     0.004281658031088253,
                     0.03284429861680384,
                     0.007135759875917746,
                     0.01701285521625725,
                     0.8528866246897835
                  ],
                  [
                     0.01846592397669866,
                     0.03384819621661078,
                     1.699220108579697e-05,
                     0.1206640849207699,
                     0.1948656004923393,
                     9.710680539412770e-06,
                     0.001897213079103922,
                     0.0001246712236321587,
                     0.6301076072092201
                  ],
                  [
                     0.01387908067095565,
                     0.1610016642467463,
                     3.606527286314232e-07,
                     0.02703652144164934,
                     0.01728732266990836,
                     0.03711275827301105,
                     0.3044814496363667,
                     0.3993921926181085,
                     0.03980864979052553
                  ],
                  [
                     0.006483371312432407,
                     0.2377504625729723,
                     2.046562983770646e-05,
                     0.01450011252530007,
                     0.2536618043041788,
                     0.005671257827977643,
                     0.3034720124633014,
                     0.1678352971520581,
                     0.01060521621194160
                  ],
                  [ true, false, false, false, false, false, false, false, false ]
               ],
               "error" : false,
               "errorMessage" : "",
               "expectedColumnCount" : 0,
               "expectedRowCount" : 0,
               "footnotes" : [
                  {
                     "cols" : null,
                     "rows" : null,
                     "symbol" : "<em>Note.</em>",
                     "text" : "The intercept model is omitted, as no meaningful information can be shown."
                  }
               ],
               "messages" : [],
               "name" : "collinearityTable",
               "optionMustBe" : {
                  "collinearityDiagnostics" : true
               },
               "optionMustContain" : {},
               "position" : 8,
               "rowNames" : {
                  "citations" : [],
                  "error" : false,
                  "errorMessage" : "",
                  "fields" : {},
                  "listType" : "string",
                  "messages" : [],
                  "name" : "",
                  "optionMustBe" : {},
                  "optionMustContain" : {},
                  "position" : 9999,
                  "rows" : [],
                  "title" : "rowNames",
                  "type" : "list"
               },
               "rowTitles" : {
                  "citations" : [],
                  "error" : false,
                  "errorMessage" : "",
                  "fields" : {},
                  "listType" : "string",
                  "messages" : [],
                  "name" : "",
                  "optionMustBe" : {},
                  "optionMustContain" : {},
                  "position" : 9999,
                  "rows" : [],
                  "title" : "rowTitles",
                  "type" : "list"
               },
               "showSpecifiedColumnsOnly" : false,
               "specifiedColumns" : [
                  "(Intercept)",
                  "JaspColumn_.10._Encoded",
                  "JaspColumn_.11._Encoded",
                  "JaspColumn_.12._Encoded",
                  "JaspColumn_.3._Encoded",
                  "JaspColumn_.4._Encoded",
                  "JaspColumn_.7._Encoded",
                  "JaspColumn_.8._Encoded",
                  "JaspColumn_.9._Encoded",
                  "condIndex",
                  "dimension",
                  "eigenvalue",
                  "model"
               ],
               "status" : "complete",
               "title" : "Collinearity Diagnostics",
               "transposeTable" : false,
               "transposeWithOvertitle" : false,
               "type" : "table"
            },
            "descriptivesTable" : {
               "citations" : [],
               "colCombines" : {
                  "citations" : [],
                  "error" : false,
                  "errorMessage" : "",
                  "fields" : {},
                  "listType" : "bool",
                  "messages" : [],
                  "name" : "",
                  "optionMustBe" : {},
                  "optionMustContain" : {},
                  "position" : 9999,
                  "rows" : [],
                  "title" : "",
                  "type" : "list"
               },
               "colFormats" : {
                  "citations" : [],
                  "error" : false,
                  "errorMessage" : "",
                  "fields" : {
                     "SD" : "sf:4;dp:3",
                     "SE" : "sf:4;dp:3",
                     "mean" : "sf:4;dp:3"
                  },
                  "listType" : "string",
                  "messages" : [],
                  "name" : "",
                  "optionMustBe" : {},
                  "optionMustContain" : {},
                  "position" : 9999,
                  "rows" : [],
                  "title" : "colFormats",
                  "type" : "list"
               },
               "colNames" : {
                  "citations" : [],
                  "error" : false,
                  "errorMessage" : "",
                  "fields" : {},
                  "listType" : "string",
                  "messages" : [],
                  "name" : "",
                  "optionMustBe" : {},
                  "optionMustContain" : {},
                  "position" : 9999,
                  "rows" : [ "var", "N", "mean", "SD", "SE" ],
                  "title" : "colNames",
                  "type" : "list"
               },
               "colOvertitles" : {
                  "citations" : [],
                  "error" : false,
                  "errorMessage" : "",
                  "fields" : {},
                  "listType" : "string",
                  "messages" : [],
                  "name" : "",
                  "optionMustBe" : {},
                  "optionMustContain" : {},
                  "position" : 9999,
                  "rows" : [],
                  "title" : "colOvertitles",
                  "type" : "list"
               },
               "colRowCombinations" : [],
               "colTitles" : {
                  "citations" : [],
                  "error" : false,
                  "errorMessage" : "",
                  "fields" : {
                     "N" : "N",
                     "SD" : "SD",
                     "SE" : "SE",
                     "mean" : "Mean",
                     "var" : ""
                  },
                  "listType" : "string",
                  "messages" : [],
                  "name" : "",
                  "optionMustBe" : {},
                  "optionMustContain" : {},
                  "position" : 9999,
                  "rows" : [],
                  "title" : "colTitles",
                  "type" : "list"
               },
               "colTypes" : {
                  "citations" : [],
                  "error" : false,
                  "errorMessage" : "",
                  "fields" : {
                     "N" : "integer",
                     "SD" : "number",
                     "SE" : "number",
                     "mean" : "number",
                     "var" : "string"
                  },
                  "listType" : "string",
                  "messages" : [],
                  "name" : "",
                  "optionMustBe" : {},
                  "optionMustContain" : {},
                  "position" : 9999,
                  "rows" : [],
                  "title" : "colTypes",
                  "type" : "list"
               },
               "data" : [
                  [ "RESIL", "SE", "LOT", "SC", "STS", "BU", "CS", "AV", "AP" ],
                  [ 324, 324, 324, 324, 324, 324, 324, 324, 324 ],
                  [
                     -0.06074074074074091,
                     -0.004320987654320940,
                     -0.001604938271605136,
                     -0.0213580246913580,
                     -0.0001234567901234940,
                     0.01493827160493835,
                     -0.01419753086419765,
                     0.003703703703703662,
                     0.004197530864197541
                  ],
                  [
                     11.17119419020916,
                     3.710930199166722,
                     4.936390668712830,
                     8.891134799687846,
                     4.506094392266737,
                     4.918352595762094,
                     5.028409904253542,
                     4.083704517574613,
                     5.844746971076438
                  ],
                  [
                     0.6206218994560645,
                     0.2061627888425957,
                     0.2742439260396017,
                     0.4939519333159914,
                     0.2503385773481521,
                     0.2732418108756719,
                     0.2793561057918634,
                     0.2268724731985896,
                     0.3247081650598021
                  ]
               ],
               "error" : false,
               "errorMessage" : "",
               "expectedColumnCount" : 0,
               "expectedRowCount" : 0,
               "footnotes" : [],
               "messages" : [],
               "name" : "descriptivesTable",
               "optionMustBe" : {
                  "descriptives" : true
               },
               "optionMustContain" : {},
               "position" : 5,
               "rowNames" : {
                  "citations" : [],
                  "error" : false,
                  "errorMessage" : "",
                  "fields" : {},
                  "listType" : "string",
                  "messages" : [],
                  "name" : "",
                  "optionMustBe" : {},
                  "optionMustContain" : {},
                  "position" : 9999,
                  "rows" : [],
                  "title" : "rowNames",
                  "type" : "list"
               },
               "rowTitles" : {
                  "citations" : [],
                  "error" : false,
                  "errorMessage" : "",
                  "fields" : {},
                  "listType" : "string",
                  "messages" : [],
                  "name" : "",
                  "optionMustBe" : {},
                  "optionMustContain" : {},
                  "position" : 9999,
                  "rows" : [],
                  "title" : "rowTitles",
                  "type" : "list"
               },
               "showSpecifiedColumnsOnly" : false,
               "specifiedColumns" : [ "N", "SD", "SE", "mean", "var" ],
               "status" : "complete",
               "title" : "Descriptives",
               "transposeTable" : false,
               "transposeWithOvertitle" : false,
               "type" : "table"
            },
            "model" : {
               "citations" : [],
               "environmentName" : "state_24",
               "error" : false,
               "errorMessage" : "",
               "messages" : [],
               "name" : "model",
               "optionMustBe" : {},
               "optionMustContain" : {},
               "position" : 9999,
               "title" : "",
               "type" : "state"
            },
            "residualsQQPlot" : {
               "aspectRatio" : 0.0,
               "citations" : [],
               "editOptions" : {
                  "xAxis" : {
                     "settings" : {
                        "breaks" : [ -3, -2, -1, 0, 1, 2, 3 ],
                        "expand" : [ 0.050, 0, 0.050, 0 ],
                        "labels" : [ "-3", "-2", "-1", "0", "1", "2", "3" ],
                        "title" : "Theoretical Quantiles"
                     },
                     "type" : "ScaleContinuous"
                  },
                  "yAxis" : {
                     "settings" : {
                        "breaks" : [ -3, -2, -1, 0, 1, 2, 3 ],
                        "expand" : [ 0.050, 0, 0.050, 0 ],
                        "labels" : [ "-3", "-2", "-1", "0", "1", "2", "3" ],
                        "title" : "Standardized Residuals"
                     },
                     "type" : "ScaleContinuous"
                  }
               },
               "environmentName" : "plot_18",
               "error" : false,
               "errorMessage" : "",
               "filePathPng" : "resources/21/_3_t1603037069722.png",
               "height" : 400,
               "messages" : [],
               "name" : "residualsQQPlot",
               "optionMustBe" : {
                  "plotResidualsQQ" : true
               },
               "optionMustContain" : {},
               "position" : 15,
               "revision" : 0,
               "status" : "complete",
               "title" : "Q-Q Plot Standardized Residuals",
               "type" : "plot",
               "width" : 400
            },
            "residualsTable" : {
               "citations" : [],
               "colCombines" : {
                  "citations" : [],
                  "error" : false,
                  "errorMessage" : "",
                  "fields" : {},
                  "listType" : "bool",
                  "messages" : [],
                  "name" : "",
                  "optionMustBe" : {},
                  "optionMustContain" : {},
                  "position" : 9999,
                  "rows" : [],
                  "title" : "",
                  "type" : "list"
               },
               "colFormats" : {
                  "citations" : [],
                  "error" : false,
                  "errorMessage" : "",
                  "fields" : {
                     "SD" : "sf:4;dp:3",
                     "max" : "sf:4;dp:3",
                     "mean" : "sf:4;dp:3",
                     "min" : "sf:4;dp:3"
                  },
                  "listType" : "string",
                  "messages" : [],
                  "name" : "",
                  "optionMustBe" : {},
                  "optionMustContain" : {},
                  "position" : 9999,
                  "rows" : [],
                  "title" : "colFormats",
                  "type" : "list"
               },
               "colNames" : {
                  "citations" : [],
                  "error" : false,
                  "errorMessage" : "",
                  "fields" : {},
                  "listType" : "string",
                  "messages" : [],
                  "name" : "",
                  "optionMustBe" : {},
                  "optionMustContain" : {},
                  "position" : 9999,
                  "rows" : [ "type", "min", "max", "mean", "SD", "N" ],
                  "title" : "colNames",
                  "type" : "list"
               },
               "colOvertitles" : {
                  "citations" : [],
                  "error" : false,
                  "errorMessage" : "",
                  "fields" : {},
                  "listType" : "string",
                  "messages" : [],
                  "name" : "",
                  "optionMustBe" : {},
                  "optionMustContain" : {},
                  "position" : 9999,
                  "rows" : [],
                  "title" : "colOvertitles",
                  "type" : "list"
               },
               "colRowCombinations" : [],
               "colTitles" : {
                  "citations" : [],
                  "error" : false,
                  "errorMessage" : "",
                  "fields" : {
                     "N" : "N",
                     "SD" : "SD",
                     "max" : "Maximum",
                     "mean" : "Mean",
                     "min" : "Minimum",
                     "type" : ""
                  },
                  "listType" : "string",
                  "messages" : [],
                  "name" : "",
                  "optionMustBe" : {},
                  "optionMustContain" : {},
                  "position" : 9999,
                  "rows" : [],
                  "title" : "colTitles",
                  "type" : "list"
               },
               "colTypes" : {
                  "citations" : [],
                  "error" : false,
                  "errorMessage" : "",
                  "fields" : {
                     "N" : "integer",
                     "SD" : "number",
                     "max" : "number",
                     "mean" : "number",
                     "min" : "number",
                     "type" : "string"
                  },
                  "listType" : "string",
                  "messages" : [],
                  "name" : "",
                  "optionMustBe" : {},
                  "optionMustContain" : {},
                  "position" : 9999,
                  "rows" : [],
                  "title" : "colTypes",
                  "type" : "list"
               },
               "data" : [
                  [
                     "Predicted Value",
                     "Residual",
                     "Std. Predicted Value",
                     "Std. Residual"
                  ],
                  [
                     -47.80532415709330,
                     -21.36917852850701,
                     -5.278167805843579,
                     -3.251666997477101
                  ],
                  [
                     18.14226005176871,
                     21.89499811037561,
                     2.012343304263946,
                     3.37382732572030
                  ],
                  [
                     -0.06074074074074051,
                     8.208615114795808e-17,
                     1.474247250340166e-17,
                     -0.0002794360860691060
                  ],
                  [ 9.045673645217086, 6.555254986618619, 1.0, 1.001138094024205 ],
                  [ 324, 324, 324, 324 ]
               ],
               "error" : false,
               "errorMessage" : "",
               "expectedColumnCount" : 0,
               "expectedRowCount" : 0,
               "footnotes" : [],
               "messages" : [],
               "name" : "residualsTable",
               "optionMustBe" : {
                  "residualsStatistics" : true
               },
               "optionMustContain" : {},
               "position" : 10,
               "rowNames" : {
                  "citations" : [],
                  "error" : false,
                  "errorMessage" : "",
                  "fields" : {},
                  "listType" : "string",
                  "messages" : [],
                  "name" : "",
                  "optionMustBe" : {},
                  "optionMustContain" : {},
                  "position" : 9999,
                  "rows" : [],
                  "title" : "rowNames",
                  "type" : "list"
               },
               "rowTitles" : {
                  "citations" : [],
                  "error" : false,
                  "errorMessage" : "",
                  "fields" : {},
                  "listType" : "string",
                  "messages" : [],
                  "name" : "",
                  "optionMustBe" : {},
                  "optionMustContain" : {},
                  "position" : 9999,
                  "rows" : [],
                  "title" : "rowTitles",
                  "type" : "list"
               },
               "showSpecifiedColumnsOnly" : false,
               "specifiedColumns" : [ "N", "SD", "max", "mean", "min", "type" ],
               "status" : "complete",
               "title" : "Residuals Statistics",
               "transposeTable" : false,
               "transposeWithOvertitle" : false,
               "type" : "table"
            },
            "summaryTable" : {
               "citations" : [],
               "colCombines" : {
                  "citations" : [],
                  "error" : false,
                  "errorMessage" : "",
                  "fields" : {},
                  "listType" : "bool",
                  "messages" : [],
                  "name" : "",
                  "optionMustBe" : {},
                  "optionMustContain" : {},
                  "position" : 9999,
                  "rows" : [],
                  "title" : "",
                  "type" : "list"
               },
               "colFormats" : {
                  "citations" : [],
                  "error" : false,
                  "errorMessage" : "",
                  "fields" : {
                     "DW" : "sf:4;dp:3",
                     "DW_ac" : "sf:4;dp:3",
                     "DW_p" : "dp:3;p:.001",
                     "R" : "dp:3",
                     "R2" : "dp:3",
                     "RMSE" : "sf:4;dp:3",
                     "adjR2" : "dp:3"
                  },
                  "listType" : "string",
                  "messages" : [],
                  "name" : "",
                  "optionMustBe" : {},
                  "optionMustContain" : {},
                  "position" : 9999,
                  "rows" : [],
                  "title" : "colFormats",
                  "type" : "list"
               },
               "colNames" : {
                  "citations" : [],
                  "error" : false,
                  "errorMessage" : "",
                  "fields" : {},
                  "listType" : "string",
                  "messages" : [],
                  "name" : "",
                  "optionMustBe" : {},
                  "optionMustContain" : {},
                  "position" : 9999,
                  "rows" : [
                     "model",
                     "R",
                     "R2",
                     "adjR2",
                     "RMSE",
                     "DW_ac",
                     "DW",
                     "DW_p",
                     "R2c",
                     "",
                     "Fc",
                     "",
                     "df1",
                     "",
                     "df2",
                     "",
                     "p"
                  ],
                  "title" : "colNames",
                  "type" : "list"
               },
               "colOvertitles" : {
                  "citations" : [],
                  "error" : false,
                  "errorMessage" : "",
                  "fields" : {
                     "DW" : "Durbin-Watson",
                     "DW_ac" : "Durbin-Watson",
                     "DW_p" : "Durbin-Watson"
                  },
                  "listType" : "string",
                  "messages" : [],
                  "name" : "",
                  "optionMustBe" : {},
                  "optionMustContain" : {},
                  "position" : 9999,
                  "rows" : [],
                  "title" : "colOvertitles",
                  "type" : "list"
               },
               "colRowCombinations" : [],
               "colTitles" : {
                  "citations" : [],
                  "error" : false,
                  "errorMessage" : "",
                  "fields" : {
                     "DW" : "Statistic",
                     "DW_ac" : "Autocorrelation",
                     "DW_p" : "p",
                     "R" : "R",
                     "R2" : "R²",
                     "RMSE" : "RMSE",
                     "adjR2" : "Adjusted R²",
                     "model" : "Model"
                  },
                  "listType" : "string",
                  "messages" : [],
                  "name" : "",
                  "optionMustBe" : {},
                  "optionMustContain" : {},
                  "position" : 9999,
                  "rows" : [],
                  "title" : "colTitles",
                  "type" : "list"
               },
               "colTypes" : {
                  "citations" : [],
                  "error" : false,
                  "errorMessage" : "",
                  "fields" : {
                     "DW" : "number",
                     "DW_ac" : "number",
                     "DW_p" : "pvalue",
                     "R" : "number",
                     "R2" : "number",
                     "RMSE" : "number",
                     "adjR2" : "number",
                     "model" : "string"
                  },
                  "listType" : "string",
                  "messages" : [],
                  "name" : "",
                  "optionMustBe" : {},
                  "optionMustContain" : {},
                  "position" : 9999,
                  "rows" : [],
                  "title" : "colTypes",
                  "type" : "list"
               },
               "data" : [
                  [ "H₀", "H₁" ],
                  [ 0.0, 0.8097320206952471 ],
                  [ 0.0, 0.6556659453392080 ],
                  [ 0.0, 0.6469209534748069 ],
                  [ 11.17119419020916, 6.637974410029971 ],
                  [ 0.04472995299519538, -0.07672126209607293 ],
                  [ 1.908135974689947, 2.150852150615467 ],
                  [ 0.4069143443968963, 0.1736241452274941 ],
                  [ 0.0, 0.6556659453392080 ],
                  [],
                  [ "", 74.97616412981233 ],
                  [],
                  [ 0.0, 8 ],
                  [],
                  [ 323.0, 315.0 ],
                  [],
                  [ "", 2.284713645746063e-68 ]
               ],
               "error" : false,
               "errorMessage" : "",
               "expectedColumnCount" : 0,
               "expectedRowCount" : 0,
               "footnotes" : [],
               "messages" : [],
               "name" : "summaryTable",
               "optionMustBe" : {
                  "rSquaredChange" : false,
                  "residualsDurbinWatson" : true
               },
               "optionMustContain" : {},
               "position" : 1,
               "rowNames" : {
                  "citations" : [],
                  "error" : false,
                  "errorMessage" : "",
                  "fields" : {},
                  "listType" : "string",
                  "messages" : [],
                  "name" : "",
                  "optionMustBe" : {},
                  "optionMustContain" : {},
                  "position" : 9999,
                  "rows" : [],
                  "title" : "rowNames",
                  "type" : "list"
               },
               "rowTitles" : {
                  "citations" : [],
                  "error" : false,
                  "errorMessage" : "",
                  "fields" : {},
                  "listType" : "string",
                  "messages" : [],
                  "name" : "",
                  "optionMustBe" : {},
                  "optionMustContain" : {},
                  "position" : 9999,
                  "rows" : [],
                  "title" : "rowTitles",
                  "type" : "list"
               },
               "showSpecifiedColumnsOnly" : true,
               "specifiedColumns" : [ "DW", "DW_ac", "DW_p", "R", "R2", "RMSE", "adjR2", "model" ],
               "status" : "complete",
               "title" : "Model Summary - RESIL",
               "transposeTable" : false,
               "transposeWithOvertitle" : false,
               "type" : "table"
            }
         },
         "data_order" : {
            "anovaTable" : 2,
            "casewiseTable" : 5,
            "coeffTable" : 3,
            "collinearityTable" : 4,
            "descriptivesTable" : 8,
            "model" : 0,
            "residualsQQPlot" : 7,
            "residualsTable" : 6,
            "summaryTable" : 1
         },
         "error" : false,
         "errorMessage" : "",
         "initCollapsed" : false,
         "messages" : [],
         "name" : "modelContainer",
         "optionMustBe" : {
            "covariates" : [ "SE", "LOT", "SC", "STS", "BU", "CS", "AV", "AP" ],
            "dependent" : "RESIL",
            "factors" : [],
            "includeConstant" : true,
            "method" : "enter",
            "missingValues" : "excludeCasesListwise",
            "modelTerms" : [
               {
                  "components" : [ "SE" ],
                  "isNuisance" : false
               },
               {
                  "components" : [ "LOT" ],
                  "isNuisance" : false
               },
               {
                  "components" : [ "SC" ],
                  "isNuisance" : false
               },
               {
                  "components" : [ "STS" ],
                  "isNuisance" : false
               },
               {
                  "components" : [ "BU" ],
                  "isNuisance" : false
               },
               {
                  "components" : [ "CS" ],
                  "isNuisance" : false
               },
               {
                  "components" : [ "AV" ],
                  "isNuisance" : false
               },
               {
                  "components" : [ "AP" ],
                  "isNuisance" : false
               }
            ],
            "steppingMethodCriteriaFEntry" : 3.840,
            "steppingMethodCriteriaFRemoval" : 2.710,
            "steppingMethodCriteriaPEntry" : 0.050,
            "steppingMethodCriteriaPRemoval" : 0.10,
            "steppingMethodCriteriaType" : "usePValue",
            "wlsWeights" : ""
         },
         "optionMustContain" : {},
         "order_increment" : 9,
         "position" : 1,
         "title" : "",
         "type" : "container"
      }
   },
   "data_order" : {
      "modelContainer" : 0
   },
   "error" : false,
   "errorMessage" : "",
   "initCollapsed" : false,
   "messages" : [],
   "name" : "",
   "optionMustBe" : {},
   "optionMustContain" : {},
   "options" : {
      ".meta" : {
         "covariates" : {
            "containsColumn" : true
         },
         "dependent" : {
            "containsColumn" : true
         },
         "factors" : {
            "containsColumn" : true
         },
         "modelTerms" : [ {}, {}, {}, {}, {}, {}, {}, {} ],
         "wlsWeights" : {
            "containsColumn" : true
         }
      },
      "VovkSellkeMPR" : false,
      "collinearityDiagnostics" : true,
      "covariates" : [ "SE", "LOT", "SC", "STS", "BU", "CS", "AV", "AP" ],
      "dependent" : "RESIL",
      "descriptives" : true,
      "factors" : [],
      "includeConstant" : true,
      "method" : "enter",
      "missingValues" : "excludeCasesListwise",
      "modelFit" : true,
      "modelTerms" : [
         {
            "components" : [ "SE" ],
            "isNuisance" : false
         },
         {
            "components" : [ "LOT" ],
            "isNuisance" : false
         },
         {
            "components" : [ "SC" ],
            "isNuisance" : false
         },
         {
            "components" : [ "STS" ],
            "isNuisance" : false
         },
         {
            "components" : [ "BU" ],
            "isNuisance" : false
         },
         {
            "components" : [ "CS" ],
            "isNuisance" : false
         },
         {
            "components" : [ "AV" ],
            "isNuisance" : false
         },
         {
            "components" : [ "AP" ],
            "isNuisance" : false
         }
      ],
      "partAndPartialCorrelations" : false,
      "plotHeight" : 320,
      "plotResidualsCovariates" : false,
      "plotResidualsDependent" : false,
      "plotResidualsHistogram" : false,
      "plotResidualsHistogramStandardized" : true,
      "plotResidualsPredicted" : false,
      "plotResidualsQQ" : true,
      "plotWidth" : 480,
      "plotsPartialRegression" : false,
      "rSquaredChange" : false,
      "regressionCoefficientsBootstrapping" : false,
      "regressionCoefficientsBootstrappingReplicates" : 5000,
      "regressionCoefficientsConfidenceIntervals" : true,
      "regressionCoefficientsConfidenceIntervalsInterval" : 0.950,
      "regressionCoefficientsCovarianceMatrix" : false,
      "regressionCoefficientsEstimates" : true,
      "residualsCasewiseDiagnostics" : true,
      "residualsCasewiseDiagnosticsCooksDistance" : 1.0,
      "residualsCasewiseDiagnosticsOutliersOutside" : 3.0,
      "residualsCasewiseDiagnosticsType" : "outliersOutside",
      "residualsDurbinWatson" : true,
      "residualsStatistics" : true,
      "steppingMethodCriteriaFEntry" : 3.840,
      "steppingMethodCriteriaFRemoval" : 2.710,
      "steppingMethodCriteriaPEntry" : 0.050,
      "steppingMethodCriteriaPRemoval" : 0.10,
      "steppingMethodCriteriaType" : "usePValue",
      "wlsWeights" : ""
   },
   "order_increment" : 1,
   "position" : 9999,
   "relativePathKeep" : "resources/21/state",
   "title" : "SE, LOT, SC, STS, BU, CS, AV, AP as predictors of RESIL",
   "type" : "results"
}
