# Supplementary material for: Individual factors in the relationship between stress and resilience in mental health psychology practitioners during the COVID-19 pandemic
Source: J Health Psychol. 2021 Dec 7;27(11):2613–31. doi: 10.1177/13591053211059393 (PMC9483698; doi:10.1177/13591053211059393)
Supplement: sj-jasp-3-hpq-10.1177_13591053211059393 – Supplemental material for Individual factors in the relationship between stress and resilience in mental health psychology practitioners during the COVID-19 pandemic [file sj-jasp-3-hpq-10.1177_13591053211059393.jasp › resources/54/jaspResults.json]

{
   "citations" : [ "JASP Team (2020). JASP (Version 0.13.1) [Computer software]." ],
   "data" : {
      "basreg" : {
         "citations" : [],
         "data" : {
            "ResidualsVsFittedPlot" : {
               "aspectRatio" : 0.0,
               "citations" : [],
               "editOptions" : {
                  "xAxis" : {
                     "settings" : {
                        "breaks" : [ -60, -40, -20, 0, 20 ],
                        "expand" : [ 0.050, 0, 0.050, 0 ],
                        "labels" : [ "-60", "-40", "-20", "0", "20" ],
                        "title" : "Predictions under BMA"
                     },
                     "type" : "ScaleContinuous"
                  },
                  "yAxis" : {
                     "settings" : {
                        "breaks" : [ -30, -20, -10, 0, 10, 20, 30 ],
                        "expand" : [ 0.050, 0, 0.050, 0 ],
                        "labels" : [ "-30", "-20", "-10", "0", "10", "20", "30" ],
                        "title" : "Residuals"
                     },
                     "type" : "ScaleContinuous"
                  }
               },
               "environmentName" : "plot_25",
               "error" : false,
               "errorMessage" : "",
               "filePathPng" : "resources/54/_7_t1603039162482.png",
               "height" : 400,
               "messages" : [],
               "name" : "ResidualsVsFittedPlot",
               "optionMustBe" : {
                  "plotResidualsVsFitted" : true
               },
               "optionMustContain" : {},
               "position" : 14,
               "revision" : 0,
               "status" : "complete",
               "title" : "Residuals vs Fitted",
               "type" : "plot",
               "width" : 530
            },
            "basregModel" : {
               "citations" : [],
               "environmentName" : "state_16",
               "error" : false,
               "errorMessage" : "",
               "messages" : [],
               "name" : "basregModel",
               "optionMustBe" : {},
               "optionMustContain" : {},
               "position" : 9999,
               "title" : "",
               "type" : "state"
            },
            "inclusionProbabilitiesPlot" : {
               "aspectRatio" : 0.0,
               "citations" : [],
               "editOptions" : {
                  "xAxis" : {
                     "settings" : {
                        "labels" : [ "AV", "STS", "LOT", "CS", "BU", "AP", "SC", "SE" ],
                        "shown" : [ "AV", "STS", "LOT", "CS", "BU", "AP", "SC", "SE" ],
                        "title" : ""
                     },
                     "type" : "ScaleDiscrete"
                  },
                  "yAxis" : {
                     "settings" : {
                        "breaks" : [ 1, 2, 3, 4, 5, 6, 7, 8 ],
                        "expand" : [ 0.050, 0, 0.050, 0 ],
                        "labels" : [ "AV", "STS", "LOT", "CS", "BU", "AP", "SC", "SE" ],
                        "title" : "Marginal Inclusion Probability"
                     },
                     "type" : "ScaleContinuous"
                  }
               },
               "environmentName" : "plot_33",
               "error" : false,
               "errorMessage" : "",
               "filePathPng" : "resources/54/_9_t1603039171250.png",
               "height" : 400,
               "messages" : [],
               "name" : "inclusionProbabilitiesPlot",
               "optionMustBe" : {
                  "plotInclusionProbabilities" : true
               },
               "optionMustContain" : {},
               "position" : 17,
               "revision" : 0,
               "status" : "complete",
               "title" : "Inclusion Probabilities",
               "type" : "plot",
               "width" : 700
            },
            "modelComparisonTable" : {
               "citations" : [
                  "Clyde, M. A. (2018). BAS: Bayesian Adaptive Sampling for Bayesian Model Averaging. (Version 1.5.3)[Computer software].",
                  "Clyde, M. A., Ghosh, J., & Littman, M. L. (2011). Bayesian adaptive sampling for variable selection and model averaging. Journal of Computational and Graphical Statistics, 20, 80-101.",
                  "Consonni, G., Fouskakis, D., Liseo, B., & Ntzoufras, I. (2018). Prior Distributions for Objective Bayesian Analysis. Bayesian Analysis, 13, 627-679.",
                  "Liang, F., Paulo, R., Molina, G., Clyde, M. A., & Berger, J. O. (2008). Mixtures of g Priors for Bayesian Variable Selection. Journal of the American Statistical Association, 103, 410-423."
               ],
               "colCombines" : {
                  "citations" : [],
                  "error" : false,
                  "errorMessage" : "",
                  "fields" : {},
                  "listType" : "bool",
                  "messages" : [],
                  "name" : "",
                  "optionMustBe" : {},
                  "optionMustContain" : {},
                  "position" : 9999,
                  "rows" : [],
                  "title" : "",
                  "type" : "list"
               },
               "colFormats" : {
                  "citations" : [],
                  "error" : false,
                  "errorMessage" : "",
                  "fields" : {
                     "BF" : "sf:4;dp:3",
                     "BFM" : "sf:4;dp:3",
                     "R2" : "dp:3",
                     "postProbModel" : "sf:4;dp:3",
                     "priorProbModel" : "sf:4;dp:3"
                  },
                  "listType" : "string",
                  "messages" : [],
                  "name" : "",
                  "optionMustBe" : {},
                  "optionMustContain" : {},
                  "position" : 9999,
                  "rows" : [],
                  "title" : "colFormats",
                  "type" : "list"
               },
               "colNames" : {
                  "citations" : [],
                  "error" : false,
                  "errorMessage" : "",
                  "fields" : {},
                  "listType" : "string",
                  "messages" : [],
                  "name" : "",
                  "optionMustBe" : {},
                  "optionMustContain" : {},
                  "position" : 9999,
                  "rows" : [ "Models", "priorProbModel", "postProbModel", "BFM", "BF", "R2" ],
                  "title" : "colNames",
                  "type" : "list"
               },
               "colOvertitles" : {
                  "citations" : [],
                  "error" : false,
                  "errorMessage" : "",
                  "fields" : {},
                  "listType" : "string",
                  "messages" : [],
                  "name" : "",
                  "optionMustBe" : {},
                  "optionMustContain" : {},
                  "position" : 9999,
                  "rows" : [],
                  "title" : "colOvertitles",
                  "type" : "list"
               },
               "colRowCombinations" : [],
               "colTitles" : {
                  "citations" : [],
                  "error" : false,
                  "errorMessage" : "",
                  "fields" : {
                     "BF" : "BF<sub>10</sub>",
                     "BFM" : "BF<sub>M</sub>",
                     "Models" : "Models",
                     "R2" : "R²",
                     "postProbModel" : "P(M|data)",
                     "priorProbModel" : "P(M)"
                  },
                  "listType" : "string",
                  "messages" : [],
                  "name" : "",
                  "optionMustBe" : {},
                  "optionMustContain" : {},
                  "position" : 9999,
                  "rows" : [],
                  "title" : "colTitles",
                  "type" : "list"
               },
               "colTypes" : {
                  "citations" : [],
                  "error" : false,
                  "errorMessage" : "",
                  "fields" : {
                     "BF" : "number",
                     "BFM" : "number",
                     "Models" : "string",
                     "R2" : "number",
                     "postProbModel" : "number",
                     "priorProbModel" : "number"
                  },
                  "listType" : "string",
                  "messages" : [],
                  "name" : "",
                  "optionMustBe" : {},
                  "optionMustContain" : {},
                  "position" : 9999,
                  "rows" : [],
                  "title" : "colTypes",
                  "type" : "list"
               },
               "data" : [
                  [
                     "Null model",
                     "AV + AP + SE + LOT + SC + BU + STS + CS",
                     "AP + SE + LOT + SC + BU + STS + CS",
                     "AV + AP + SE + LOT + SC + BU + CS",
                     "AP + SE + LOT + SC + BU + CS",
                     "AV + AP + SE + SC + BU + STS + CS",
                     "AP + SE + SC + BU + STS + CS",
                     "AP + SE + LOT + SC + BU + STS",
                     "AV + AP + SE + LOT + SC + BU + STS",
                     "AV + AP + SE + LOT + SC + CS"
                  ],
                  [
                     0.1111111111111111,
                     0.1111111111111111,
                     0.01388888888888889,
                     0.01388888888888889,
                     0.003968253968253969,
                     0.01388888888888889,
                     0.003968253968253969,
                     0.003968253968253969,
                     0.01388888888888889,
                     0.003968253968253969
                  ],
                  [
                     7.536407600931438e-66,
                     0.6949445370334886,
                     0.1581965134273695,
                     0.05310746821667777,
                     0.05044474681810647,
                     0.01208312626571733,
                     0.005336267357812824,
                     0.004624753705255040,
                     0.004224395160022477,
                     0.003413911780222658
                  ],
                  [
                     6.029126080745151e-65,
                     18.22473933823053,
                     13.34272503321848,
                     3.982110024970560,
                     13.33427560841402,
                     0.8683948899699406,
                     1.346588865015797,
                     1.166206598305622,
                     0.3012044630374284,
                     0.8598272311492636
                  ],
                  [
                     1.0,
                     9.221164430485368e+64,
                     1.679277680340082e+65,
                     5.637430566798312e+64,
                     1.874172663819838e+65,
                     1.282640420268553e+64,
                     1.982582338039836e+64,
                     1.718233813828438e+64,
                     4.484253383004770e+63,
                     1.268369956986136e+64
                  ],
                  [
                     0.0,
                     0.6556659453392086,
                     0.6520653062709940,
                     0.6496181649137984,
                     0.6471944688561522,
                     0.6462709497723891,
                     0.6420911397982423,
                     0.6417635068274929,
                     0.6438752281497773,
                     0.6410674925552204
                  ]
               ],
               "error" : false,
               "errorMessage" : "",
               "expectedColumnCount" : 0,
               "expectedRowCount" : 0,
               "footnotes" : [
                  {
                     "cols" : null,
                     "rows" : null,
                     "symbol" : "<em>Note.</em>",
                     "text" : "Table displays only a subset of models; to see all models, select \"No\" under \"Limit No. Models Shown\"."
                  }
               ],
               "messages" : [],
               "name" : "modelComparisonTable",
               "optionMustBe" : {
                  "bayesFactorOrder" : "nullModelTop",
                  "bayesFactorType" : "BF10",
                  "numShownModels" : 10,
                  "shownModels" : "limited"
               },
               "optionMustContain" : {},
               "position" : 11,
               "rowNames" : {
                  "citations" : [],
                  "error" : false,
                  "errorMessage" : "",
                  "fields" : {},
                  "listType" : "string",
                  "messages" : [],
                  "name" : "",
                  "optionMustBe" : {},
                  "optionMustContain" : {},
                  "position" : 9999,
                  "rows" : [],
                  "title" : "rowNames",
                  "type" : "list"
               },
               "rowTitles" : {
                  "citations" : [],
                  "error" : false,
                  "errorMessage" : "",
                  "fields" : {},
                  "listType" : "string",
                  "messages" : [],
                  "name" : "",
                  "optionMustBe" : {},
                  "optionMustContain" : {},
                  "position" : 9999,
                  "rows" : [],
                  "title" : "rowTitles",
                  "type" : "list"
               },
               "showSpecifiedColumnsOnly" : false,
               "specifiedColumns" : [ "BF", "BFM", "Models", "R2", "postProbModel", "priorProbModel" ],
               "status" : "complete",
               "title" : "Model Comparison - RESIL",
               "transposeTable" : false,
               "transposeWithOvertitle" : false,
               "type" : "table"
            },
            "postSumContainer" : {
               "citations" : [],
               "data" : {
                  "postSumPlot" : {
                     "aspectRatio" : 0.0,
                     "citations" : [],
                     "editOptions" : {
                        "error" : "converting plotEditingOptions to JSON gave an error: expression"
                     },
                     "environmentName" : "plot_24",
                     "error" : false,
                     "errorMessage" : "",
                     "filePathPng" : "resources/54/_6_t1603039162251.png",
                     "height" : 400,
                     "messages" : [],
                     "name" : "postSumPlot",
                     "optionMustBe" : {
                        "omitIntercept" : true,
                        "postSummaryPlot" : true
                     },
                     "optionMustContain" : {},
                     "position" : 122,
                     "revision" : 0,
                     "status" : "complete",
                     "title" : "Posterior Coefficients with 95% Credible Interval",
                     "type" : "plot",
                     "width" : 530
                  },
                  "postSumTable" : {
                     "citations" : [],
                     "colCombines" : {
                        "citations" : [],
                        "error" : false,
                        "errorMessage" : "",
                        "fields" : {},
                        "listType" : "bool",
                        "messages" : [],
                        "name" : "",
                        "optionMustBe" : {},
                        "optionMustContain" : {},
                        "position" : 9999,
                        "rows" : [],
                        "title" : "",
                        "type" : "list"
                     },
                     "colFormats" : {
                        "citations" : [],
                        "error" : false,
                        "errorMessage" : "",
                        "fields" : {
                           "BFincl" : "sf:4;dp:3",
                           "lowerCri" : "sf:4;dp:3",
                           "mean" : "sf:4;dp:3",
                           "pIncl" : "sf:4;dp:3",
                           "pInclprior" : "sf:4;dp:3",
                           "sd" : "sf:4;dp:3",
                           "upperCri" : "sf:4;dp:3"
                        },
                        "listType" : "string",
                        "messages" : [],
                        "name" : "",
                        "optionMustBe" : {},
                        "optionMustContain" : {},
                        "position" : 9999,
                        "rows" : [],
                        "title" : "colFormats",
                        "type" : "list"
                     },
                     "colNames" : {
                        "citations" : [],
                        "error" : false,
                        "errorMessage" : "",
                        "fields" : {},
                        "listType" : "string",
                        "messages" : [],
                        "name" : "",
                        "optionMustBe" : {},
                        "optionMustContain" : {},
                        "position" : 9999,
                        "rows" : [
                           "coefficient",
                           "mean",
                           "sd",
                           "pInclprior",
                           "pIncl",
                           "BFincl",
                           "lowerCri",
                           "upperCri"
                        ],
                        "title" : "colNames",
                        "type" : "list"
                     },
                     "colOvertitles" : {
                        "citations" : [],
                        "error" : false,
                        "errorMessage" : "",
                        "fields" : {
                           "lowerCri" : "95% Credible Interval",
                           "upperCri" : "95% Credible Interval"
                        },
                        "listType" : "string",
                        "messages" : [],
                        "name" : "",
                        "optionMustBe" : {},
                        "optionMustContain" : {},
                        "position" : 9999,
                        "rows" : [],
                        "title" : "colOvertitles",
                        "type" : "list"
                     },
                     "colRowCombinations" : [],
                     "colTitles" : {
                        "citations" : [],
                        "error" : false,
                        "errorMessage" : "",
                        "fields" : {
                           "BFincl" : "BF<sub>inclusion</sub>",
                           "coefficient" : "Coefficient",
                           "lowerCri" : "Lower",
                           "mean" : "Mean",
                           "pIncl" : "P(incl|data)",
                           "pInclprior" : "P(incl)",
                           "sd" : "SD",
                           "upperCri" : "Upper"
                        },
                        "listType" : "string",
                        "messages" : [],
                        "name" : "",
                        "optionMustBe" : {},
                        "optionMustContain" : {},
                        "position" : 9999,
                        "rows" : [],
                        "title" : "colTitles",
                        "type" : "list"
                     },
                     "colTypes" : {
                        "citations" : [],
                        "error" : false,
                        "errorMessage" : "",
                        "fields" : {
                           "BFincl" : "number",
                           "coefficient" : "string",
                           "lowerCri" : "number",
                           "mean" : "number",
                           "pIncl" : "number",
                           "pInclprior" : "number",
                           "sd" : "number",
                           "upperCri" : "number"
                        },
                        "listType" : "string",
                        "messages" : [],
                        "name" : "",
                        "optionMustBe" : {},
                        "optionMustContain" : {},
                        "position" : 9999,
                        "rows" : [],
                        "title" : "colTypes",
                        "type" : "list"
                     },
                     "data" : [
                        [ "Intercept", "AV", "AP", "SE", "LOT", "SC", "BU", "STS", "CS" ],
                        [
                           -0.06074074074073884,
                           -0.1543247044747055,
                           0.2658237296179541,
                           1.031379078008109,
                           0.2782102795052545,
                           0.2147195898793562,
                           -0.4336997905378963,
                           0.2005037245964487,
                           0.3379266626841039
                        ],
                        [
                           0.3695728133733415,
                           0.1296298024311225,
                           0.07458718197323412,
                           0.1265111317736679,
                           0.1046512565743110,
                           0.05779419536907003,
                           0.1374301380111332,
                           0.1180988768906599,
                           0.1118994840177780
                        ],
                        [
                           0.9999999999999980,
                           0.4999999999999997,
                           0.4999999999999997,
                           0.4999999999999996,
                           0.4999999999999996,
                           0.4999999999999996,
                           0.4999999999999996,
                           0.4999999999999996,
                           0.4999999999999997
                        ],
                        [
                           1.0,
                           0.7736573924623775,
                           0.9972389677240003,
                           0.9999999999998948,
                           0.9778569396153907,
                           0.9987215427906441,
                           0.9920697200387598,
                           0.8861147924763372,
                           0.9895687736053524
                        ],
                        [
                           1.0,
                           3.418081115522099,
                           361.1833792717794,
                           9502955449804.60,
                           44.16087580626633,
                           781.1927810191576,
                           125.0989529862221,
                           7.780771636142665,
                           94.86600483650956
                        ],
                        [
                           -0.8232871982337362,
                           -0.4037814131071291,
                           0.1229708797460902,
                           0.7905668332197024,
                           0.07674003832414306,
                           0.1024516570707313,
                           -0.7195347456045660,
                           0.0,
                           0.1091349843046039
                        ],
                        [
                           0.6132131612327272,
                           0.006092764826825470,
                           0.4279703261156023,
                           1.274533611458918,
                           0.4976515048166780,
                           0.3242278858529939,
                           -0.1660078823085692,
                           0.3998903684651886,
                           0.5618154498929785
                        ]
                     ],
                     "error" : false,
                     "errorMessage" : "",
                     "expectedColumnCount" : 0,
                     "expectedRowCount" : 0,
                     "footnotes" : [],
                     "messages" : [],
                     "name" : "postSumTable",
                     "optionMustBe" : {
                        "bayesFactorType" : "BF10",
                        "effectsType" : "allModels",
                        "postSummaryTable" : true
                     },
                     "optionMustContain" : {},
                     "position" : 121,
                     "rowNames" : {
                        "citations" : [],
                        "error" : false,
                        "errorMessage" : "",
                        "fields" : {},
                        "listType" : "string",
                        "messages" : [],
                        "name" : "",
                        "optionMustBe" : {},
                        "optionMustContain" : {},
                        "position" : 9999,
                        "rows" : [],
                        "title" : "rowNames",
                        "type" : "list"
                     },
                     "rowTitles" : {
                        "citations" : [],
                        "error" : false,
                        "errorMessage" : "",
                        "fields" : {},
                        "listType" : "string",
                        "messages" : [],
                        "name" : "",
                        "optionMustBe" : {},
                        "optionMustContain" : {},
                        "position" : 9999,
                        "rows" : [],
                        "title" : "rowTitles",
                        "type" : "list"
                     },
                     "showSpecifiedColumnsOnly" : false,
                     "specifiedColumns" : [
                        "BFincl",
                        "coefficient",
                        "lowerCri",
                        "mean",
                        "pIncl",
                        "pInclprior",
                        "sd",
                        "upperCri"
                     ],
                     "status" : "complete",
                     "title" : "Posterior Summaries of Coefficients",
                     "transposeTable" : false,
                     "transposeWithOvertitle" : false,
                     "type" : "table"
                  }
               },
               "data_order" : {
                  "postSumPlot" : 1,
                  "postSumTable" : 0
               },
               "error" : false,
               "errorMessage" : "",
               "initCollapsed" : false,
               "messages" : [],
               "name" : "postSumContainer",
               "optionMustBe" : {
                  "nSimForCRI" : 1000,
                  "posteriorSummaryPlotCredibleIntervalValue" : 0.950,
                  "seed" : 1,
                  "setSeed" : false,
                  "summaryType" : "averaged"
               },
               "optionMustContain" : {},
               "order_increment" : 2,
               "position" : 12,
               "title" : "Posterior Summary",
               "type" : "container"
            },
            "postSumModel" : {
               "citations" : [],
               "environmentName" : "state_17",
               "error" : false,
               "errorMessage" : "",
               "messages" : [],
               "name" : "postSumModel",
               "optionMustBe" : {
                  "nSimForCRI" : 1000,
                  "posteriorSummaryPlotCredibleIntervalValue" : 0.950,
                  "seed" : 1,
                  "setSeed" : false,
                  "summaryType" : "averaged"
               },
               "optionMustContain" : {},
               "position" : 9999,
               "title" : "",
               "type" : "state"
            },
            "qqPlot" : {
               "aspectRatio" : 0.0,
               "citations" : [],
               "editOptions" : {
                  "xAxis" : {
                     "settings" : {
                        "breaks" : [ -3, -2, -1, 0, 1, 2, 3 ],
                        "expand" : [ 0.050, 0, 0.050, 0 ],
                        "labels" : [ "-3", "-2", "-1", "0", "1", "2", "3" ],
                        "title" : "Theoretical quantiles"
                     },
                     "type" : "ScaleContinuous"
                  },
                  "yAxis" : {
                     "settings" : {
                        "breaks" : [ -30, -20, -10, 0, 10, 20, 30 ],
                        "expand" : [ 0.050, 0, 0.050, 0 ],
                        "labels" : [ "-30", "-20", "-10", "0", "10", "20", "30" ],
                        "title" : "Observed quantiles"
                     },
                     "type" : "ScaleContinuous"
                  }
               },
               "environmentName" : "plot_26",
               "error" : false,
               "errorMessage" : "",
               "filePathPng" : "resources/54/_8_t1603039162703.png",
               "height" : 400,
               "messages" : [],
               "name" : "qqPlot",
               "optionMustBe" : {
                  "plotQQplot" : true
               },
               "optionMustContain" : {},
               "position" : 18,
               "revision" : 0,
               "status" : "complete",
               "title" : "Q-Q Plot",
               "type" : "plot",
               "width" : 700
            }
         },
         "data_order" : {
            "ResidualsVsFittedPlot" : 4,
            "basregModel" : 0,
            "inclusionProbabilitiesPlot" : 6,
            "modelComparisonTable" : 1,
            "postSumContainer" : 2,
            "postSumModel" : 3,
            "qqPlot" : 5
         },
         "error" : false,
         "errorMessage" : "",
         "initCollapsed" : false,
         "messages" : [],
         "name" : "basreg",
         "optionMustBe" : {
            "alpha" : 3.0,
            "bernoulliParam" : 0.50,
            "betaBinomialParamA" : 1.0,
            "betaBinomialParamB" : 1.0,
            "castilloParamU" : 1.0,
            "covariates" : [ "AV", "AP", "SE", "LOT", "SC", "BU", "STS", "CS" ],
            "dependent" : "RESIL",
            "iterationsMCMC" : 0,
            "modelPrior" : "beta.binomial",
            "modelTerms" : [
               {
                  "components" : [ "AV" ],
                  "isNuisance" : false
               },
               {
                  "components" : [ "AP" ],
                  "isNuisance" : false
               },
               {
                  "components" : [ "SE" ],
                  "isNuisance" : false
               },
               {
                  "components" : [ "LOT" ],
                  "isNuisance" : false
               },
               {
                  "components" : [ "SC" ],
                  "isNuisance" : false
               },
               {
                  "components" : [ "BU" ],
                  "isNuisance" : false
               },
               {
                  "components" : [ "STS" ],
                  "isNuisance" : false
               },
               {
                  "components" : [ "CS" ],
                  "isNuisance" : false
               }
            ],
            "numberOfModels" : 0,
            "priorRegressionCoefficients" : "JZS",
            "rScale" : 0.3540,
            "samplingMethod" : "BAS",
            "seed" : 1,
            "setSeed" : false,
            "wilsonParamLambda" : 1.0,
            "wlsWeights" : ""
         },
         "optionMustContain" : {},
         "order_increment" : 7,
         "position" : 1,
         "title" : "",
         "type" : "container"
      }
   },
   "data_order" : {
      "basreg" : 0
   },
   "error" : false,
   "errorMessage" : "",
   "initCollapsed" : false,
   "messages" : [],
   "name" : "",
   "optionMustBe" : {},
   "optionMustContain" : {},
   "options" : {
      ".meta" : {
         "covariates" : {
            "containsColumn" : true
         },
         "dependent" : {
            "containsColumn" : true
         },
         "modelTerms" : [ {}, {}, {}, {}, {}, {}, {}, {} ],
         "wlsWeights" : {
            "containsColumn" : true
         }
      },
      "alpha" : 3.0,
      "bayesFactorOrder" : "nullModelTop",
      "bayesFactorType" : "BF10",
      "bernoulliParam" : 0.50,
      "betaBinomialParamA" : 1.0,
      "betaBinomialParamB" : 1.0,
      "castilloParamU" : 1.0,
      "covariates" : [ "AV", "AP", "SE", "LOT", "SC", "BU", "STS", "CS" ],
      "dependent" : "RESIL",
      "descriptives" : false,
      "effectsType" : "allModels",
      "iterationsMCMC" : 0,
      "modelPrior" : "beta.binomial",
      "modelTerms" : [
         {
            "components" : [ "AV" ],
            "isNuisance" : false
         },
         {
            "components" : [ "AP" ],
            "isNuisance" : false
         },
         {
            "components" : [ "SE" ],
            "isNuisance" : false
         },
         {
            "components" : [ "LOT" ],
            "isNuisance" : false
         },
         {
            "components" : [ "SC" ],
            "isNuisance" : false
         },
         {
            "components" : [ "BU" ],
            "isNuisance" : false
         },
         {
            "components" : [ "STS" ],
            "isNuisance" : false
         },
         {
            "components" : [ "CS" ],
            "isNuisance" : false
         }
      ],
      "nSimForCRI" : 1000,
      "numShownModels" : 10,
      "numberOfModels" : 0,
      "omitIntercept" : true,
      "plotCoefficientsPosterior" : false,
      "plotHeight" : 320,
      "plotInclusionProbabilities" : true,
      "plotLogPosteriorOdds" : false,
      "plotModelComplexity" : false,
      "plotModelProbabilities" : false,
      "plotQQplot" : true,
      "plotResidualsVsFitted" : true,
      "plotWidth" : 480,
      "postSummaryPlot" : true,
      "postSummaryTable" : true,
      "posteriorSummaryPlotCredibleIntervalValue" : 0.950,
      "priorRegressionCoefficients" : "JZS",
      "rScale" : 0.3540,
      "samplingMethod" : "BAS",
      "seed" : 1,
      "setSeed" : false,
      "shownModels" : "limited",
      "summaryType" : "averaged",
      "wilsonParamLambda" : 1.0,
      "wlsWeights" : ""
   },
   "order_increment" : 1,
   "position" : 9999,
   "relativePathKeep" : "resources/54/state",
   "title" : "SE, LOT, SC, STS, BU, CS, AV, AP as predictors of RESIL. Bayesian inference",
   "type" : "results"
}
