# Supplementary material for: Individual factors in the relationship between stress and resilience in mental health psychology practitioners during the COVID-19 pandemic
Source: J Health Psychol. 2021 Dec 7;27(11):2613–31. doi: 10.1177/13591053211059393 (PMC9483698; doi:10.1177/13591053211059393)
Supplement: sj-jasp-3-hpq-10.1177_13591053211059393 – Supplemental material for Individual factors in the relationship between stress and resilience in mental health psychology practitioners during the COVID-19 pandemic [file sj-jasp-3-hpq-10.1177_13591053211059393.jasp › resources/55/jaspResults.json]

{
   "citations" : [
      "JASP Team (2020). JASP (Version 0.13.1) [Computer software].",
      "Rosseel, Y. (2012). lavaan: An R Package for Structural Equation Modeling. Journal of Statistical Software, 48(2), 1-36. URL http://www.jstatsoft.org/v48/i02/"
   ],
   "data" : {
      "modelContainer" : {
         "citations" : [],
         "data" : {
            "model" : {
               "citations" : [],
               "environmentName" : "state_2",
               "error" : false,
               "errorMessage" : "",
               "messages" : [],
               "name" : "model",
               "optionMustBe" : {},
               "optionMustContain" : {},
               "position" : 9999,
               "title" : "",
               "type" : "state"
            },
            "parest" : {
               "citations" : [],
               "data" : {
                  "dir" : {
                     "citations" : [],
                     "colCombines" : {
                        "citations" : [],
                        "error" : false,
                        "errorMessage" : "",
                        "fields" : {},
                        "listType" : "bool",
                        "messages" : [],
                        "name" : "",
                        "optionMustBe" : {},
                        "optionMustContain" : {},
                        "position" : 9999,
                        "rows" : [],
                        "title" : "",
                        "type" : "list"
                     },
                     "colFormats" : {
                        "citations" : [],
                        "error" : false,
                        "errorMessage" : "",
                        "fields" : {
                           "ci.lower" : "sf:4;dp:3",
                           "ci.upper" : "sf:4;dp:3",
                           "est" : "sf:4;dp:3",
                           "pvalue" : "dp:3;p:.001",
                           "se" : "sf:4;dp:3",
                           "z" : "sf:4;dp:3"
                        },
                        "listType" : "string",
                        "messages" : [],
                        "name" : "",
                        "optionMustBe" : {},
                        "optionMustContain" : {},
                        "position" : 9999,
                        "rows" : [],
                        "title" : "colFormats",
                        "type" : "list"
                     },
                     "colNames" : {
                        "citations" : [],
                        "error" : false,
                        "errorMessage" : "",
                        "fields" : {},
                        "listType" : "string",
                        "messages" : [],
                        "name" : "",
                        "optionMustBe" : {},
                        "optionMustContain" : {},
                        "position" : 9999,
                        "rows" : [
                           "lhs",
                           "op",
                           "rhs",
                           "est",
                           "se",
                           "z",
                           "pvalue",
                           "ci.lower",
                           "ci.upper"
                        ],
                        "title" : "colNames",
                        "type" : "list"
                     },
                     "colOvertitles" : {
                        "citations" : [],
                        "error" : false,
                        "errorMessage" : "",
                        "fields" : {
                           "ci.lower" : "95% Confidence Interval",
                           "ci.upper" : "95% Confidence Interval"
                        },
                        "listType" : "string",
                        "messages" : [],
                        "name" : "",
                        "optionMustBe" : {},
                        "optionMustContain" : {},
                        "position" : 9999,
                        "rows" : [],
                        "title" : "colOvertitles",
                        "type" : "list"
                     },
                     "colRowCombinations" : [],
                     "colTitles" : {
                        "citations" : [],
                        "error" : false,
                        "errorMessage" : "",
                        "fields" : {
                           "ci.lower" : "Lower",
                           "ci.upper" : "Upper",
                           "est" : "Estimate",
                           "lhs" : "",
                           "op" : "",
                           "pvalue" : "p",
                           "rhs" : "",
                           "se" : "Std. Error",
                           "z" : "z-value"
                        },
                        "listType" : "string",
                        "messages" : [],
                        "name" : "",
                        "optionMustBe" : {},
                        "optionMustContain" : {},
                        "position" : 9999,
                        "rows" : [],
                        "title" : "colTitles",
                        "type" : "list"
                     },
                     "colTypes" : {
                        "citations" : [],
                        "error" : false,
                        "errorMessage" : "",
                        "fields" : {
                           "ci.lower" : "number",
                           "ci.upper" : "number",
                           "est" : "number",
                           "lhs" : "string",
                           "op" : "string",
                           "pvalue" : "number",
                           "rhs" : "string",
                           "se" : "number",
                           "z" : "number"
                        },
                        "listType" : "string",
                        "messages" : [],
                        "name" : "",
                        "optionMustBe" : {},
                        "optionMustContain" : {},
                        "position" : 9999,
                        "rows" : [],
                        "title" : "colTypes",
                        "type" : "list"
                     },
                     "data" : [
                        [ "PSS", "RSQ" ],
                        [ "→", "→" ],
                        [ "RESIL", "RESIL" ],
                        [ -0.01629007933856202, 0.03976837685465116 ],
                        [ 0.08076175637007758, 0.05767945198988034 ],
                        [ -0.2017053624232166, 0.6894721687305280 ],
                        [ 0.8401470701607330, 0.4905261815076465 ],
                        [ -0.1833681165308718, -0.07009278130529310 ],
                        [ 0.1423043968958258, 0.1500419108772801 ]
                     ],
                     "error" : false,
                     "errorMessage" : "",
                     "expectedColumnCount" : 0,
                     "expectedRowCount" : 0,
                     "footnotes" : [
                        {
                           "cols" : null,
                           "rows" : null,
                           "symbol" : "<em>Note.</em>",
                           "text" : "Delta method standard errors, bias-corrected percentile bootstrap confidence intervals, ML estimator."
                        }
                     ],
                     "messages" : [],
                     "name" : "dir",
                     "optionMustBe" : {},
                     "optionMustContain" : {},
                     "position" : 9999,
                     "rowNames" : {
                        "citations" : [],
                        "error" : false,
                        "errorMessage" : "",
                        "fields" : {},
                        "listType" : "string",
                        "messages" : [],
                        "name" : "",
                        "optionMustBe" : {},
                        "optionMustContain" : {},
                        "position" : 9999,
                        "rows" : [],
                        "title" : "rowNames",
                        "type" : "list"
                     },
                     "rowTitles" : {
                        "citations" : [],
                        "error" : false,
                        "errorMessage" : "",
                        "fields" : {},
                        "listType" : "string",
                        "messages" : [],
                        "name" : "",
                        "optionMustBe" : {},
                        "optionMustContain" : {},
                        "position" : 9999,
                        "rows" : [],
                        "title" : "rowTitles",
                        "type" : "list"
                     },
                     "showSpecifiedColumnsOnly" : false,
                     "specifiedColumns" : [
                        "ci.lower",
                        "ci.upper",
                        "est",
                        "lhs",
                        "op",
                        "pvalue",
                        "rhs",
                        "se",
                        "z"
                     ],
                     "status" : "complete",
                     "title" : "Direct effects",
                     "transposeTable" : false,
                     "transposeWithOvertitle" : false,
                     "type" : "table"
                  },
                  "ind" : {
                     "citations" : [],
                     "colCombines" : {
                        "citations" : [],
                        "error" : false,
                        "errorMessage" : "",
                        "fields" : {},
                        "listType" : "bool",
                        "messages" : [],
                        "name" : "",
                        "optionMustBe" : {},
                        "optionMustContain" : {},
                        "position" : 9999,
                        "rows" : [],
                        "title" : "",
                        "type" : "list"
                     },
                     "colFormats" : {
                        "citations" : [],
                        "error" : false,
                        "errorMessage" : "",
                        "fields" : {
                           "ci.lower" : "sf:4;dp:3",
                           "ci.upper" : "sf:4;dp:3",
                           "est" : "sf:4;dp:3",
                           "pvalue" : "dp:3;p:.001",
                           "se" : "sf:4;dp:3",
                           "z" : "sf:4;dp:3"
                        },
                        "listType" : "string",
                        "messages" : [],
                        "name" : "",
                        "optionMustBe" : {},
                        "optionMustContain" : {},
                        "position" : 9999,
                        "rows" : [],
                        "title" : "colFormats",
                        "type" : "list"
                     },
                     "colNames" : {
                        "citations" : [],
                        "error" : false,
                        "errorMessage" : "",
                        "fields" : {},
                        "listType" : "string",
                        "messages" : [],
                        "name" : "",
                        "optionMustBe" : {},
                        "optionMustContain" : {},
                        "position" : 9999,
                        "rows" : [
                           "x",
                           "op1",
                           "m",
                           "op2",
                           "y",
                           "est",
                           "se",
                           "z",
                           "pvalue",
                           "ci.lower",
                           "ci.upper"
                        ],
                        "title" : "colNames",
                        "type" : "list"
                     },
                     "colOvertitles" : {
                        "citations" : [],
                        "error" : false,
                        "errorMessage" : "",
                        "fields" : {
                           "ci.lower" : "95% Confidence Interval",
                           "ci.upper" : "95% Confidence Interval"
                        },
                        "listType" : "string",
                        "messages" : [],
                        "name" : "",
                        "optionMustBe" : {},
                        "optionMustContain" : {},
                        "position" : 9999,
                        "rows" : [],
                        "title" : "colOvertitles",
                        "type" : "list"
                     },
                     "colRowCombinations" : [],
                     "colTitles" : {
                        "citations" : [],
                        "error" : false,
                        "errorMessage" : "",
                        "fields" : {
                           "ci.lower" : "Lower",
                           "ci.upper" : "Upper",
                           "est" : "Estimate",
                           "m" : "",
                           "op1" : "",
                           "op2" : "",
                           "pvalue" : "p",
                           "se" : "Std. Error",
                           "x" : "",
                           "y" : "",
                           "z" : "z-value"
                        },
                        "listType" : "string",
                        "messages" : [],
                        "name" : "",
                        "optionMustBe" : {},
                        "optionMustContain" : {},
                        "position" : 9999,
                        "rows" : [],
                        "title" : "colTitles",
                        "type" : "list"
                     },
                     "colTypes" : {
                        "citations" : [],
                        "error" : false,
                        "errorMessage" : "",
                        "fields" : {
                           "ci.lower" : "number",
                           "ci.upper" : "number",
                           "est" : "number",
                           "m" : "string",
                           "op1" : "string",
                           "op2" : "string",
                           "pvalue" : "number",
                           "se" : "number",
                           "x" : "string",
                           "y" : "string",
                           "z" : "number"
                        },
                        "listType" : "string",
                        "messages" : [],
                        "name" : "",
                        "optionMustBe" : {},
                        "optionMustContain" : {},
                        "position" : 9999,
                        "rows" : [],
                        "title" : "colTypes",
                        "type" : "list"
                     },
                     "data" : [
                        [
                           "PSS",
                           "PSS",
                           "PSS",
                           "PSS",
                           "PSS",
                           "PSS",
                           "RSQ",
                           "RSQ",
                           "RSQ",
                           "RSQ",
                           "RSQ",
                           "RSQ"
                        ],
                        [
                           "→",
                           "→",
                           "→",
                           "→",
                           "→",
                           "→",
                           "→",
                           "→",
                           "→",
                           "→",
                           "→",
                           "→"
                        ],
                        [
                           "SE",
                           "LOT",
                           "SC",
                           "CS",
                           "BU",
                           "STS",
                           "SE",
                           "LOT",
                           "SC",
                           "CS",
                           "BU",
                           "STS"
                        ],
                        [
                           "→",
                           "→",
                           "→",
                           "→",
                           "→",
                           "→",
                           "→",
                           "→",
                           "→",
                           "→",
                           "→",
                           "→"
                        ],
                        [
                           "RESIL",
                           "RESIL",
                           "RESIL",
                           "RESIL",
                           "RESIL",
                           "RESIL",
                           "RESIL",
                           "RESIL",
                           "RESIL",
                           "RESIL",
                           "RESIL",
                           "RESIL"
                        ],
                        [
                           -0.2842407665769714,
                           -0.1059650600587065,
                           -0.1781506506996833,
                           -0.09866456445134435,
                           -0.1564449751780111,
                           0.06062329306134509,
                           -0.07670928990904796,
                           -0.04464017763591920,
                           -0.03650170960042669,
                           -0.01253083190002916,
                           -0.08645632952254916,
                           0.03318115521709854
                        ],
                        [
                           0.04785110634165344,
                           0.03429823263504869,
                           0.04444247783007066,
                           0.03370500763172233,
                           0.04416830838446871,
                           0.02690934877662174,
                           0.03016091807801305,
                           0.01756637321937893,
                           0.01718922106038044,
                           0.01385695539605409,
                           0.02773051563406004,
                           0.01588953925228333
                        ],
                        [
                           -5.940108564000860,
                           -3.089519544235143,
                           -4.008567015116854,
                           -2.927296902863884,
                           -3.542018721120487,
                           2.252871058478134,
                           -2.543334049402433,
                           -2.541229033359766,
                           -2.123523193529680,
                           -0.9042990716126177,
                           -3.117732488766241,
                           2.088238978504704
                        ],
                        [
                           2.848333791050095e-09,
                           0.002004805156831324,
                           6.108830410744837e-05,
                           0.003419222974985203,
                           0.0003970772917065712,
                           0.02426728016647584,
                           0.01098002004362431,
                           0.01104635322899772,
                           0.03371003405371353,
                           0.3658368389416720,
                           0.001822481421654976,
                           0.03677628285301870
                        ],
                        [
                           -0.4102495138587087,
                           -0.1979706305177275,
                           -0.2851521496024760,
                           -0.1837550649621518,
                           -0.2546769126369746,
                           0.01351444076574834,
                           -0.1397066580505037,
                           -0.09526136457388697,
                           -0.08140811512250502,
                           -0.04155106368483304,
                           -0.1513699137120480,
                           0.006382091281099219
                        ],
                        [
                           -0.1865349609640276,
                           -0.04218230583032203,
                           -0.0941663878287180,
                           -0.04370536369365131,
                           -0.07732666621329136,
                           0.1172869246507307,
                           -0.02540407475914284,
                           -0.01683541283600422,
                           -0.01002290565536170,
                           0.009285001087775177,
                           -0.04277445017805195,
                           0.07371122831491048
                        ]
                     ],
                     "error" : false,
                     "errorMessage" : "",
                     "expectedColumnCount" : 0,
                     "expectedRowCount" : 0,
                     "footnotes" : [
                        {
                           "cols" : null,
                           "rows" : null,
                           "symbol" : "<em>Note.</em>",
                           "text" : "Delta method standard errors, bias-corrected percentile bootstrap confidence intervals, ML estimator."
                        }
                     ],
                     "messages" : [],
                     "name" : "ind",
                     "optionMustBe" : {},
                     "optionMustContain" : {},
                     "position" : 9999,
                     "rowNames" : {
                        "citations" : [],
                        "error" : false,
                        "errorMessage" : "",
                        "fields" : {},
                        "listType" : "string",
                        "messages" : [],
                        "name" : "",
                        "optionMustBe" : {},
                        "optionMustContain" : {},
                        "position" : 9999,
                        "rows" : [],
                        "title" : "rowNames",
                        "type" : "list"
                     },
                     "rowTitles" : {
                        "citations" : [],
                        "error" : false,
                        "errorMessage" : "",
                        "fields" : {},
                        "listType" : "string",
                        "messages" : [],
                        "name" : "",
                        "optionMustBe" : {},
                        "optionMustContain" : {},
                        "position" : 9999,
                        "rows" : [],
                        "title" : "rowTitles",
                        "type" : "list"
                     },
                     "showSpecifiedColumnsOnly" : false,
                     "specifiedColumns" : [
                        "ci.lower",
                        "ci.upper",
                        "est",
                        "m",
                        "op1",
                        "op2",
                        "pvalue",
                        "se",
                        "x",
                        "y",
                        "z"
                     ],
                     "status" : "complete",
                     "title" : "Indirect effects",
                     "transposeTable" : false,
                     "transposeWithOvertitle" : false,
                     "type" : "table"
                  },
                  "res" : {
                     "citations" : [],
                     "colCombines" : {
                        "citations" : [],
                        "error" : false,
                        "errorMessage" : "",
                        "fields" : {},
                        "listType" : "bool",
                        "messages" : [],
                        "name" : "",
                        "optionMustBe" : {},
                        "optionMustContain" : {},
                        "position" : 9999,
                        "rows" : [],
                        "title" : "",
                        "type" : "list"
                     },
                     "colFormats" : {
                        "citations" : [],
                        "error" : false,
                        "errorMessage" : "",
                        "fields" : {
                           "ci.lower" : "sf:4;dp:3",
                           "ci.upper" : "sf:4;dp:3",
                           "est" : "sf:4;dp:3",
                           "pvalue" : "dp:3;p:.001",
                           "se" : "sf:4;dp:3",
                           "z" : "sf:4;dp:3"
                        },
                        "listType" : "string",
                        "messages" : [],
                        "name" : "",
                        "optionMustBe" : {},
                        "optionMustContain" : {},
                        "position" : 9999,
                        "rows" : [],
                        "title" : "colFormats",
                        "type" : "list"
                     },
                     "colNames" : {
                        "citations" : [],
                        "error" : false,
                        "errorMessage" : "",
                        "fields" : {},
                        "listType" : "string",
                        "messages" : [],
                        "name" : "",
                        "optionMustBe" : {},
                        "optionMustContain" : {},
                        "position" : 9999,
                        "rows" : [
                           "lhs",
                           "op",
                           "rhs",
                           "est",
                           "se",
                           "z",
                           "pvalue",
                           "ci.lower",
                           "ci.upper"
                        ],
                        "title" : "colNames",
                        "type" : "list"
                     },
                     "colOvertitles" : {
                        "citations" : [],
                        "error" : false,
                        "errorMessage" : "",
                        "fields" : {
                           "ci.lower" : "95% Confidence Interval",
                           "ci.upper" : "95% Confidence Interval"
                        },
                        "listType" : "string",
                        "messages" : [],
                        "name" : "",
                        "optionMustBe" : {},
                        "optionMustContain" : {},
                        "position" : 9999,
                        "rows" : [],
                        "title" : "colOvertitles",
                        "type" : "list"
                     },
                     "colRowCombinations" : [],
                     "colTitles" : {
                        "citations" : [],
                        "error" : false,
                        "errorMessage" : "",
                        "fields" : {
                           "ci.lower" : "Lower",
                           "ci.upper" : "Upper",
                           "est" : "Estimate",
                           "lhs" : "",
                           "op" : "",
                           "pvalue" : "p",
                           "rhs" : "",
                           "se" : "Std. Error",
                           "z" : "z-value"
                        },
                        "listType" : "string",
                        "messages" : [],
                        "name" : "",
                        "optionMustBe" : {},
                        "optionMustContain" : {},
                        "position" : 9999,
                        "rows" : [],
                        "title" : "colTitles",
                        "type" : "list"
                     },
                     "colTypes" : {
                        "citations" : [],
                        "error" : false,
                        "errorMessage" : "",
                        "fields" : {
                           "ci.lower" : "number",
                           "ci.upper" : "number",
                           "est" : "number",
                           "lhs" : "string",
                           "op" : "string",
                           "pvalue" : "number",
                           "rhs" : "string",
                           "se" : "number",
                           "z" : "number"
                        },
                        "listType" : "string",
                        "messages" : [],
                        "name" : "",
                        "optionMustBe" : {},
                        "optionMustContain" : {},
                        "position" : 9999,
                        "rows" : [],
                        "title" : "colTypes",
                        "type" : "list"
                     },
                     "data" : [
                        [
                           "SE",
                           "SE",
                           "LOT",
                           "SE",
                           "LOT",
                           "SC",
                           "SE",
                           "LOT",
                           "SC",
                           "CS",
                           "SE",
                           "LOT",
                           "SC",
                           "CS",
                           "BU"
                        ],
                        [
                           "↔",
                           "↔",
                           "↔",
                           "↔",
                           "↔",
                           "↔",
                           "↔",
                           "↔",
                           "↔",
                           "↔",
                           "↔",
                           "↔",
                           "↔",
                           "↔",
                           "↔"
                        ],
                        [
                           "LOT",
                           "SC",
                           "SC",
                           "CS",
                           "CS",
                           "CS",
                           "BU",
                           "BU",
                           "BU",
                           "BU",
                           "STS",
                           "STS",
                           "STS",
                           "STS",
                           "STS"
                        ],
                        [
                           4.231834095107780,
                           6.861553129130426,
                           12.51194163688045,
                           4.410742312322436,
                           4.055353905954910,
                           8.505375526085432,
                           -3.794186936473723,
                           -5.876719370038155,
                           -11.40483763297796,
                           -12.15773267108073,
                           -1.758353043549022,
                           -0.1601465783271611,
                           -2.716514293168709,
                           -0.1140821878499281,
                           5.202706295368584
                        ],
                        [
                           0.8089286714350910,
                           1.402382093802728,
                           1.908327002360642,
                           0.8819094496584209,
                           1.138351149168987,
                           2.002056197267471,
                           0.7901214461388280,
                           1.054655496711426,
                           1.859744106043080,
                           1.288413198627838,
                           0.7292499723352758,
                           0.9518515547668127,
                           1.666388372801112,
                           1.041796286788308,
                           0.9798488089192356
                        ],
                        [
                           5.231405740138049,
                           4.892784327076296,
                           6.556497718369492,
                           5.001355086999912,
                           3.562480618494019,
                           4.248320070982069,
                           -4.802030061347136,
                           -5.572169669017655,
                           -6.132476826203622,
                           -9.436206245037493,
                           -2.411180130618657,
                           -0.1682474305212374,
                           -1.630180777487298,
                           -0.1095052740124706,
                           5.309703137882182
                        ],
                        [
                           1.682258099489076e-07,
                           9.941933594159735e-07,
                           5.508615785743132e-11,
                           5.692874955887106e-07,
                           0.0003673670377832838,
                           2.153795302928252e-05,
                           1.570651061211237e-06,
                           2.515862185248352e-08,
                           8.652132343911489e-10,
                           0.0,
                           0.01590099294652458,
                           0.8663886285728708,
                           0.1030632953482664,
                           0.9128017388702456,
                           1.098039379421323e-07
                        ],
                        [
                           2.623036612282672,
                           4.029441310555857,
                           8.818312819011878,
                           2.668710557981360,
                           1.853195927136877,
                           4.605070962912489,
                           -5.708371046745204,
                           -8.756507389538436,
                           -16.31160325052307,
                           -15.95135572304364,
                           -3.186514563974410,
                           -2.003293822780759,
                           -6.091039203348457,
                           -2.181576586294481,
                           3.049997218282998
                        ],
                        [
                           6.168618353452834,
                           9.879629152503941,
                           18.11284750366236,
                           6.537147623134823,
                           6.724237956338666,
                           13.17214220724450,
                           -2.363937562301309,
                           -3.864627526941726,
                           -7.623538067122932,
                           -9.581723067156789,
                           -0.3256025154699255,
                           1.698105113942108,
                           0.6392628250259207,
                           2.090746704309872,
                           7.516528698973215
                        ]
                     ],
                     "error" : false,
                     "errorMessage" : "",
                     "expectedColumnCount" : 0,
                     "expectedRowCount" : 0,
                     "footnotes" : [
                        {
                           "cols" : null,
                           "rows" : null,
                           "symbol" : "<em>Note.</em>",
                           "text" : "Delta method standard errors, bias-corrected percentile bootstrap confidence intervals, ML estimator."
                        }
                     ],
                     "messages" : [],
                     "name" : "res",
                     "optionMustBe" : {
                        "showres" : true
                     },
                     "optionMustContain" : {},
                     "position" : 9999,
                     "rowNames" : {
                        "citations" : [],
                        "error" : false,
                        "errorMessage" : "",
                        "fields" : {},
                        "listType" : "string",
                        "messages" : [],
                        "name" : "",
                        "optionMustBe" : {},
                        "optionMustContain" : {},
                        "position" : 9999,
                        "rows" : [],
                        "title" : "rowNames",
                        "type" : "list"
                     },
                     "rowTitles" : {
                        "citations" : [],
                        "error" : false,
                        "errorMessage" : "",
                        "fields" : {},
                        "listType" : "string",
                        "messages" : [],
                        "name" : "",
                        "optionMustBe" : {},
                        "optionMustContain" : {},
                        "position" : 9999,
                        "rows" : [],
                        "title" : "rowTitles",
                        "type" : "list"
                     },
                     "showSpecifiedColumnsOnly" : false,
                     "specifiedColumns" : [
                        "ci.lower",
                        "ci.upper",
                        "est",
                        "lhs",
                        "op",
                        "pvalue",
                        "rhs",
                        "se",
                        "z"
                     ],
                     "status" : "complete",
                     "title" : "Residual covariances",
                     "transposeTable" : false,
                     "transposeWithOvertitle" : false,
                     "type" : "table"
                  },
                  "tot" : {
                     "citations" : [],
                     "colCombines" : {
                        "citations" : [],
                        "error" : false,
                        "errorMessage" : "",
                        "fields" : {},
                        "listType" : "bool",
                        "messages" : [],
                        "name" : "",
                        "optionMustBe" : {},
                        "optionMustContain" : {},
                        "position" : 9999,
                        "rows" : [],
                        "title" : "",
                        "type" : "list"
                     },
                     "colFormats" : {
                        "citations" : [],
                        "error" : false,
                        "errorMessage" : "",
                        "fields" : {
                           "ci.lower" : "sf:4;dp:3",
                           "ci.upper" : "sf:4;dp:3",
                           "est" : "sf:4;dp:3",
                           "pvalue" : "dp:3;p:.001",
                           "se" : "sf:4;dp:3",
                           "z" : "sf:4;dp:3"
                        },
                        "listType" : "string",
                        "messages" : [],
                        "name" : "",
                        "optionMustBe" : {},
                        "optionMustContain" : {},
                        "position" : 9999,
                        "rows" : [],
                        "title" : "colFormats",
                        "type" : "list"
                     },
                     "colNames" : {
                        "citations" : [],
                        "error" : false,
                        "errorMessage" : "",
                        "fields" : {},
                        "listType" : "string",
                        "messages" : [],
                        "name" : "",
                        "optionMustBe" : {},
                        "optionMustContain" : {},
                        "position" : 9999,
                        "rows" : [
                           "lhs",
                           "op",
                           "rhs",
                           "est",
                           "se",
                           "z",
                           "pvalue",
                           "ci.lower",
                           "ci.upper"
                        ],
                        "title" : "colNames",
                        "type" : "list"
                     },
                     "colOvertitles" : {
                        "citations" : [],
                        "error" : false,
                        "errorMessage" : "",
                        "fields" : {
                           "ci.lower" : "95% Confidence Interval",
                           "ci.upper" : "95% Confidence Interval"
                        },
                        "listType" : "string",
                        "messages" : [],
                        "name" : "",
                        "optionMustBe" : {},
                        "optionMustContain" : {},
                        "position" : 9999,
                        "rows" : [],
                        "title" : "colOvertitles",
                        "type" : "list"
                     },
                     "colRowCombinations" : [],
                     "colTitles" : {
                        "citations" : [],
                        "error" : false,
                        "errorMessage" : "",
                        "fields" : {
                           "ci.lower" : "Lower",
                           "ci.upper" : "Upper",
                           "est" : "Estimate",
                           "lhs" : "",
                           "op" : "",
                           "pvalue" : "p",
                           "rhs" : "",
                           "se" : "Std. Error",
                           "z" : "z-value"
                        },
                        "listType" : "string",
                        "messages" : [],
                        "name" : "",
                        "optionMustBe" : {},
                        "optionMustContain" : {},
                        "position" : 9999,
                        "rows" : [],
                        "title" : "colTitles",
                        "type" : "list"
                     },
                     "colTypes" : {
                        "citations" : [],
                        "error" : false,
                        "errorMessage" : "",
                        "fields" : {
                           "ci.lower" : "number",
                           "ci.upper" : "number",
                           "est" : "number",
                           "lhs" : "string",
                           "op" : "string",
                           "pvalue" : "number",
                           "rhs" : "string",
                           "se" : "number",
                           "z" : "number"
                        },
                        "listType" : "string",
                        "messages" : [],
                        "name" : "",
                        "optionMustBe" : {},
                        "optionMustContain" : {},
                        "position" : 9999,
                        "rows" : [],
                        "title" : "colTypes",
                        "type" : "list"
                     },
                     "data" : [
                        [ "PSS", "RSQ" ],
                        [ "→", "→" ],
                        [ "RESIL", "RESIL" ],
                        [ -0.7791328032419337, -0.1838888064962225 ],
                        [ 0.09675323869088018, 0.07984717806891681 ],
                        [ -8.052782664270376, -2.303009460616209 ],
                        [ 8.881784197001252e-16, 0.02127831080516196 ],
                        [ -1.044074452544914, -0.3343336074546402 ],
                        [ -0.5405433010563646, -0.03687671786131289 ]
                     ],
                     "error" : false,
                     "errorMessage" : "",
                     "expectedColumnCount" : 0,
                     "expectedRowCount" : 0,
                     "footnotes" : [
                        {
                           "cols" : null,
                           "rows" : null,
                           "symbol" : "<em>Note.</em>",
                           "text" : "Delta method standard errors, bias-corrected percentile bootstrap confidence intervals, ML estimator."
                        }
                     ],
                     "messages" : [],
                     "name" : "tot",
                     "optionMustBe" : {},
                     "optionMustContain" : {},
                     "position" : 9999,
                     "rowNames" : {
                        "citations" : [],
                        "error" : false,
                        "errorMessage" : "",
                        "fields" : {},
                        "listType" : "string",
                        "messages" : [],
                        "name" : "",
                        "optionMustBe" : {},
                        "optionMustContain" : {},
                        "position" : 9999,
                        "rows" : [],
                        "title" : "rowNames",
                        "type" : "list"
                     },
                     "rowTitles" : {
                        "citations" : [],
                        "error" : false,
                        "errorMessage" : "",
                        "fields" : {},
                        "listType" : "string",
                        "messages" : [],
                        "name" : "",
                        "optionMustBe" : {},
                        "optionMustContain" : {},
                        "position" : 9999,
                        "rows" : [],
                        "title" : "rowTitles",
                        "type" : "list"
                     },
                     "showSpecifiedColumnsOnly" : false,
                     "specifiedColumns" : [
                        "ci.lower",
                        "ci.upper",
                        "est",
                        "lhs",
                        "op",
                        "pvalue",
                        "rhs",
                        "se",
                        "z"
                     ],
                     "status" : "complete",
                     "title" : "Total effects",
                     "transposeTable" : false,
                     "transposeWithOvertitle" : false,
                     "type" : "table"
                  },
                  "tti" : {
                     "citations" : [],
                     "colCombines" : {
                        "citations" : [],
                        "error" : false,
                        "errorMessage" : "",
                        "fields" : {},
                        "listType" : "bool",
                        "messages" : [],
                        "name" : "",
                        "optionMustBe" : {},
                        "optionMustContain" : {},
                        "position" : 9999,
                        "rows" : [],
                        "title" : "",
                        "type" : "list"
                     },
                     "colFormats" : {
                        "citations" : [],
                        "error" : false,
                        "errorMessage" : "",
                        "fields" : {
                           "ci.lower" : "sf:4;dp:3",
                           "ci.upper" : "sf:4;dp:3",
                           "est" : "sf:4;dp:3",
                           "pvalue" : "dp:3;p:.001",
                           "se" : "sf:4;dp:3",
                           "z" : "sf:4;dp:3"
                        },
                        "listType" : "string",
                        "messages" : [],
                        "name" : "",
                        "optionMustBe" : {},
                        "optionMustContain" : {},
                        "position" : 9999,
                        "rows" : [],
                        "title" : "colFormats",
                        "type" : "list"
                     },
                     "colNames" : {
                        "citations" : [],
                        "error" : false,
                        "errorMessage" : "",
                        "fields" : {},
                        "listType" : "string",
                        "messages" : [],
                        "name" : "",
                        "optionMustBe" : {},
                        "optionMustContain" : {},
                        "position" : 9999,
                        "rows" : [
                           "lhs",
                           "op",
                           "rhs",
                           "est",
                           "se",
                           "z",
                           "pvalue",
                           "ci.lower",
                           "ci.upper"
                        ],
                        "title" : "colNames",
                        "type" : "list"
                     },
                     "colOvertitles" : {
                        "citations" : [],
                        "error" : false,
                        "errorMessage" : "",
                        "fields" : {
                           "ci.lower" : "95% Confidence Interval",
                           "ci.upper" : "95% Confidence Interval"
                        },
                        "listType" : "string",
                        "messages" : [],
                        "name" : "",
                        "optionMustBe" : {},
                        "optionMustContain" : {},
                        "position" : 9999,
                        "rows" : [],
                        "title" : "colOvertitles",
                        "type" : "list"
                     },
                     "colRowCombinations" : [],
                     "colTitles" : {
                        "citations" : [],
                        "error" : false,
                        "errorMessage" : "",
                        "fields" : {
                           "ci.lower" : "Lower",
                           "ci.upper" : "Upper",
                           "est" : "Estimate",
                           "lhs" : "",
                           "op" : "",
                           "pvalue" : "p",
                           "rhs" : "",
                           "se" : "Std. Error",
                           "z" : "z-value"
                        },
                        "listType" : "string",
                        "messages" : [],
                        "name" : "",
                        "optionMustBe" : {},
                        "optionMustContain" : {},
                        "position" : 9999,
                        "rows" : [],
                        "title" : "colTitles",
                        "type" : "list"
                     },
                     "colTypes" : {
                        "citations" : [],
                        "error" : false,
                        "errorMessage" : "",
                        "fields" : {
                           "ci.lower" : "number",
                           "ci.upper" : "number",
                           "est" : "number",
                           "lhs" : "string",
                           "op" : "string",
                           "pvalue" : "number",
                           "rhs" : "string",
                           "se" : "number",
                           "z" : "number"
                        },
                        "listType" : "string",
                        "messages" : [],
                        "name" : "",
                        "optionMustBe" : {},
                        "optionMustContain" : {},
                        "position" : 9999,
                        "rows" : [],
                        "title" : "colTypes",
                        "type" : "list"
                     },
                     "data" : [
                        [ "PSS", "RSQ" ],
                        [ "→", "→" ],
                        [ "RESIL", "RESIL" ],
                        [ -0.7628427239033717, -0.2236571833508736 ],
                        [ 0.08524272311764849, 0.06191555582899015 ],
                        [ -8.949065632857923, -3.612293879241130 ],
                        [ 0.0, 0.0003035003293387906 ],
                        [ -1.006671975195731, -0.3590814510434408 ],
                        [ -0.5565804700259402, -0.1193626046158123 ]
                     ],
                     "error" : false,
                     "errorMessage" : "",
                     "expectedColumnCount" : 0,
                     "expectedRowCount" : 0,
                     "footnotes" : [
                        {
                           "cols" : null,
                           "rows" : null,
                           "symbol" : "<em>Note.</em>",
                           "text" : "Delta method standard errors, bias-corrected percentile bootstrap confidence intervals, ML estimator."
                        }
                     ],
                     "messages" : [],
                     "name" : "tti",
                     "optionMustBe" : {
                        "showtotind" : true
                     },
                     "optionMustContain" : {},
                     "position" : 9999,
                     "rowNames" : {
                        "citations" : [],
                        "error" : false,
                        "errorMessage" : "",
                        "fields" : {},
                        "listType" : "string",
                        "messages" : [],
                        "name" : "",
                        "optionMustBe" : {},
                        "optionMustContain" : {},
                        "position" : 9999,
                        "rows" : [],
                        "title" : "rowNames",
                        "type" : "list"
                     },
                     "rowTitles" : {
                        "citations" : [],
                        "error" : false,
                        "errorMessage" : "",
                        "fields" : {},
                        "listType" : "string",
                        "messages" : [],
                        "name" : "",
                        "optionMustBe" : {},
                        "optionMustContain" : {},
                        "position" : 9999,
                        "rows" : [],
                        "title" : "rowTitles",
                        "type" : "list"
                     },
                     "showSpecifiedColumnsOnly" : false,
                     "specifiedColumns" : [
                        "ci.lower",
                        "ci.upper",
                        "est",
                        "lhs",
                        "op",
                        "pvalue",
                        "rhs",
                        "se",
                        "z"
                     ],
                     "status" : "complete",
                     "title" : "Total indirect effects",
                     "transposeTable" : false,
                     "transposeWithOvertitle" : false,
                     "type" : "table"
                  }
               },
               "data_order" : {
                  "dir" : 0,
                  "ind" : 1,
                  "res" : 4,
                  "tot" : 2,
                  "tti" : 3
               },
               "error" : false,
               "errorMessage" : "",
               "initCollapsed" : false,
               "messages" : [],
               "name" : "parest",
               "optionMustBe" : {
                  "bootCItype" : "bca.simple",
                  "ciWidth" : 0.950
               },
               "optionMustContain" : {},
               "order_increment" : 5,
               "position" : 0,
               "title" : "Parameter estimates",
               "type" : "container"
            },
            "plot" : {
               "aspectRatio" : 0.0,
               "citations" : [],
               "editOptions" : null,
               "environmentName" : "plot_2",
               "error" : false,
               "errorMessage" : "",
               "filePathPng" : "resources/55/_0_t1611566660063.png",
               "height" : 400,
               "messages" : [],
               "name" : "plot",
               "optionMustBe" : {
                  "pathplot" : true,
                  "plotlegend" : false,
                  "plotpars" : true
               },
               "optionMustContain" : {},
               "position" : 2,
               "revision" : 0,
               "status" : "complete",
               "title" : "Path plot",
               "type" : "plot",
               "width" : 600
            },
            "rsquared" : {
               "citations" : [],
               "colCombines" : {
                  "citations" : [],
                  "error" : false,
                  "errorMessage" : "",
                  "fields" : {},
                  "listType" : "bool",
                  "messages" : [],
                  "name" : "",
                  "optionMustBe" : {},
                  "optionMustContain" : {},
                  "position" : 9999,
                  "rows" : [],
                  "title" : "",
                  "type" : "list"
               },
               "colFormats" : {
                  "citations" : [],
                  "error" : false,
                  "errorMessage" : "",
                  "fields" : {
                     "rsq" : "sf:4;dp:3"
                  },
                  "listType" : "string",
                  "messages" : [],
                  "name" : "",
                  "optionMustBe" : {},
                  "optionMustContain" : {},
                  "position" : 9999,
                  "rows" : [],
                  "title" : "colFormats",
                  "type" : "list"
               },
               "colNames" : {
                  "citations" : [],
                  "error" : false,
                  "errorMessage" : "",
                  "fields" : {},
                  "listType" : "string",
                  "messages" : [],
                  "name" : "",
                  "optionMustBe" : {},
                  "optionMustContain" : {},
                  "position" : 9999,
                  "rows" : [ "__var__", "rsq" ],
                  "title" : "colNames",
                  "type" : "list"
               },
               "colOvertitles" : {
                  "citations" : [],
                  "error" : false,
                  "errorMessage" : "",
                  "fields" : {},
                  "listType" : "string",
                  "messages" : [],
                  "name" : "",
                  "optionMustBe" : {},
                  "optionMustContain" : {},
                  "position" : 9999,
                  "rows" : [],
                  "title" : "colOvertitles",
                  "type" : "list"
               },
               "colRowCombinations" : [],
               "colTitles" : {
                  "citations" : [],
                  "error" : false,
                  "errorMessage" : "",
                  "fields" : {
                     "__var__" : "",
                     "rsq" : "R²"
                  },
                  "listType" : "string",
                  "messages" : [],
                  "name" : "",
                  "optionMustBe" : {},
                  "optionMustContain" : {},
                  "position" : 9999,
                  "rows" : [],
                  "title" : "colTitles",
                  "type" : "list"
               },
               "colTypes" : {
                  "citations" : [],
                  "error" : false,
                  "errorMessage" : "",
                  "fields" : {
                     "__var__" : "string",
                     "rsq" : "number"
                  },
                  "listType" : "string",
                  "messages" : [],
                  "name" : "",
                  "optionMustBe" : {},
                  "optionMustContain" : {},
                  "position" : 9999,
                  "rows" : [],
                  "title" : "colTypes",
                  "type" : "list"
               },
               "data" : [
                  [ "RESIL", "SE", "LOT", "SC", "CS", "BU", "STS" ],
                  [
                     0.6430237009428869,
                     0.2351641713363607,
                     0.2416737867324248,
                     0.2910055277849946,
                     0.1280925795157576,
                     0.2612894877377302,
                     0.2069606916074489
                  ]
               ],
               "error" : false,
               "errorMessage" : "",
               "expectedColumnCount" : 0,
               "expectedRowCount" : 0,
               "footnotes" : [],
               "messages" : [],
               "name" : "rsquared",
               "optionMustBe" : {
                  "rsquared" : true
               },
               "optionMustContain" : {},
               "position" : 1,
               "rowNames" : {
                  "citations" : [],
                  "error" : false,
                  "errorMessage" : "",
                  "fields" : {},
                  "listType" : "string",
                  "messages" : [],
                  "name" : "",
                  "optionMustBe" : {},
                  "optionMustContain" : {},
                  "position" : 9999,
                  "rows" : [
                     "JaspColumn_.13._Encoded",
                     "JaspColumn_.3._Encoded",
                     "JaspColumn_.4._Encoded",
                     "JaspColumn_.9._Encoded",
                     "JaspColumn_.10._Encoded",
                     "JaspColumn_.11._Encoded",
                     "JaspColumn_.12._Encoded"
                  ],
                  "title" : "rowNames",
                  "type" : "list"
               },
               "rowTitles" : {
                  "citations" : [],
                  "error" : false,
                  "errorMessage" : "",
                  "fields" : {},
                  "listType" : "string",
                  "messages" : [],
                  "name" : "",
                  "optionMustBe" : {},
                  "optionMustContain" : {},
                  "position" : 9999,
                  "rows" : [],
                  "title" : "rowTitles",
                  "type" : "list"
               },
               "showSpecifiedColumnsOnly" : false,
               "specifiedColumns" : [ "__var__", "rsq" ],
               "status" : "complete",
               "title" : "R-Squared",
               "transposeTable" : false,
               "transposeWithOvertitle" : false,
               "type" : "table"
            }
         },
         "data_order" : {
            "model" : 1,
            "parest" : 0,
            "plot" : 3,
            "rsquared" : 2
         },
         "error" : false,
         "errorMessage" : "",
         "initCollapsed" : false,
         "messages" : [],
         "name" : "modelContainer",
         "optionMustBe" : {
            "bootstrapNumber" : 1000,
            "confounds" : [],
            "dependent" : [ "RESIL" ],
            "estimator" : "default",
            "fixManifestInterceptsToZero" : null,
            "includemeanstructure" : null,
            "mediators" : [ "SE", "LOT", "SC", "CS", "BU", "STS" ],
            "mimic" : "lavaan",
            "missing" : "fiml",
            "predictor" : [ "PSS", "RSQ" ],
            "se" : "bootstrap",
            "std" : false
         },
         "optionMustContain" : {},
         "order_increment" : 4,
         "position" : 9999,
         "title" : "",
         "type" : "container"
      }
   },
   "data_order" : {
      "modelContainer" : 0
   },
   "error" : false,
   "errorMessage" : "",
   "initCollapsed" : false,
   "messages" : [],
   "name" : "",
   "optionMustBe" : {},
   "optionMustContain" : {},
   "options" : {
      ".meta" : {
         "confounds" : {
            "containsColumn" : true
         },
         "dependent" : {
            "containsColumn" : true
         },
         "mediators" : {
            "containsColumn" : true
         },
         "predictor" : {
            "containsColumn" : true
         }
      },
      "bootCItype" : "bca.simple",
      "bootstrapNumber" : 1000,
      "ciWidth" : 0.950,
      "confounds" : [],
      "dependent" : [ "RESIL" ],
      "estimator" : "default",
      "mediators" : [ "SE", "LOT", "SC", "CS", "BU", "STS" ],
      "mimic" : "lavaan",
      "missing" : "fiml",
      "pathplot" : true,
      "plotHeight" : 320,
      "plotWidth" : 480,
      "plotlegend" : false,
      "plotpars" : true,
      "predictor" : [ "PSS", "RSQ" ],
      "rsquared" : true,
      "se" : "bootstrap",
      "showSyntax" : false,
      "showres" : true,
      "showtotind" : true,
      "std" : false
   },
   "order_increment" : 1,
   "position" : 9999,
   "relativePathKeep" : "resources/55/state",
   "title" : "Mediation Analysis",
   "type" : "results"
}
