# Supplementary material for: Individual factors in the relationship between stress and resilience in mental health psychology practitioners during the COVID-19 pandemic
Source: J Health Psychol. 2021 Dec 7;27(11):2613–31. doi: 10.1177/13591053211059393 (PMC9483698; doi:10.1177/13591053211059393)
Supplement: sj-jasp-3-hpq-10.1177_13591053211059393 – Supplemental material for Individual factors in the relationship between stress and resilience in mental health psychology practitioners during the COVID-19 pandemic [file sj-jasp-3-hpq-10.1177_13591053211059393.jasp › resources/24/jaspResults.json]

{
   "citations" : [ "JASP Team (2020). JASP (Version 0.13.1) [Computer software]." ],
   "data" : {
      "semContainer" : {
         "citations" : [],
         "data" : {
            "fitMeasures" : {
               "citations" : [],
               "data" : {
                  "fitMeasuresBaseline" : {
                     "citations" : [],
                     "colCombines" : {
                        "citations" : [],
                        "error" : false,
                        "errorMessage" : "",
                        "fields" : {},
                        "listType" : "bool",
                        "messages" : [],
                        "name" : "",
                        "optionMustBe" : {},
                        "optionMustContain" : {},
                        "position" : 9999,
                        "rows" : [],
                        "title" : "",
                        "type" : "list"
                     },
                     "colFormats" : {
                        "citations" : [],
                        "error" : false,
                        "errorMessage" : "",
                        "fields" : {
                           "cfi" : "sf:4;dp:3",
                           "ifi" : "sf:4;dp:3",
                           "nfi" : "sf:4;dp:3",
                           "nnfi" : "sf:4;dp:3",
                           "pnfi" : "sf:4;dp:3",
                           "rfi" : "sf:4;dp:3",
                           "rni" : "sf:4;dp:3",
                           "tli" : "sf:4;dp:3"
                        },
                        "listType" : "string",
                        "messages" : [],
                        "name" : "",
                        "optionMustBe" : {},
                        "optionMustContain" : {},
                        "position" : 9999,
                        "rows" : [],
                        "title" : "colFormats",
                        "type" : "list"
                     },
                     "colNames" : {
                        "citations" : [],
                        "error" : false,
                        "errorMessage" : "",
                        "fields" : {},
                        "listType" : "string",
                        "messages" : [],
                        "name" : "",
                        "optionMustBe" : {},
                        "optionMustContain" : {},
                        "position" : 9999,
                        "rows" : [ "model", "cfi", "tli", "nnfi", "nfi", "pnfi", "rfi", "ifi", "rni" ],
                        "title" : "colNames",
                        "type" : "list"
                     },
                     "colOvertitles" : {
                        "citations" : [],
                        "error" : false,
                        "errorMessage" : "",
                        "fields" : {},
                        "listType" : "string",
                        "messages" : [],
                        "name" : "",
                        "optionMustBe" : {},
                        "optionMustContain" : {},
                        "position" : 9999,
                        "rows" : [],
                        "title" : "colOvertitles",
                        "type" : "list"
                     },
                     "colRowCombinations" : [],
                     "colTitles" : {
                        "citations" : [],
                        "error" : false,
                        "errorMessage" : "",
                        "fields" : {
                           "cfi" : "Comparative Fit Index (CFI)",
                           "ifi" : "Bollen's Incremental Fit Index (IFI)",
                           "model" : "",
                           "nfi" : "Bentler-Bonett Normed Fit Index (NFI)",
                           "nnfi" : "Bentler-Bonett Non-normed Fit Index (NNFI)",
                           "pnfi" : "Parsimony Normed Fit Index (PNFI)",
                           "rfi" : "Bollen's Relative Fit Index (RFI)",
                           "rni" : "Relative Noncentrality Index (RNI)",
                           "tli" : "Tucker-Lewis Index (TLI)"
                        },
                        "listType" : "string",
                        "messages" : [],
                        "name" : "",
                        "optionMustBe" : {},
                        "optionMustContain" : {},
                        "position" : 9999,
                        "rows" : [],
                        "title" : "colTitles",
                        "type" : "list"
                     },
                     "colTypes" : {
                        "citations" : [],
                        "error" : false,
                        "errorMessage" : "",
                        "fields" : {
                           "cfi" : "number",
                           "ifi" : "number",
                           "model" : "string",
                           "nfi" : "number",
                           "nnfi" : "number",
                           "pnfi" : "number",
                           "rfi" : "number",
                           "rni" : "number",
                           "tli" : "number"
                        },
                        "listType" : "string",
                        "messages" : [],
                        "name" : "",
                        "optionMustBe" : {},
                        "optionMustContain" : {},
                        "position" : 9999,
                        "rows" : [],
                        "title" : "colTypes",
                        "type" : "list"
                     },
                     "data" : [
                        [ "Model" ],
                        [ 0.9999999999999998 ],
                        [ 1.0 ],
                        [ 1.0 ],
                        [ 1.0 ],
                        [ 0.0 ],
                        [ 1.0 ],
                        [ 0.9999999999999998 ],
                        [ 0.9999999999999998 ]
                     ],
                     "error" : false,
                     "errorMessage" : "",
                     "expectedColumnCount" : 0,
                     "expectedRowCount" : 0,
                     "footnotes" : [],
                     "messages" : [],
                     "name" : "fitMeasuresBaseline",
                     "optionMustBe" : {
                        "outputAdditionalFitMeasures" : true
                     },
                     "optionMustContain" : {},
                     "position" : 9999,
                     "rowNames" : {
                        "citations" : [],
                        "error" : false,
                        "errorMessage" : "",
                        "fields" : {},
                        "listType" : "string",
                        "messages" : [],
                        "name" : "",
                        "optionMustBe" : {},
                        "optionMustContain" : {},
                        "position" : 9999,
                        "rows" : [],
                        "title" : "rowNames",
                        "type" : "list"
                     },
                     "rowTitles" : {
                        "citations" : [],
                        "error" : false,
                        "errorMessage" : "",
                        "fields" : {},
                        "listType" : "string",
                        "messages" : [],
                        "name" : "",
                        "optionMustBe" : {},
                        "optionMustContain" : {},
                        "position" : 9999,
                        "rows" : [],
                        "title" : "rowTitles",
                        "type" : "list"
                     },
                     "showSpecifiedColumnsOnly" : false,
                     "specifiedColumns" : [ "cfi", "ifi", "model", "nfi", "nnfi", "pnfi", "rfi", "rni", "tli" ],
                     "status" : "complete",
                     "title" : "User model versus baseline model",
                     "transposeTable" : true,
                     "transposeWithOvertitle" : false,
                     "type" : "table"
                  },
                  "fitMeasuresLikelihood" : {
                     "citations" : [],
                     "colCombines" : {
                        "citations" : [],
                        "error" : false,
                        "errorMessage" : "",
                        "fields" : {},
                        "listType" : "bool",
                        "messages" : [],
                        "name" : "",
                        "optionMustBe" : {},
                        "optionMustContain" : {},
                        "position" : 9999,
                        "rows" : [],
                        "title" : "",
                        "type" : "list"
                     },
                     "colFormats" : {
                        "citations" : [],
                        "error" : false,
                        "errorMessage" : "",
                        "fields" : {
                           "aic" : "sf:4;dp:3",
                           "bic" : "sf:4;dp:3",
                           "bic2" : "sf:4;dp:3",
                           "logl" : "sf:4;dp:3",
                           "unrestricted.logl" : "sf:4;dp:3"
                        },
                        "listType" : "string",
                        "messages" : [],
                        "name" : "",
                        "optionMustBe" : {},
                        "optionMustContain" : {},
                        "position" : 9999,
                        "rows" : [],
                        "title" : "colFormats",
                        "type" : "list"
                     },
                     "colNames" : {
                        "citations" : [],
                        "error" : false,
                        "errorMessage" : "",
                        "fields" : {},
                        "listType" : "string",
                        "messages" : [],
                        "name" : "",
                        "optionMustBe" : {},
                        "optionMustContain" : {},
                        "position" : 9999,
                        "rows" : [
                           "model",
                           "logl",
                           "unrestricted.logl",
                           "npar",
                           "aic",
                           "bic",
                           "bic2",
                           "NA"
                        ],
                        "title" : "colNames",
                        "type" : "list"
                     },
                     "colOvertitles" : {
                        "citations" : [],
                        "error" : false,
                        "errorMessage" : "",
                        "fields" : {},
                        "listType" : "string",
                        "messages" : [],
                        "name" : "",
                        "optionMustBe" : {},
                        "optionMustContain" : {},
                        "position" : 9999,
                        "rows" : [],
                        "title" : "colOvertitles",
                        "type" : "list"
                     },
                     "colRowCombinations" : [],
                     "colTitles" : {
                        "citations" : [],
                        "error" : false,
                        "errorMessage" : "",
                        "fields" : {
                           "aic" : "Akaike (AIC)",
                           "bic" : "Bayesian (BIC)",
                           "bic2" : "Sample-size adjusted Bayesian (BIC)",
                           "logl" : "Loglikelihood user model (H0)",
                           "model" : "",
                           "npar" : "Number of free parameters",
                           "unrestricted.logl" : "Loglikelihood unrestricted model (H1)"
                        },
                        "listType" : "string",
                        "messages" : [],
                        "name" : "",
                        "optionMustBe" : {},
                        "optionMustContain" : {},
                        "position" : 9999,
                        "rows" : [],
                        "title" : "colTitles",
                        "type" : "list"
                     },
                     "colTypes" : {
                        "citations" : [],
                        "error" : false,
                        "errorMessage" : "",
                        "fields" : {
                           "aic" : "number",
                           "bic" : "number",
                           "bic2" : "number",
                           "logl" : "number",
                           "model" : "string",
                           "npar" : "integer",
                           "unrestricted.logl" : "number"
                        },
                        "listType" : "string",
                        "messages" : [],
                        "name" : "",
                        "optionMustBe" : {},
                        "optionMustContain" : {},
                        "position" : 9999,
                        "rows" : [],
                        "title" : "colTypes",
                        "type" : "list"
                     },
                     "data" : [
                        [ "Model" ],
                        [],
                        [],
                        [ 49.0 ],
                        [],
                        [],
                        [],
                        [ "" ]
                     ],
                     "error" : false,
                     "errorMessage" : "",
                     "expectedColumnCount" : 0,
                     "expectedRowCount" : 0,
                     "footnotes" : [],
                     "messages" : [],
                     "name" : "fitMeasuresLikelihood",
                     "optionMustBe" : {
                        "outputAdditionalFitMeasures" : true
                     },
                     "optionMustContain" : {},
                     "position" : 9999,
                     "rowNames" : {
                        "citations" : [],
                        "error" : false,
                        "errorMessage" : "",
                        "fields" : {},
                        "listType" : "string",
                        "messages" : [],
                        "name" : "",
                        "optionMustBe" : {},
                        "optionMustContain" : {},
                        "position" : 9999,
                        "rows" : [],
                        "title" : "rowNames",
                        "type" : "list"
                     },
                     "rowTitles" : {
                        "citations" : [],
                        "error" : false,
                        "errorMessage" : "",
                        "fields" : {},
                        "listType" : "string",
                        "messages" : [],
                        "name" : "",
                        "optionMustBe" : {},
                        "optionMustContain" : {},
                        "position" : 9999,
                        "rows" : [],
                        "title" : "rowTitles",
                        "type" : "list"
                     },
                     "showSpecifiedColumnsOnly" : false,
                     "specifiedColumns" : [ "aic", "bic", "bic2", "logl", "model", "npar", "unrestricted.logl" ],
                     "status" : "complete",
                     "title" : "Loglikelihood and Information Criteria",
                     "transposeTable" : true,
                     "transposeWithOvertitle" : false,
                     "type" : "table"
                  },
                  "fitMeasuresModelTest" : {
                     "citations" : [],
                     "colCombines" : {
                        "citations" : [],
                        "error" : false,
                        "errorMessage" : "",
                        "fields" : {},
                        "listType" : "bool",
                        "messages" : [],
                        "name" : "",
                        "optionMustBe" : {},
                        "optionMustContain" : {},
                        "position" : 9999,
                        "rows" : [],
                        "title" : "",
                        "type" : "list"
                     },
                     "colFormats" : {
                        "citations" : [],
                        "error" : false,
                        "errorMessage" : "",
                        "fields" : {
                           "chisq" : "sf:4;dp:3",
                           "df" : "sf:4;dp:3",
                           "fmin" : "sf:4;dp:3",
                           "pvalue" : "dp:3;p:.001"
                        },
                        "listType" : "string",
                        "messages" : [],
                        "name" : "",
                        "optionMustBe" : {},
                        "optionMustContain" : {},
                        "position" : 9999,
                        "rows" : [],
                        "title" : "colFormats",
                        "type" : "list"
                     },
                     "colNames" : {
                        "citations" : [],
                        "error" : false,
                        "errorMessage" : "",
                        "fields" : {},
                        "listType" : "string",
                        "messages" : [],
                        "name" : "",
                        "optionMustBe" : {},
                        "optionMustContain" : {},
                        "position" : 9999,
                        "rows" : [ "model", "fmin", "chisq", "df", "pvalue" ],
                        "title" : "colNames",
                        "type" : "list"
                     },
                     "colOvertitles" : {
                        "citations" : [],
                        "error" : false,
                        "errorMessage" : "",
                        "fields" : {},
                        "listType" : "string",
                        "messages" : [],
                        "name" : "",
                        "optionMustBe" : {},
                        "optionMustContain" : {},
                        "position" : 9999,
                        "rows" : [],
                        "title" : "colOvertitles",
                        "type" : "list"
                     },
                     "colRowCombinations" : [],
                     "colTitles" : {
                        "citations" : [],
                        "error" : false,
                        "errorMessage" : "",
                        "fields" : {
                           "chisq" : "&#967;&sup2;",
                           "df" : "Degrees of freedom",
                           "fmin" : "Minimum Function Test Statistic",
                           "model" : "",
                           "pvalue" : "p"
                        },
                        "listType" : "string",
                        "messages" : [],
                        "name" : "",
                        "optionMustBe" : {},
                        "optionMustContain" : {},
                        "position" : 9999,
                        "rows" : [],
                        "title" : "colTitles",
                        "type" : "list"
                     },
                     "colTypes" : {
                        "citations" : [],
                        "error" : false,
                        "errorMessage" : "",
                        "fields" : {
                           "chisq" : "number",
                           "df" : "number",
                           "fmin" : "number",
                           "model" : "string",
                           "pvalue" : "pvalue"
                        },
                        "listType" : "string",
                        "messages" : [],
                        "name" : "",
                        "optionMustBe" : {},
                        "optionMustContain" : {},
                        "position" : 9999,
                        "rows" : [],
                        "title" : "colTypes",
                        "type" : "list"
                     },
                     "data" : [
                        [ "Model" ],
                        [ 1.791907337539751e-16 ],
                        [ 1.164739769400838e-13 ],
                        [ 0.0 ],
                        [ "" ]
                     ],
                     "error" : false,
                     "errorMessage" : "",
                     "expectedColumnCount" : 0,
                     "expectedRowCount" : 0,
                     "footnotes" : [],
                     "messages" : [],
                     "name" : "fitMeasuresModelTest",
                     "optionMustBe" : {
                        "outputAdditionalFitMeasures" : true
                     },
                     "optionMustContain" : {},
                     "position" : 9999,
                     "rowNames" : {
                        "citations" : [],
                        "error" : false,
                        "errorMessage" : "",
                        "fields" : {},
                        "listType" : "string",
                        "messages" : [],
                        "name" : "",
                        "optionMustBe" : {},
                        "optionMustContain" : {},
                        "position" : 9999,
                        "rows" : [],
                        "title" : "rowNames",
                        "type" : "list"
                     },
                     "rowTitles" : {
                        "citations" : [],
                        "error" : false,
                        "errorMessage" : "",
                        "fields" : {},
                        "listType" : "string",
                        "messages" : [],
                        "name" : "",
                        "optionMustBe" : {},
                        "optionMustContain" : {},
                        "position" : 9999,
                        "rows" : [],
                        "title" : "rowTitles",
                        "type" : "list"
                     },
                     "showSpecifiedColumnsOnly" : false,
                     "specifiedColumns" : [ "chisq", "df", "fmin", "model", "pvalue" ],
                     "status" : "complete",
                     "title" : "Model test baseline model",
                     "transposeTable" : true,
                     "transposeWithOvertitle" : false,
                     "type" : "table"
                  },
                  "fitMeasuresOther" : {
                     "citations" : [],
                     "colCombines" : {
                        "citations" : [],
                        "error" : false,
                        "errorMessage" : "",
                        "fields" : {},
                        "listType" : "bool",
                        "messages" : [],
                        "name" : "",
                        "optionMustBe" : {},
                        "optionMustContain" : {},
                        "position" : 9999,
                        "rows" : [],
                        "title" : "",
                        "type" : "list"
                     },
                     "colFormats" : {
                        "citations" : [],
                        "error" : false,
                        "errorMessage" : "",
                        "fields" : {
                           "agfi" : "sf:4;dp:3",
                           "cn_01" : "sf:4;dp:3",
                           "cn_05" : "sf:4;dp:3",
                           "gfi" : "sf:4;dp:3",
                           "mfi" : "sf:4;dp:3"
                        },
                        "listType" : "string",
                        "messages" : [],
                        "name" : "",
                        "optionMustBe" : {},
                        "optionMustContain" : {},
                        "position" : 9999,
                        "rows" : [],
                        "title" : "colFormats",
                        "type" : "list"
                     },
                     "colNames" : {
                        "citations" : [],
                        "error" : false,
                        "errorMessage" : "",
                        "fields" : {},
                        "listType" : "string",
                        "messages" : [],
                        "name" : "",
                        "optionMustBe" : {},
                        "optionMustContain" : {},
                        "position" : 9999,
                        "rows" : [ "model", "cn_05", "cn_01", "gfi", "agfi", "mfi" ],
                        "title" : "colNames",
                        "type" : "list"
                     },
                     "colOvertitles" : {
                        "citations" : [],
                        "error" : false,
                        "errorMessage" : "",
                        "fields" : {},
                        "listType" : "string",
                        "messages" : [],
                        "name" : "",
                        "optionMustBe" : {},
                        "optionMustContain" : {},
                        "position" : 9999,
                        "rows" : [],
                        "title" : "colOvertitles",
                        "type" : "list"
                     },
                     "colRowCombinations" : [],
                     "colTitles" : {
                        "citations" : [],
                        "error" : false,
                        "errorMessage" : "",
                        "fields" : {
                           "agfi" : "Parsimony Goodness of Fit Index (GFI)",
                           "cn_01" : "Hoelter Critical N (CN) alpha=0.01",
                           "cn_05" : "Hoelter Critical N (CN) alpha=0.05",
                           "gfi" : "Goodness of Fit Index (GFI)",
                           "mfi" : "McDonald Fit Index (MFI)",
                           "model" : ""
                        },
                        "listType" : "string",
                        "messages" : [],
                        "name" : "",
                        "optionMustBe" : {},
                        "optionMustContain" : {},
                        "position" : 9999,
                        "rows" : [],
                        "title" : "colTitles",
                        "type" : "list"
                     },
                     "colTypes" : {
                        "citations" : [],
                        "error" : false,
                        "errorMessage" : "",
                        "fields" : {
                           "agfi" : "number",
                           "cn_01" : "number",
                           "cn_05" : "number",
                           "gfi" : "number",
                           "mfi" : "number",
                           "model" : "string"
                        },
                        "listType" : "string",
                        "messages" : [],
                        "name" : "",
                        "optionMustBe" : {},
                        "optionMustContain" : {},
                        "position" : 9999,
                        "rows" : [],
                        "title" : "colTypes",
                        "type" : "list"
                     },
                     "data" : [
                        [ "Model" ],
                        [ 1.0 ],
                        [ 1.0 ],
                        [ 0.9999999999999999 ],
                        [ 1.0 ],
                        [ 0.9999999999999998 ]
                     ],
                     "error" : false,
                     "errorMessage" : "",
                     "expectedColumnCount" : 0,
                     "expectedRowCount" : 0,
                     "footnotes" : [],
                     "messages" : [],
                     "name" : "fitMeasuresOther",
                     "optionMustBe" : {
                        "outputAdditionalFitMeasures" : true
                     },
                     "optionMustContain" : {},
                     "position" : 9999,
                     "rowNames" : {
                        "citations" : [],
                        "error" : false,
                        "errorMessage" : "",
                        "fields" : {},
                        "listType" : "string",
                        "messages" : [],
                        "name" : "",
                        "optionMustBe" : {},
                        "optionMustContain" : {},
                        "position" : 9999,
                        "rows" : [],
                        "title" : "rowNames",
                        "type" : "list"
                     },
                     "rowTitles" : {
                        "citations" : [],
                        "error" : false,
                        "errorMessage" : "",
                        "fields" : {},
                        "listType" : "string",
                        "messages" : [],
                        "name" : "",
                        "optionMustBe" : {},
                        "optionMustContain" : {},
                        "position" : 9999,
                        "rows" : [],
                        "title" : "rowTitles",
                        "type" : "list"
                     },
                     "showSpecifiedColumnsOnly" : false,
                     "specifiedColumns" : [ "agfi", "cn_01", "cn_05", "gfi", "mfi", "model" ],
                     "status" : "complete",
                     "title" : "Other Fit Indices",
                     "transposeTable" : true,
                     "transposeWithOvertitle" : false,
                     "type" : "table"
                  },
                  "fitMeasuresRMR" : {
                     "citations" : [],
                     "colCombines" : {
                        "citations" : [],
                        "error" : false,
                        "errorMessage" : "",
                        "fields" : {},
                        "listType" : "bool",
                        "messages" : [],
                        "name" : "",
                        "optionMustBe" : {},
                        "optionMustContain" : {},
                        "position" : 9999,
                        "rows" : [],
                        "title" : "",
                        "type" : "list"
                     },
                     "colFormats" : {
                        "citations" : [],
                        "error" : false,
                        "errorMessage" : "",
                        "fields" : {
                           "rmr" : "sf:4;dp:3",
                           "rmr_nomean" : "sf:4;dp:3",
                           "srmr" : "sf:4;dp:3"
                        },
                        "listType" : "string",
                        "messages" : [],
                        "name" : "",
                        "optionMustBe" : {},
                        "optionMustContain" : {},
                        "position" : 9999,
                        "rows" : [],
                        "title" : "colFormats",
                        "type" : "list"
                     },
                     "colNames" : {
                        "citations" : [],
                        "error" : false,
                        "errorMessage" : "",
                        "fields" : {},
                        "listType" : "string",
                        "messages" : [],
                        "name" : "",
                        "optionMustBe" : {},
                        "optionMustContain" : {},
                        "position" : 9999,
                        "rows" : [ "model", "rmr", "rmr_nomean", "srmr" ],
                        "title" : "colNames",
                        "type" : "list"
                     },
                     "colOvertitles" : {
                        "citations" : [],
                        "error" : false,
                        "errorMessage" : "",
                        "fields" : {},
                        "listType" : "string",
                        "messages" : [],
                        "name" : "",
                        "optionMustBe" : {},
                        "optionMustContain" : {},
                        "position" : 9999,
                        "rows" : [],
                        "title" : "colOvertitles",
                        "type" : "list"
                     },
                     "colRowCombinations" : [],
                     "colTitles" : {
                        "citations" : [],
                        "error" : false,
                        "errorMessage" : "",
                        "fields" : {
                           "model" : "",
                           "rmr" : "RMR",
                           "rmr_nomean" : "RMR (No Mean)",
                           "srmr" : "SRMR"
                        },
                        "listType" : "string",
                        "messages" : [],
                        "name" : "",
                        "optionMustBe" : {},
                        "optionMustContain" : {},
                        "position" : 9999,
                        "rows" : [],
                        "title" : "colTitles",
                        "type" : "list"
                     },
                     "colTypes" : {
                        "citations" : [],
                        "error" : false,
                        "errorMessage" : "",
                        "fields" : {
                           "model" : "string",
                           "rmr" : "number",
                           "rmr_nomean" : "number",
                           "srmr" : "number"
                        },
                        "listType" : "string",
                        "messages" : [],
                        "name" : "",
                        "optionMustBe" : {},
                        "optionMustContain" : {},
                        "position" : 9999,
                        "rows" : [],
                        "title" : "colTypes",
                        "type" : "list"
                     },
                     "data" : [
                        [ "Model" ],
                        [ 1.208289902605301e-07 ],
                        [ 1.323614514625689e-07 ],
                        [ 3.134699631642387e-09 ]
                     ],
                     "error" : false,
                     "errorMessage" : "",
                     "expectedColumnCount" : 0,
                     "expectedRowCount" : 0,
                     "footnotes" : [],
                     "messages" : [],
                     "name" : "fitMeasuresRMR",
                     "optionMustBe" : {
                        "outputAdditionalFitMeasures" : true
                     },
                     "optionMustContain" : {},
                     "position" : 9999,
                     "rowNames" : {
                        "citations" : [],
                        "error" : false,
                        "errorMessage" : "",
                        "fields" : {},
                        "listType" : "string",
                        "messages" : [],
                        "name" : "",
                        "optionMustBe" : {},
                        "optionMustContain" : {},
                        "position" : 9999,
                        "rows" : [],
                        "title" : "rowNames",
                        "type" : "list"
                     },
                     "rowTitles" : {
                        "citations" : [],
                        "error" : false,
                        "errorMessage" : "",
                        "fields" : {},
                        "listType" : "string",
                        "messages" : [],
                        "name" : "",
                        "optionMustBe" : {},
                        "optionMustContain" : {},
                        "position" : 9999,
                        "rows" : [],
                        "title" : "rowTitles",
                        "type" : "list"
                     },
                     "showSpecifiedColumnsOnly" : false,
                     "specifiedColumns" : [ "model", "rmr", "rmr_nomean", "srmr" ],
                     "status" : "complete",
                     "title" : "Standardized Root Mean Square Residual",
                     "transposeTable" : true,
                     "transposeWithOvertitle" : false,
                     "type" : "table"
                  },
                  "fitMeasuresRMSEA" : {
                     "citations" : [],
                     "colCombines" : {
                        "citations" : [],
                        "error" : false,
                        "errorMessage" : "",
                        "fields" : {},
                        "listType" : "bool",
                        "messages" : [],
                        "name" : "",
                        "optionMustBe" : {},
                        "optionMustContain" : {},
                        "position" : 9999,
                        "rows" : [],
                        "title" : "",
                        "type" : "list"
                     },
                     "colFormats" : {
                        "citations" : [],
                        "error" : false,
                        "errorMessage" : "",
                        "fields" : {
                           "rmsea" : "sf:4;dp:3",
                           "rmsea.ci.lower" : "sf:4;dp:3",
                           "rmsea.ci.upper" : "sf:4;dp:3",
                           "rmsea.pvalue" : "dp:3;p:.001"
                        },
                        "listType" : "string",
                        "messages" : [],
                        "name" : "",
                        "optionMustBe" : {},
                        "optionMustContain" : {},
                        "position" : 9999,
                        "rows" : [],
                        "title" : "colFormats",
                        "type" : "list"
                     },
                     "colNames" : {
                        "citations" : [],
                        "error" : false,
                        "errorMessage" : "",
                        "fields" : {},
                        "listType" : "string",
                        "messages" : [],
                        "name" : "",
                        "optionMustBe" : {},
                        "optionMustContain" : {},
                        "position" : 9999,
                        "rows" : [ "model", "rmsea", "rmsea.ci.upper", "rmsea.ci.lower", "rmsea.pvalue" ],
                        "title" : "colNames",
                        "type" : "list"
                     },
                     "colOvertitles" : {
                        "citations" : [],
                        "error" : false,
                        "errorMessage" : "",
                        "fields" : {},
                        "listType" : "string",
                        "messages" : [],
                        "name" : "",
                        "optionMustBe" : {},
                        "optionMustContain" : {},
                        "position" : 9999,
                        "rows" : [],
                        "title" : "colOvertitles",
                        "type" : "list"
                     },
                     "colRowCombinations" : [],
                     "colTitles" : {
                        "citations" : [],
                        "error" : false,
                        "errorMessage" : "",
                        "fields" : {
                           "model" : "",
                           "rmsea" : "RMSEA",
                           "rmsea.ci.lower" : "Lower 90% CI",
                           "rmsea.ci.upper" : "Upper 90% CI",
                           "rmsea.pvalue" : "p-value RMSEA <= 0.05 "
                        },
                        "listType" : "string",
                        "messages" : [],
                        "name" : "",
                        "optionMustBe" : {},
                        "optionMustContain" : {},
                        "position" : 9999,
                        "rows" : [],
                        "title" : "colTitles",
                        "type" : "list"
                     },
                     "colTypes" : {
                        "citations" : [],
                        "error" : false,
                        "errorMessage" : "",
                        "fields" : {
                           "model" : "string",
                           "rmsea" : "number",
                           "rmsea.ci.lower" : "number",
                           "rmsea.ci.upper" : "number",
                           "rmsea.pvalue" : "pvalue"
                        },
                        "listType" : "string",
                        "messages" : [],
                        "name" : "",
                        "optionMustBe" : {},
                        "optionMustContain" : {},
                        "position" : 9999,
                        "rows" : [],
                        "title" : "colTypes",
                        "type" : "list"
                     },
                     "data" : [
                        [ "Model" ],
                        [ 0.0 ],
                        [ 0.0 ],
                        [ 0.0 ],
                        [ "" ]
                     ],
                     "error" : false,
                     "errorMessage" : "",
                     "expectedColumnCount" : 0,
                     "expectedRowCount" : 0,
                     "footnotes" : [],
                     "messages" : [],
                     "name" : "fitMeasuresRMSEA",
                     "optionMustBe" : {
                        "outputAdditionalFitMeasures" : true
                     },
                     "optionMustContain" : {},
                     "position" : 9999,
                     "rowNames" : {
                        "citations" : [],
                        "error" : false,
                        "errorMessage" : "",
                        "fields" : {},
                        "listType" : "string",
                        "messages" : [],
                        "name" : "",
                        "optionMustBe" : {},
                        "optionMustContain" : {},
                        "position" : 9999,
                        "rows" : [],
                        "title" : "rowNames",
                        "type" : "list"
                     },
                     "rowTitles" : {
                        "citations" : [],
                        "error" : false,
                        "errorMessage" : "",
                        "fields" : {},
                        "listType" : "string",
                        "messages" : [],
                        "name" : "",
                        "optionMustBe" : {},
                        "optionMustContain" : {},
                        "position" : 9999,
                        "rows" : [],
                        "title" : "rowTitles",
                        "type" : "list"
                     },
                     "showSpecifiedColumnsOnly" : false,
                     "specifiedColumns" : [ "model", "rmsea", "rmsea.ci.lower", "rmsea.ci.upper", "rmsea.pvalue" ],
                     "status" : "complete",
                     "title" : "Root Mean Square Error of Approximation",
                     "transposeTable" : true,
                     "transposeWithOvertitle" : false,
                     "type" : "table"
                  }
               },
               "data_order" : {
                  "fitMeasuresBaseline" : 1,
                  "fitMeasuresLikelihood" : 2,
                  "fitMeasuresModelTest" : 0,
                  "fitMeasuresOther" : 5,
                  "fitMeasuresRMR" : 4,
                  "fitMeasuresRMSEA" : 3
               },
               "error" : false,
               "errorMessage" : "",
               "initCollapsed" : false,
               "messages" : [],
               "name" : "fitMeasures",
               "optionMustBe" : {},
               "optionMustContain" : {},
               "order_increment" : 6,
               "position" : 3,
               "title" : "",
               "type" : "container"
            },
            "mardiasTable" : {
               "citations" : [],
               "colCombines" : {
                  "citations" : [],
                  "error" : false,
                  "errorMessage" : "",
                  "fields" : {},
                  "listType" : "bool",
                  "messages" : [],
                  "name" : "",
                  "optionMustBe" : {},
                  "optionMustContain" : {},
                  "position" : 9999,
                  "rows" : [],
                  "title" : "",
                  "type" : "list"
               },
               "colFormats" : {
                  "citations" : [],
                  "error" : false,
                  "errorMessage" : "",
                  "fields" : {
                     "Chisq" : "sf:4;dp:3",
                     "Coefficient" : "sf:4;dp:3",
                     "DF" : "sf:4;dp:3",
                     "pvalue" : "dp:3;p:.001",
                     "z" : "sf:4;dp:3"
                  },
                  "listType" : "string",
                  "messages" : [],
                  "name" : "",
                  "optionMustBe" : {},
                  "optionMustContain" : {},
                  "position" : 9999,
                  "rows" : [],
                  "title" : "colFormats",
                  "type" : "list"
               },
               "colNames" : {
                  "citations" : [],
                  "error" : false,
                  "errorMessage" : "",
                  "fields" : {},
                  "listType" : "string",
                  "messages" : [],
                  "name" : "",
                  "optionMustBe" : {},
                  "optionMustContain" : {},
                  "position" : 9999,
                  "rows" : [ "Type", "Coefficient", "z", "Chisq", "DF", "pvalue" ],
                  "title" : "colNames",
                  "type" : "list"
               },
               "colOvertitles" : {
                  "citations" : [],
                  "error" : false,
                  "errorMessage" : "",
                  "fields" : {},
                  "listType" : "string",
                  "messages" : [],
                  "name" : "",
                  "optionMustBe" : {},
                  "optionMustContain" : {},
                  "position" : 9999,
                  "rows" : [],
                  "title" : "colOvertitles",
                  "type" : "list"
               },
               "colRowCombinations" : [],
               "colTitles" : {
                  "citations" : [],
                  "error" : false,
                  "errorMessage" : "",
                  "fields" : {
                     "Chisq" : "&#967;&sup2;",
                     "Coefficient" : "Coefficient",
                     "DF" : "df",
                     "Type" : "",
                     "pvalue" : "p",
                     "z" : "z"
                  },
                  "listType" : "string",
                  "messages" : [],
                  "name" : "",
                  "optionMustBe" : {},
                  "optionMustContain" : {},
                  "position" : 9999,
                  "rows" : [],
                  "title" : "colTitles",
                  "type" : "list"
               },
               "colTypes" : {
                  "citations" : [],
                  "error" : false,
                  "errorMessage" : "",
                  "fields" : {
                     "Chisq" : "number",
                     "Coefficient" : "number",
                     "DF" : "number",
                     "Type" : "string",
                     "pvalue" : "pvalue",
                     "z" : "number"
                  },
                  "listType" : "string",
                  "messages" : [],
                  "name" : "",
                  "optionMustBe" : {},
                  "optionMustContain" : {},
                  "position" : 9999,
                  "rows" : [],
                  "title" : "colTypes",
                  "type" : "list"
               },
               "data" : [
                  [ "Skewness", "Kurtosis" ],
                  [ 7.080319865811827, 105.3159564831974 ],
                  [ "", 4.045928641129086 ],
                  [ 383.5173260648073, "" ],
                  [ 165.0, "" ],
                  [ 1.918102107481430e-19, 5.211610812647809e-05 ]
               ],
               "error" : false,
               "errorMessage" : "",
               "expectedColumnCount" : 0,
               "expectedRowCount" : 0,
               "footnotes" : [],
               "messages" : [],
               "name" : "mardiasTable",
               "optionMustBe" : {
                  "outputMardiasCoefficients" : true
               },
               "optionMustContain" : {},
               "position" : 7,
               "rowNames" : {
                  "citations" : [],
                  "error" : false,
                  "errorMessage" : "",
                  "fields" : {},
                  "listType" : "string",
                  "messages" : [],
                  "name" : "",
                  "optionMustBe" : {},
                  "optionMustContain" : {},
                  "position" : 9999,
                  "rows" : [],
                  "title" : "rowNames",
                  "type" : "list"
               },
               "rowTitles" : {
                  "citations" : [],
                  "error" : false,
                  "errorMessage" : "",
                  "fields" : {},
                  "listType" : "string",
                  "messages" : [],
                  "name" : "",
                  "optionMustBe" : {},
                  "optionMustContain" : {},
                  "position" : 9999,
                  "rows" : [],
                  "title" : "rowTitles",
                  "type" : "list"
               },
               "showSpecifiedColumnsOnly" : false,
               "specifiedColumns" : [ "Chisq", "Coefficient", "DF", "Type", "pvalue", "z" ],
               "status" : "complete",
               "title" : "Mardia's coefficients",
               "transposeTable" : false,
               "transposeWithOvertitle" : false,
               "type" : "table"
            },
            "model" : {
               "citations" : [],
               "environmentName" : "state_4",
               "error" : false,
               "errorMessage" : "",
               "messages" : [],
               "name" : "model",
               "optionMustBe" : {},
               "optionMustContain" : {},
               "position" : 9999,
               "title" : "",
               "type" : "state"
            },
            "rSquaredTable" : {
               "citations" : [],
               "colCombines" : {
                  "citations" : [],
                  "error" : false,
                  "errorMessage" : "",
                  "fields" : {},
                  "listType" : "bool",
                  "messages" : [],
                  "name" : "",
                  "optionMustBe" : {},
                  "optionMustContain" : {},
                  "position" : 9999,
                  "rows" : [],
                  "title" : "",
                  "type" : "list"
               },
               "colFormats" : {
                  "citations" : [],
                  "error" : false,
                  "errorMessage" : "",
                  "fields" : {
                     "R2" : "sf:4;dp:3"
                  },
                  "listType" : "string",
                  "messages" : [],
                  "name" : "",
                  "optionMustBe" : {},
                  "optionMustContain" : {},
                  "position" : 9999,
                  "rows" : [],
                  "title" : "colFormats",
                  "type" : "list"
               },
               "colNames" : {
                  "citations" : [],
                  "error" : false,
                  "errorMessage" : "",
                  "fields" : {},
                  "listType" : "string",
                  "messages" : [],
                  "name" : "",
                  "optionMustBe" : {},
                  "optionMustContain" : {},
                  "position" : 9999,
                  "rows" : [ "var", "R2" ],
                  "title" : "colNames",
                  "type" : "list"
               },
               "colOvertitles" : {
                  "citations" : [],
                  "error" : false,
                  "errorMessage" : "",
                  "fields" : {},
                  "listType" : "string",
                  "messages" : [],
                  "name" : "",
                  "optionMustBe" : {},
                  "optionMustContain" : {},
                  "position" : 9999,
                  "rows" : [],
                  "title" : "colOvertitles",
                  "type" : "list"
               },
               "colRowCombinations" : [],
               "colTitles" : {
                  "citations" : [],
                  "error" : false,
                  "errorMessage" : "",
                  "fields" : {
                     "R2" : "R&sup2;",
                     "var" : "Variable"
                  },
                  "listType" : "string",
                  "messages" : [],
                  "name" : "",
                  "optionMustBe" : {},
                  "optionMustContain" : {},
                  "position" : 9999,
                  "rows" : [],
                  "title" : "colTitles",
                  "type" : "list"
               },
               "colTypes" : {
                  "citations" : [],
                  "error" : false,
                  "errorMessage" : "",
                  "fields" : {
                     "R2" : "number",
                     "var" : "string"
                  },
                  "listType" : "string",
                  "messages" : [],
                  "name" : "",
                  "optionMustBe" : {},
                  "optionMustContain" : {},
                  "position" : 9999,
                  "rows" : [],
                  "title" : "colTypes",
                  "type" : "list"
               },
               "data" : [
                  [ "RESIL", "SE", "LOT", "SC", "STS", "BU", "CS" ],
                  [
                     0.6430237023732606,
                     0.2351641698199057,
                     0.2416737722001364,
                     0.2910055250786344,
                     0.2069606829696103,
                     0.2612894817660698,
                     0.1280925837759753
                  ]
               ],
               "error" : false,
               "errorMessage" : "",
               "expectedColumnCount" : 0,
               "expectedRowCount" : 0,
               "footnotes" : [],
               "messages" : [],
               "name" : "rSquaredTable",
               "optionMustBe" : {
                  "outputRSquared" : true
               },
               "optionMustContain" : {},
               "position" : 4,
               "rowNames" : {
                  "citations" : [],
                  "error" : false,
                  "errorMessage" : "",
                  "fields" : {},
                  "listType" : "string",
                  "messages" : [],
                  "name" : "",
                  "optionMustBe" : {},
                  "optionMustContain" : {},
                  "position" : 9999,
                  "rows" : [],
                  "title" : "rowNames",
                  "type" : "list"
               },
               "rowTitles" : {
                  "citations" : [],
                  "error" : false,
                  "errorMessage" : "",
                  "fields" : {},
                  "listType" : "string",
                  "messages" : [],
                  "name" : "",
                  "optionMustBe" : {},
                  "optionMustContain" : {},
                  "position" : 9999,
                  "rows" : [],
                  "title" : "rowTitles",
                  "type" : "list"
               },
               "showSpecifiedColumnsOnly" : false,
               "specifiedColumns" : [ "R2", "var" ],
               "status" : "complete",
               "title" : "R-Squared",
               "transposeTable" : false,
               "transposeWithOvertitle" : false,
               "type" : "table"
            },
            "semCovCorCollection" : {
               "citations" : [],
               "data" : {
                  "semCovCorTable1" : {
                     "citations" : [],
                     "colCombines" : {
                        "citations" : [],
                        "error" : false,
                        "errorMessage" : "",
                        "fields" : {
                           "Variable" : true
                        },
                        "listType" : "bool",
                        "messages" : [],
                        "name" : "",
                        "optionMustBe" : {},
                        "optionMustContain" : {},
                        "position" : 9999,
                        "rows" : [],
                        "title" : "",
                        "type" : "list"
                     },
                     "colFormats" : {
                        "citations" : [],
                        "error" : false,
                        "errorMessage" : "",
                        "fields" : {
                           "JaspColumn_.10._Encoded" : "sf:4;dp:3",
                           "JaspColumn_.11._Encoded" : "sf:4;dp:3",
                           "JaspColumn_.12._Encoded" : "sf:4;dp:3",
                           "JaspColumn_.13._Encoded" : "sf:4;dp:3",
                           "JaspColumn_.3._Encoded" : "sf:4;dp:3",
                           "JaspColumn_.4._Encoded" : "sf:4;dp:3",
                           "JaspColumn_.5._Encoded" : "sf:4;dp:3",
                           "JaspColumn_.6._Encoded" : "sf:4;dp:3",
                           "JaspColumn_.9._Encoded" : "sf:4;dp:3"
                        },
                        "listType" : "string",
                        "messages" : [],
                        "name" : "",
                        "optionMustBe" : {},
                        "optionMustContain" : {},
                        "position" : 9999,
                        "rows" : [],
                        "title" : "colFormats",
                        "type" : "list"
                     },
                     "colNames" : {
                        "citations" : [],
                        "error" : false,
                        "errorMessage" : "",
                        "fields" : {},
                        "listType" : "string",
                        "messages" : [],
                        "name" : "",
                        "optionMustBe" : {},
                        "optionMustContain" : {},
                        "position" : 9999,
                        "rows" : [
                           "Variable",
                           "Type",
                           "JaspColumn_.13._Encoded",
                           "JaspColumn_.3._Encoded",
                           "JaspColumn_.4._Encoded",
                           "JaspColumn_.9._Encoded",
                           "JaspColumn_.12._Encoded",
                           "JaspColumn_.11._Encoded",
                           "JaspColumn_.10._Encoded",
                           "JaspColumn_.6._Encoded",
                           "JaspColumn_.5._Encoded"
                        ],
                        "title" : "colNames",
                        "type" : "list"
                     },
                     "colOvertitles" : {
                        "citations" : [],
                        "error" : false,
                        "errorMessage" : "",
                        "fields" : {},
                        "listType" : "string",
                        "messages" : [],
                        "name" : "",
                        "optionMustBe" : {},
                        "optionMustContain" : {},
                        "position" : 9999,
                        "rows" : [],
                        "title" : "colOvertitles",
                        "type" : "list"
                     },
                     "colRowCombinations" : [],
                     "colTitles" : {
                        "citations" : [],
                        "error" : false,
                        "errorMessage" : "",
                        "fields" : {
                           "JaspColumn_.10._Encoded" : "CS",
                           "JaspColumn_.11._Encoded" : "BU",
                           "JaspColumn_.12._Encoded" : "STS",
                           "JaspColumn_.13._Encoded" : "RESIL",
                           "JaspColumn_.3._Encoded" : "SE",
                           "JaspColumn_.4._Encoded" : "LOT",
                           "JaspColumn_.5._Encoded" : "RSQ",
                           "JaspColumn_.6._Encoded" : "PSS",
                           "JaspColumn_.9._Encoded" : "SC",
                           "Type" : "",
                           "Variable" : ""
                        },
                        "listType" : "string",
                        "messages" : [],
                        "name" : "",
                        "optionMustBe" : {},
                        "optionMustContain" : {},
                        "position" : 9999,
                        "rows" : [],
                        "title" : "colTitles",
                        "type" : "list"
                     },
                     "colTypes" : {
                        "citations" : [],
                        "error" : false,
                        "errorMessage" : "",
                        "fields" : {
                           "JaspColumn_.10._Encoded" : "number",
                           "JaspColumn_.11._Encoded" : "number",
                           "JaspColumn_.12._Encoded" : "number",
                           "JaspColumn_.13._Encoded" : "number",
                           "JaspColumn_.3._Encoded" : "number",
                           "JaspColumn_.4._Encoded" : "number",
                           "JaspColumn_.5._Encoded" : "number",
                           "JaspColumn_.6._Encoded" : "number",
                           "JaspColumn_.9._Encoded" : "number",
                           "Type" : "string",
                           "Variable" : "string"
                        },
                        "listType" : "string",
                        "messages" : [],
                        "name" : "",
                        "optionMustBe" : {},
                        "optionMustContain" : {},
                        "position" : 9999,
                        "rows" : [],
                        "title" : "colTypes",
                        "type" : "list"
                     },
                     "data" : [
                        [
                           "RESIL",
                           "RESIL",
                           "RESIL",
                           "SE",
                           "SE",
                           "SE",
                           "LOT",
                           "LOT",
                           "LOT",
                           "SC",
                           "SC",
                           "SC",
                           "STS",
                           "STS",
                           "STS",
                           "BU",
                           "BU",
                           "BU",
                           "CS",
                           "CS",
                           "CS",
                           "PSS",
                           "PSS",
                           "PSS",
                           "RSQ",
                           "RSQ",
                           "RSQ"
                        ],
                        [
                           "observed",
                           "fitted",
                           "residual",
                           "observed",
                           "fitted",
                           "residual",
                           "observed",
                           "fitted",
                           "residual",
                           "observed",
                           "fitted",
                           "residual",
                           "observed",
                           "fitted",
                           "residual",
                           "observed",
                           "fitted",
                           "residual",
                           "observed",
                           "fitted",
                           "residual",
                           "observed",
                           "fitted",
                           "residual",
                           "observed",
                           "fitted",
                           "residual"
                        ],
                        [
                           125.7661348528015,
                           125.7661345367796,
                           3.160219108622186e-07,
                           27.45727445394112,
                           27.45727439399157,
                           5.994955287746961e-08,
                           31.12139601139601,
                           31.12139582131312,
                           1.900828934253695e-07,
                           59.40102564102564,
                           59.40102542863579,
                           2.123898497075061e-07,
                           -12.05316239316239,
                           -12.05316279041624,
                           3.972538422658545e-07,
                           -34.22608736942070,
                           -34.22608740329173,
                           3.387102509577744e-08,
                           31.89589743589744,
                           31.89589728766502,
                           1.482324165635873e-07,
                           -31.12029439696106,
                           -31.12029438739522,
                           -9.565845004999574e-09,
                           -21.62903133903134,
                           -21.62903134107719,
                           2.045855040933020e-09
                        ],
                        [
                           0.6567681539246454,
                           0.6567681536503617,
                           2.742837068581139e-10,
                           13.89718898385565,
                           13.89718896969824,
                           1.415740769061813e-08,
                           8.596552706552707,
                           8.596552646431554,
                           6.012115250086936e-08,
                           15.53914529914530,
                           15.5391452763520,
                           2.279330146848224e-08,
                           -5.391994301994302,
                           -5.391994384801373,
                           8.280707142205301e-08,
                           -8.254207027540360,
                           -8.254207041963008,
                           1.442264796480686e-08,
                           7.652060778727446,
                           7.652060760503614,
                           1.822383133287531e-08,
                           -10.50862298195632,
                           -10.50862297938196,
                           -2.574358504148222e-09,
                           -7.680560303893637,
                           -7.680560303589572,
                           -3.040652174490788e-10
                        ],
                        [
                           0.5628130010583751,
                           0.5628129992698310,
                           1.788544090608468e-09,
                           0.4676788787519686,
                           0.4676788765020882,
                           2.249880393101478e-09,
                           24.31230769230769,
                           24.31230761093270,
                           8.137499563076744e-08,
                           23.99811016144350,
                           23.99811003388036,
                           1.275631369423991e-07,
                           -5.107701804368471,
                           -5.107701965984685,
                           1.616162137452193e-07,
                           -11.96243114909782,
                           -11.96243115329702,
                           4.199206316002346e-09,
                           8.297682811016145,
                           8.297682731190898,
                           7.982524685701264e-08,
                           -13.53550807217474,
                           -13.53550806868289,
                           -3.491848588055291e-09,
                           -11.92121557454891,
                           -11.92121557356997,
                           -9.789378196956022e-10
                        ],
                        [
                           0.5957298815637408,
                           0.5957298803789349,
                           1.184805920040333e-09,
                           0.4688144010016672,
                           0.4688144007076447,
                           2.940225285463782e-10,
                           0.5473955327093967,
                           0.5473955308965830,
                           1.812813676949077e-09,
                           79.05428300094967,
                           79.05428294872530,
                           5.222436527674290e-08,
                           -12.22251661918328,
                           -12.22251711181420,
                           4.926309191688460e-07,
                           -23.08218423551757,
                           -23.08218432724609,
                           9.172851633820756e-08,
                           17.14706552706553,
                           17.14706535576384,
                           1.713016857252114e-07,
                           -28.27871794871795,
                           -28.27871793913033,
                           -9.587619587136942e-09,
                           -18.69837606837607,
                           -18.69837606892022,
                           5.441513906134787e-10
                        ],
                        [
                           -0.2387686160762219,
                           -0.2387686237697980,
                           7.693576081768683e-09,
                           -0.3213246433967471,
                           -0.3213246478547414,
                           4.457994307038859e-09,
                           -0.2301285675397942,
                           -0.2301285747479350,
                           7.208140750947223e-09,
                           -0.3053908535164858,
                           -0.3053908653175613,
                           1.180107545017961e-08,
                           20.26207027540361,
                           20.26207035616706,
                           -8.076344926166712e-08,
                           10.36338081671415,
                           10.36338100766965,
                           -1.909555003010155e-07,
                           -3.600674264007597,
                           -3.600674402081475,
                           1.380738776646240e-07,
                           11.01385565052232,
                           11.01385564991637,
                           6.059437396288558e-10,
                           10.94514719848053,
                           10.94514720081242,
                           -2.331885795570088e-09
                        ],
                        [
                           -0.6209651452921705,
                           -0.6209651456346054,
                           3.424348582470316e-10,
                           -0.4505092391742072,
                           -0.4505092394274446,
                           2.532374310248997e-10,
                           -0.4936261809672972,
                           -0.4936261811301990,
                           1.629017476467709e-10,
                           -0.5282092805228389,
                           -0.5282092819013310,
                           1.378492098247364e-09,
                           0.4684371983634724,
                           0.4684372052675136,
                           -6.904041283117834e-09,
                           24.15551756885090,
                           24.15551765071671,
                           -8.186580657820741e-08,
                           -16.46755935422602,
                           -16.46755934671556,
                           -7.510458033266332e-09,
                           13.49032288698955,
                           13.49032288119189,
                           5.797666347007180e-09,
                           13.46738841405508,
                           13.46738841522077,
                           -1.165695096005948e-09
                        ],
                        [
                           0.5650964680054891,
                           0.5650964667342731,
                           1.271216021336841e-09,
                           0.4078350555362090,
                           0.4078350552381806,
                           2.980284352638307e-10,
                           0.3343592646117415,
                           0.3343592623363560,
                           2.275385491135040e-09,
                           0.3831746145309781,
                           0.3831746112669435,
                           3.264034598160492e-09,
                           -0.1589320735830362,
                           -0.1589320795422166,
                           5.959180399139896e-09,
                           -0.6657185943469888,
                           -0.6657185936751495,
                           -6.718392508986426e-10,
                           25.33149097815764,
                           25.33149092032894,
                           5.782870005077712e-08,
                           -10.76167141500475,
                           -10.76167140902272,
                           -5.982032647011692e-09,
                           -6.166372269705603,
                           -6.166372269824945,
                           1.193427578982664e-10
                        ],
                        [
                           -0.4601747596147180,
                           -0.4601747600514259,
                           4.367078365596910e-10,
                           -0.4674587396654368,
                           -0.4674587397890266,
                           1.235898050566675e-10,
                           -0.4552211429484537,
                           -0.4552211435928458,
                           6.443920397281033e-10,
                           -0.5274216688884014,
                           -0.5274216688837954,
                           -4.605982262262387e-12,
                           0.4057499042257553,
                           0.4057499033947844,
                           8.309709031983914e-10,
                           0.4551715668663184,
                           0.4551715658993875,
                           9.669309797288861e-10,
                           -0.3545767914310194,
                           -0.3545767916386505,
                           2.076310789966840e-10,
                           36.36453941120608,
                           36.36453941120608,
                           0.0,
                           15.15855650522317,
                           15.15855650522317,
                           0.0
                        ],
                        [
                           -0.2639430482050167,
                           -0.2639430485615973,
                           3.565805983818393e-10,
                           -0.2819580099800738,
                           -0.2819580101125302,
                           1.324564347093826e-10,
                           -0.3308738652172430,
                           -0.3308738657438016,
                           5.265585745206636e-10,
                           -0.2878035875399738,
                           -0.2878035876434129,
                           1.034390351151160e-10,
                           0.3327627563969036,
                           0.3327627558046127,
                           5.922908830058304e-10,
                           0.3749991015403759,
                           0.3749991009373773,
                           6.029985955002815e-10,
                           -0.1676696194828010,
                           -0.1676696196774307,
                           1.946297012445086e-10,
                           0.3440121776641346,
                           0.3440121776641346,
                           0.0,
                           53.39369420702754,
                           53.39369420702754,
                           0.0
                        ]
                     ],
                     "error" : false,
                     "errorMessage" : "",
                     "expectedColumnCount" : 0,
                     "expectedRowCount" : 0,
                     "footnotes" : [],
                     "messages" : [],
                     "name" : "semCovCorTable1",
                     "optionMustBe" : {},
                     "optionMustContain" : {},
                     "position" : 9999,
                     "rowNames" : {
                        "citations" : [],
                        "error" : false,
                        "errorMessage" : "",
                        "fields" : {},
                        "listType" : "string",
                        "messages" : [],
                        "name" : "",
                        "optionMustBe" : {},
                        "optionMustContain" : {},
                        "position" : 9999,
                        "rows" : [
                           "observed.JaspColumn_.13._Encoded",
                           "fitted.JaspColumn_.13._Encoded",
                           "residual.JaspColumn_.13._Encoded",
                           "observed.JaspColumn_.3._Encoded",
                           "fitted.JaspColumn_.3._Encoded",
                           "residual.JaspColumn_.3._Encoded",
                           "observed.JaspColumn_.4._Encoded",
                           "fitted.JaspColumn_.4._Encoded",
                           "residual.JaspColumn_.4._Encoded",
                           "observed.JaspColumn_.9._Encoded",
                           "fitted.JaspColumn_.9._Encoded",
                           "residual.JaspColumn_.9._Encoded",
                           "observed.JaspColumn_.12._Encoded",
                           "fitted.JaspColumn_.12._Encoded",
                           "residual.JaspColumn_.12._Encoded",
                           "observed.JaspColumn_.11._Encoded",
                           "fitted.JaspColumn_.11._Encoded",
                           "residual.JaspColumn_.11._Encoded",
                           "observed.JaspColumn_.10._Encoded",
                           "fitted.JaspColumn_.10._Encoded",
                           "residual.JaspColumn_.10._Encoded",
                           "observed.JaspColumn_.6._Encoded",
                           "fitted.JaspColumn_.6._Encoded",
                           "residual.JaspColumn_.6._Encoded",
                           "observed.JaspColumn_.5._Encoded",
                           "fitted.JaspColumn_.5._Encoded",
                           "residual.JaspColumn_.5._Encoded"
                        ],
                        "title" : "rowNames",
                        "type" : "list"
                     },
                     "rowTitles" : {
                        "citations" : [],
                        "error" : false,
                        "errorMessage" : "",
                        "fields" : {},
                        "listType" : "string",
                        "messages" : [],
                        "name" : "",
                        "optionMustBe" : {},
                        "optionMustContain" : {},
                        "position" : 9999,
                        "rows" : [],
                        "title" : "rowTitles",
                        "type" : "list"
                     },
                     "showSpecifiedColumnsOnly" : false,
                     "specifiedColumns" : [
                        "JaspColumn_.10._Encoded",
                        "JaspColumn_.11._Encoded",
                        "JaspColumn_.12._Encoded",
                        "JaspColumn_.13._Encoded",
                        "JaspColumn_.3._Encoded",
                        "JaspColumn_.4._Encoded",
                        "JaspColumn_.5._Encoded",
                        "JaspColumn_.6._Encoded",
                        "JaspColumn_.9._Encoded",
                        "Type",
                        "Variable"
                     ],
                     "status" : "complete",
                     "title" : "Covariances (lower triangle) / correlations (upper triangle)",
                     "transposeTable" : false,
                     "transposeWithOvertitle" : false,
                     "type" : "table"
                  }
               },
               "data_order" : {
                  "semCovCorTable1" : 0
               },
               "error" : false,
               "errorMessage" : "",
               "initCollapsed" : false,
               "messages" : [],
               "name" : "semCovCorCollection",
               "optionMustBe" : {
                  "outputFittedCovarianceCorrelations" : true,
                  "outputObservedCovarianceCorrelations" : true,
                  "outputResidualCovarianceCorrelations" : true
               },
               "optionMustContain" : {},
               "order_increment" : 1,
               "position" : 5,
               "title" : "",
               "type" : "container"
            },
            "semEstimatesTable" : {
               "citations" : [
                  "Rosseel, Y. (2012). lavaan: An R Package for Structural Equation Modeling. Journal of Statistical Software, 48(2), 1-36. URL http://www.jstatsoft.org/v48/i02/"
               ],
               "colCombines" : {
                  "citations" : [],
                  "error" : false,
                  "errorMessage" : "",
                  "fields" : {},
                  "listType" : "bool",
                  "messages" : [],
                  "name" : "",
                  "optionMustBe" : {},
                  "optionMustContain" : {},
                  "position" : 9999,
                  "rows" : [],
                  "title" : "",
                  "type" : "list"
               },
               "colFormats" : {
                  "citations" : [],
                  "error" : false,
                  "errorMessage" : "",
                  "fields" : {
                     "ci.lower" : "sf:4;dp:3",
                     "ci.upper" : "sf:4;dp:3",
                     "est" : "sf:4;dp:3",
                     "pvalue" : "dp:3;p:.001",
                     "se" : "sf:4;dp:3",
                     "std.all" : "sf:4;dp:3",
                     "std.lv" : "sf:4;dp:3",
                     "std.nox" : "sf:4;dp:3",
                     "z" : "sf:4;dp:3"
                  },
                  "listType" : "string",
                  "messages" : [],
                  "name" : "",
                  "optionMustBe" : {},
                  "optionMustContain" : {},
                  "position" : 9999,
                  "rows" : [],
                  "title" : "colFormats",
                  "type" : "list"
               },
               "colNames" : {
                  "citations" : [],
                  "error" : false,
                  "errorMessage" : "",
                  "fields" : {},
                  "listType" : "string",
                  "messages" : [],
                  "name" : "",
                  "optionMustBe" : {},
                  "optionMustContain" : {},
                  "position" : 9999,
                  "rows" : [
                     "lhs",
                     "op",
                     "rhs",
                     "label",
                     "est",
                     "se",
                     "z",
                     "pvalue",
                     "ci.lower",
                     "ci.upper",
                     "std.lv",
                     "std.all",
                     "std.nox",
                     "group"
                  ],
                  "title" : "colNames",
                  "type" : "list"
               },
               "colOvertitles" : {
                  "citations" : [],
                  "error" : false,
                  "errorMessage" : "",
                  "fields" : {},
                  "listType" : "string",
                  "messages" : [],
                  "name" : "",
                  "optionMustBe" : {},
                  "optionMustContain" : {},
                  "position" : 9999,
                  "rows" : [],
                  "title" : "colOvertitles",
                  "type" : "list"
               },
               "colRowCombinations" : [],
               "colTitles" : {
                  "citations" : [],
                  "error" : false,
                  "errorMessage" : "",
                  "fields" : {
                     "ci.lower" : "CI (lower)",
                     "ci.upper" : "CI (upper)",
                     "est" : "est",
                     "group" : "group",
                     "label" : "label",
                     "lhs" : "",
                     "op" : "",
                     "pvalue" : "p",
                     "rhs" : "",
                     "se" : "se",
                     "std.all" : "std (all)",
                     "std.lv" : "std (lv)",
                     "std.nox" : "std (nox)",
                     "z" : "z"
                  },
                  "listType" : "string",
                  "messages" : [],
                  "name" : "",
                  "optionMustBe" : {},
                  "optionMustContain" : {},
                  "position" : 9999,
                  "rows" : [],
                  "title" : "colTitles",
                  "type" : "list"
               },
               "colTypes" : {
                  "citations" : [],
                  "error" : false,
                  "errorMessage" : "",
                  "fields" : {
                     "ci.lower" : "number",
                     "ci.upper" : "number",
                     "est" : "number",
                     "group" : "string",
                     "label" : "string",
                     "lhs" : "string",
                     "op" : "string",
                     "pvalue" : "pvalue",
                     "rhs" : "string",
                     "se" : "number",
                     "std.all" : "number",
                     "std.lv" : "number",
                     "std.nox" : "number",
                     "z" : "number"
                  },
                  "listType" : "string",
                  "messages" : [],
                  "name" : "",
                  "optionMustBe" : {},
                  "optionMustContain" : {},
                  "position" : 9999,
                  "rows" : [],
                  "title" : "colTypes",
                  "type" : "list"
               },
               "data" : [
                  [
                     "RESIL",
                     "RESIL",
                     "RESIL",
                     "RESIL",
                     "RESIL",
                     "RESIL",
                     "RESIL",
                     "RESIL",
                     "SE",
                     "SE",
                     "LOT",
                     "LOT",
                     "SC",
                     "SC",
                     "STS",
                     "STS",
                     "BU",
                     "BU",
                     "CS",
                     "CS",
                     "SE",
                     "SE",
                     "LOT",
                     "SE",
                     "LOT",
                     "SC",
                     "SE",
                     "LOT",
                     "SC",
                     "STS",
                     "SE",
                     "LOT",
                     "SC",
                     "STS",
                     "BU",
                     "RESIL",
                     "SE",
                     "LOT",
                     "SC",
                     "STS",
                     "BU",
                     "CS",
                     "PSS",
                     "PSS",
                     "RSQ",
                     "RESIL",
                     "SE",
                     "LOT",
                     "SC",
                     "STS",
                     "BU",
                     "CS",
                     "PSS",
                     "RSQ",
                     "ind_x1_m1_y1",
                     "ind_x1_m2_y1",
                     "ind_x1_m3_y1",
                     "ind_x1_m4_y1",
                     "ind_x1_m5_y1",
                     "ind_x1_m6_y1",
                     "ind_x1_y1",
                     "tot_x1_y1",
                     "ind_x2_m1_y1",
                     "ind_x2_m2_y1",
                     "ind_x2_m3_y1",
                     "ind_x2_m4_y1",
                     "ind_x2_m5_y1",
                     "ind_x2_m6_y1",
                     "ind_x2_y1",
                     "tot_x2_y1"
                  ],
                  [
                     "~",
                     "~",
                     "~",
                     "~",
                     "~",
                     "~",
                     "~",
                     "~",
                     "~",
                     "~",
                     "~",
                     "~",
                     "~",
                     "~",
                     "~",
                     "~",
                     "~",
                     "~",
                     "~",
                     "~",
                     "~~",
                     "~~",
                     "~~",
                     "~~",
                     "~~",
                     "~~",
                     "~~",
                     "~~",
                     "~~",
                     "~~",
                     "~~",
                     "~~",
                     "~~",
                     "~~",
                     "~~",
                     "~~",
                     "~~",
                     "~~",
                     "~~",
                     "~~",
                     "~~",
                     "~~",
                     "~~",
                     "~~",
                     "~~",
                     "~1",
                     "~1",
                     "~1",
                     "~1",
                     "~1",
                     "~1",
                     "~1",
                     "~1",
                     "~1",
                     ":=",
                     ":=",
                     ":=",
                     ":=",
                     ":=",
                     ":=",
                     ":=",
                     ":=",
                     ":=",
                     ":=",
                     ":=",
                     ":=",
                     ":=",
                     ":=",
                     ":=",
                     ":="
                  ],
                  [
                     "SE",
                     "LOT",
                     "SC",
                     "STS",
                     "BU",
                     "CS",
                     "PSS",
                     "RSQ",
                     "PSS",
                     "RSQ",
                     "PSS",
                     "RSQ",
                     "PSS",
                     "RSQ",
                     "PSS",
                     "RSQ",
                     "PSS",
                     "RSQ",
                     "PSS",
                     "RSQ",
                     "LOT",
                     "SC",
                     "SC",
                     "STS",
                     "STS",
                     "STS",
                     "BU",
                     "BU",
                     "BU",
                     "BU",
                     "CS",
                     "CS",
                     "CS",
                     "CS",
                     "CS",
                     "RESIL",
                     "SE",
                     "LOT",
                     "SC",
                     "STS",
                     "BU",
                     "CS",
                     "PSS",
                     "RSQ",
                     "RSQ",
                     "",
                     "",
                     "",
                     "",
                     "",
                     "",
                     "",
                     "",
                     "",
                     "a11*b11",
                     "a21*b12",
                     "a31*b13",
                     "a41*b14",
                     "a51*b15",
                     "a61*b16",
                     "ind_x1_m1_y1+ind_x1_m2_y1+ind_x1_m3_y1+ind_x1_m4_y1+ind_x1_m5_y1+ind_x1_m6_y1",
                     "ind_x1_y1+c11",
                     "a12*b11",
                     "a22*b12",
                     "a32*b13",
                     "a42*b14",
                     "a52*b15",
                     "a62*b16",
                     "ind_x2_m1_y1+ind_x2_m2_y1+ind_x2_m3_y1+ind_x2_m4_y1+ind_x2_m5_y1+ind_x2_m6_y1",
                     "ind_x2_y1+c12"
                  ],
                  [
                     "b11",
                     "b12",
                     "b13",
                     "b14",
                     "b15",
                     "b16",
                     "c11",
                     "c12",
                     "a11",
                     "a12",
                     "a21",
                     "a22",
                     "a31",
                     "a32",
                     "a41",
                     "a42",
                     "a51",
                     "a52",
                     "a61",
                     "a62",
                     "",
                     "",
                     "",
                     "",
                     "",
                     "",
                     "",
                     "",
                     "",
                     "",
                     "",
                     "",
                     "",
                     "",
                     "",
                     "",
                     "",
                     "",
                     "",
                     "",
                     "",
                     "",
                     "",
                     "",
                     "",
                     "",
                     "",
                     "",
                     "",
                     "",
                     "",
                     "",
                     "",
                     "",
                     "ind_x1_m1_y1",
                     "ind_x1_m2_y1",
                     "ind_x1_m3_y1",
                     "ind_x1_m4_y1",
                     "ind_x1_m5_y1",
                     "ind_x1_m6_y1",
                     "ind_x1_y1",
                     "tot_x1_y1",
                     "ind_x2_m1_y1",
                     "ind_x2_m2_y1",
                     "ind_x2_m3_y1",
                     "ind_x2_m4_y1",
                     "ind_x2_m5_y1",
                     "ind_x2_m6_y1",
                     "ind_x2_y1",
                     "tot_x2_y1"
                  ],
                  [
                     1.094252469691589,
                     0.3346790715290902,
                     0.2486562370846028,
                     0.2458282195745872,
                     -0.5188610112889646,
                     0.3510459154824302,
                     -0.01629007892326519,
                     0.03976837653792996,
                     -0.2597579388985192,
                     -0.07010200295568640,
                     -0.3166169307131860,
                     -0.1333820415427720,
                     -0.7164535783206321,
                     -0.1467958742129135,
                     0.2466083539226128,
                     0.1349769975696467,
                     0.3015161490964632,
                     0.1666271450971033,
                     -0.2810588608578911,
                     -0.03569570666579003,
                     4.244895879192434,
                     6.882730175340943,
                     12.55056158188191,
                     -1.763781200431511,
                     -0.1606427161595648,
                     -2.724898368592426,
                     -3.805897672779886,
                     -5.894858767252558,
                     -11.44003717053826,
                     5.218767034663617,
                     4.424356129107619,
                     4.067872038060290,
                     8.531629357987457,
                     -0.1144379155686395,
                     -12.19525661869865,
                     44.8955290737660,
                     10.62906806280881,
                     18.43666051970850,
                     56.04904982951656,
                     16.06861843687643,
                     17.84393496196979,
                     22.08671479744635,
                     36.36453941120608,
                     15.15855650522317,
                     53.39369420702754,
                     -0.02196852739404655,
                     0.01954630134707810,
                     0.007807914843930169,
                     0.008823479021040161,
                     0.006188755421042939,
                     0.001996775035053179,
                     0.006280336597597851,
                     0.002307692307692258,
                     0.006923076923077019,
                     -0.2842407661617014,
                     -0.1059650604014794,
                     -0.1781506508310071,
                     0.06062329257701557,
                     -0.1564449740401451,
                     -0.09866456511430734,
                     -0.7628427239716247,
                     -0.7791328028948898,
                     -0.07670928986458689,
                     -0.04464017782218947,
                     -0.03650170970132775,
                     0.03318115499606964,
                     -0.08645632901327605,
                     -0.01253083202528455,
                     -0.2236571834305950,
                     -0.1838888068926651
                  ],
                  [
                     0.1350464637759122,
                     0.1129375738643405,
                     0.06145803093044919,
                     0.09882485466691493,
                     0.1182552390833379,
                     0.09818381808521524,
                     0.07884900107770293,
                     0.05831425883342764,
                     0.04052232968084678,
                     0.02466023640387931,
                     0.05027386282348882,
                     0.03266164986950854,
                     0.07927865925284351,
                     0.06109503618375105,
                     0.04154834924324904,
                     0.03485509072939531,
                     0.05035865922049326,
                     0.03786864470729977,
                     0.05477606955028177,
                     0.03704792611898462,
                     0.8567105684907270,
                     1.518563887051469,
                     2.260588572036053,
                     0.7391975357940408,
                     0.9174195302486168,
                     1.706430322317128,
                     0.8446238377533658,
                     1.298585802894850,
                     2.035005459250742,
                     1.203644674788166,
                     1.012953803200983,
                     1.309488010458271,
                     2.199421902136436,
                     1.124483380126105,
                     1.541077403564440,
                     3.769706679954626,
                     0.7871968844174922,
                     1.529165390189872,
                     4.410193518997463,
                     1.472186976273222,
                     1.541347908167379,
                     2.017021684979893,
                     0.0,
                     0.0,
                     0.0,
                     0.3771937698005408,
                     0.1781296826528683,
                     0.2406485644599895,
                     0.4230858455078454,
                     0.2182782699905421,
                     0.2321198663897144,
                     0.2601777409608506,
                     0.0,
                     0.0,
                     0.05602152720252507,
                     0.03984030401254487,
                     0.04835654770927975,
                     0.02619290906147594,
                     0.04514817084026359,
                     0.03326175668291172,
                     0.1069275289714847,
                     0.1217945672748906,
                     0.02856886839197504,
                     0.01902532889027441,
                     0.01702247402543862,
                     0.01718403279647037,
                     0.02793423588941978,
                     0.01352340540471209,
                     0.06347507154551339,
                     0.07713726802807792
                  ],
                  [
                     8.102785064459917,
                     2.963398805884598,
                     4.045951901160029,
                     2.487514101620903,
                     -4.387636567402381,
                     3.575394829092428,
                     -0.2065984185038932,
                     0.6819665950231271,
                     -6.410241981257460,
                     -2.842714149514748,
                     -6.297843709062615,
                     -4.083750884467459,
                     -9.037155586040448,
                     -2.402746333947758,
                     5.935454919732648,
                     3.872518898819358,
                     5.987374440933535,
                     4.400134897486399,
                     -5.131051993423747,
                     -0.9635008057171205,
                     4.954877452569187,
                     4.532394214052362,
                     5.551899950807037,
                     -2.386075595526532,
                     -0.1751027865256273,
                     -1.596841273244805,
                     -4.506026828349150,
                     -4.539444951663222,
                     -5.62162480623040,
                     4.335803700192574,
                     4.367776807912110,
                     3.106459933632146,
                     3.879032644760040,
                     -0.1017693258888413,
                     -7.913461446187966,
                     11.90955500927897,
                     13.50242648721111,
                     12.05668179386357,
                     12.70897741518104,
                     10.91479458509641,
                     11.57683795294843,
                     10.95016229221478,
                     "",
                     "",
                     "",
                     -0.05824202082039546,
                     0.1097307369326487,
                     0.03244529989801091,
                     0.02085505604766573,
                     0.02835259515897342,
                     0.008602344409852114,
                     0.02413863912571546,
                     "",
                     "",
                     -5.073777534377709,
                     -2.659745276243705,
                     -3.684106067746013,
                     2.314492538218262,
                     -3.465145345392951,
                     -2.966306501935191,
                     -7.134203243161626,
                     -6.397106376152111,
                     -2.685065744015764,
                     -2.346355118465739,
                     -2.144324593873904,
                     1.930929449976673,
                     -3.094995308105842,
                     -0.9266032963057007,
                     -3.523543620903627,
                     -2.383916511351292
                  ],
                  [
                     4.440892098500626e-16,
                     0.003042620851829492,
                     5.211093289503310e-05,
                     0.01286393535899144,
                     1.145890424281149e-05,
                     0.0003496997364105248,
                     0.8363234954705754,
                     0.4952600738714636,
                     1.452888920283613e-10,
                     0.004473116914531339,
                     3.018145733335587e-10,
                     4.431453683451103e-05,
                     0.0,
                     0.01627247077402649,
                     2.930318432348145e-09,
                     0.0001077163206346654,
                     2.132554577372048e-09,
                     1.081836045879747e-05,
                     2.881273017951713e-07,
                     0.335296260013670,
                     7.237588992570210e-07,
                     5.831888371554683e-06,
                     2.825813183449100e-08,
                     0.01702925017008550,
                     0.8609988687688623,
                     0.1103010931826283,
                     6.605273979110038e-06,
                     5.640250260174895e-06,
                     1.891697576361651e-08,
                     1.452285064984515e-05,
                     1.255176634540334e-05,
                     0.001893419653078876,
                     0.0001048726818280166,
                     0.9189397736001788,
                     2.442490654175344e-15,
                     0.0,
                     0.0,
                     0.0,
                     0.0,
                     0.0,
                     0.0,
                     0.0,
                     "",
                     "",
                     "",
                     0.9535558497363195,
                     0.9126229230563701,
                     0.9741169373928982,
                     0.9833612788961181,
                     0.9773809325681992,
                     0.9931364068601334,
                     0.9807420227277421,
                     "",
                     "",
                     3.899949747587783e-07,
                     0.007819976812163176,
                     0.0002295066641322396,
                     0.02064072008827078,
                     0.0005299449867928185,
                     0.003013999526713107,
                     9.734435479913373e-13,
                     1.583491116008418e-10,
                     0.007251554045309749,
                     0.01895803507701910,
                     0.03200688754062009,
                     0.05349177764191371,
                     0.001968160104771410,
                     0.3541325428258699,
                     0.0004258169986897098,
                     0.01712948802274172
                  ],
                  [
                     0.8254039674837040,
                     0.1190518269390578,
                     0.1178085010809011,
                     0.06416521231451226,
                     -0.7604955541254229,
                     0.1501507539233760,
                     -0.1746385433894325,
                     -0.08247290855157449,
                     -0.3465041541811250,
                     -0.1167701704713185,
                     -0.4130103416823787,
                     -0.1968230756943950,
                     -0.8850847131321505,
                     -0.2635986225249708,
                     0.1651558879563043,
                     0.06984236261805550,
                     0.2036985247341087,
                     0.09664911339322570,
                     -0.3924729444566212,
                     -0.1084287446479059,
                     2.525051344020194,
                     3.935503347148159,
                     8.369148251687232,
                     -3.234910677488274,
                     -2.092762511964737,
                     -6.035115971353734,
                     -5.541867129899687,
                     -8.472023189149704,
                     -15.24244091643933,
                     2.904641320889572,
                     2.379472957135414,
                     1.533190556530619,
                     4.167150243279789,
                     -2.351624233112176,
                     -15.40103849151044,
                     36.51694187605459,
                     8.954483358158559,
                     15.31315824677893,
                     47.02436218445299,
                     13.19828003449022,
                     14.79901930498580,
                     18.10071409357216,
                     36.36453941120608,
                     15.15855650522317,
                     53.39369420702754,
                     -0.8207560282494316,
                     -0.3566350355445496,
                     -0.4367943529157591,
                     -0.8184539897779793,
                     -0.3975683791231696,
                     -0.4224947856250982,
                     -0.5277806951307463,
                     0.002307692307692258,
                     0.006923076923077019,
                     -0.3987428138538234,
                     -0.1900236703840037,
                     -0.2740938809057626,
                     0.01532194994873016,
                     -0.2498603981153480,
                     -0.1687756014787445,
                     -0.9856137617590850,
                     -1.029558303480415,
                     -0.1348861051902099,
                     -0.08727645260895384,
                     -0.07359403185159995,
                     0.005883178379597951,
                     -0.1470870801601277,
                     -0.03928680675494133,
                     -0.3487826694309960,
                     -0.3391752800489012
                  ],
                  [
                     1.348967318220928,
                     0.5510889577769680,
                     0.3607889668100556,
                     0.4459859914751672,
                     -0.2921746479564118,
                     0.5383621362685975,
                     0.1303378275571426,
                     0.1461480496163887,
                     -0.1828981184121514,
                     -0.02487195947614994,
                     -0.2220593316818888,
                     -0.06807786908864819,
                     -0.5628298769446395,
                     -0.02310147429586428,
                     0.3245201866687611,
                     0.2072318882571095,
                     0.3993200996698531,
                     0.2504010612840172,
                     -0.1840398005121613,
                     0.03683473635001674,
                     5.876026871124527,
                     9.885168008324552,
                     17.30976592600218,
                     -0.2841357430942298,
                     1.518706701154199,
                     0.5239793174016485,
                     -2.125810861477685,
                     -3.453807240351092,
                     -7.520499634652683,
                     7.596173090475866,
                     6.489957454385131,
                     6.648990974715754,
                     12.89830252672371,
                     2.221397436660421,
                     -9.147652048174143,
                     51.39044674450214,
                     12.13448944450762,
                     21.47085075411663,
                     64.58991243556478,
                     18.75522601828129,
                     20.66450766923205,
                     26.06095557562906,
                     36.36453941120608,
                     15.15855650522317,
                     53.39369420702754,
                     0.6806990775051346,
                     0.3710991777822562,
                     0.5015086819729458,
                     0.8340094323430765,
                     0.4723811817539660,
                     0.471515504516470,
                     0.5181375204871975,
                     0.002307692307692258,
                     0.006923076923077019,
                     -0.1820418888984891,
                     -0.03666580511865666,
                     -0.08732543386707790,
                     0.1144813830514189,
                     -0.07736095129195138,
                     -0.03980266813140410,
                     -0.5557105433199033,
                     -0.5467723168330157,
                     -0.02461978119732356,
                     -0.01351320323990423,
                     -0.005227260930181765,
                     0.07152563053957385,
                     -0.03923223332988846,
                     0.01437872840885249,
                     -0.1009066723984732,
                     -0.04383242806126827
                  ],
                  [
                     1.094252469691589,
                     0.3346790715290902,
                     0.2486562370846028,
                     0.2458282195745872,
                     -0.5188610112889646,
                     0.3510459154824302,
                     -0.01629007892326519,
                     0.03976837653792996,
                     -0.2597579388985192,
                     -0.07010200295568640,
                     -0.3166169307131860,
                     -0.1333820415427720,
                     -0.7164535783206321,
                     -0.1467958742129135,
                     0.2466083539226128,
                     0.1349769975696467,
                     0.3015161490964632,
                     0.1666271450971033,
                     -0.2810588608578911,
                     -0.03569570666579003,
                     4.244895879192434,
                     6.882730175340943,
                     12.55056158188191,
                     -1.763781200431511,
                     -0.1606427161595648,
                     -2.724898368592426,
                     -3.805897672779886,
                     -5.894858767252558,
                     -11.44003717053826,
                     5.218767034663617,
                     4.424356129107619,
                     4.067872038060290,
                     8.531629357987457,
                     -0.1144379155686395,
                     -12.19525661869865,
                     44.8955290737660,
                     10.62906806280881,
                     18.43666051970850,
                     56.04904982951656,
                     16.06861843687643,
                     17.84393496196979,
                     22.08671479744635,
                     36.36453941120608,
                     15.15855650522317,
                     53.39369420702754,
                     -0.02196852739404655,
                     0.01954630134707810,
                     0.007807914843930169,
                     0.008823479021040161,
                     0.006188755421042939,
                     0.001996775035053179,
                     0.006280336597597851,
                     0.002307692307692258,
                     0.006923076923077019,
                     -0.2842407661617014,
                     -0.1059650604014794,
                     -0.1781506508310071,
                     0.06062329257701557,
                     -0.1564449740401451,
                     -0.09866456511430734,
                     -0.7628427239716247,
                     -0.7791328028948898,
                     -0.07670928986458689,
                     -0.04464017782218947,
                     -0.03650170970132775,
                     0.03318115499606964,
                     -0.08645632901327605,
                     -0.01253083202528455,
                     -0.2236571834305950,
                     -0.1838888068926651
                  ],
                  [
                     0.3637467824988515,
                     0.1471498385799098,
                     0.1971424741256811,
                     0.09867151327400016,
                     -0.2273931384161673,
                     0.1575478364622087,
                     -0.008759521391611879,
                     0.02591200332016321,
                     -0.4201887240736650,
                     -0.1374079721140345,
                     -0.3872220582899962,
                     -0.1976647622318715,
                     -0.4859195806775864,
                     -0.1206413345248731,
                     0.3303732840608665,
                     0.2191103229127823,
                     0.3699486517932731,
                     0.2477322596100628,
                     -0.3367487183943524,
                     -0.05182395973698310,
                     0.3032342959292298,
                     0.2819869582187070,
                     0.3904252546315714,
                     -0.1349608628481299,
                     -0.009333201454364186,
                     -0.09079813172141955,
                     -0.2763530089736060,
                     -0.3250026926717213,
                     -0.3617412145652010,
                     0.3082004904604418,
                     0.2887599258845680,
                     0.2015861042080450,
                     0.2424835553210982,
                     -0.006074563944085777,
                     -0.6142993643775079,
                     0.3569762976267395,
                     0.7648358301800943,
                     0.7583262277998636,
                     0.7089944749213656,
                     0.7930393170303897,
                     0.7387105182339302,
                     0.8719074162240247,
                     1.0,
                     0.3440121776641347,
                     1.0,
                     -0.001958930777115797,
                     0.005243256556176536,
                     0.001583514254271373,
                     0.0009923780632610831,
                     0.001374869286410779,
                     0.0004062758090289929,
                     0.001247821731400663,
                     0.0003826827241050511,
                     0.0009474453577374486,
                     -0.1528422964240933,
                     -0.05697966337195337,
                     -0.09579538836089292,
                     0.03259843188358681,
                     -0.08412378498410221,
                     -0.05305403201445180,
                     -0.4101967332719069,
                     -0.4189562546635188,
                     -0.04998170774617196,
                     -0.02908633785535615,
                     -0.02378353117005744,
                     0.02161994713575906,
                     -0.05633261599966089,
                     -0.008164752733466302,
                     -0.1457289983689537,
                     -0.1198169950487905
                  ],
                  [
                     0.3637467824988515,
                     0.1471498385799098,
                     0.1971424741256811,
                     0.09867151327400016,
                     -0.2273931384161673,
                     0.1575478364622087,
                     -0.001452584253466049,
                     0.003546141047997260,
                     -0.0696795517455870,
                     -0.01880472320935823,
                     -0.06421271657665965,
                     -0.02705105886381320,
                     -0.08057964582619767,
                     -0.01651015489454356,
                     0.05478553093691035,
                     0.02998595286209843,
                     0.06134828173380564,
                     0.03390295701424077,
                     -0.05584276398741659,
                     -0.007092275677121036,
                     0.3032342959292298,
                     0.2819869582187070,
                     0.3904252546315714,
                     -0.1349608628481299,
                     -0.009333201454364186,
                     -0.09079813172141955,
                     -0.2763530089736060,
                     -0.3250026926717213,
                     -0.3617412145652010,
                     0.3082004904604418,
                     0.2887599258845680,
                     0.2015861042080450,
                     0.2424835553210982,
                     -0.006074563944085777,
                     -0.6142993643775079,
                     0.3569762976267395,
                     0.7648358301800943,
                     0.7583262277998636,
                     0.7089944749213656,
                     0.7930393170303897,
                     0.7387105182339302,
                     0.8719074162240247,
                     36.36453941120608,
                     15.15855650522317,
                     53.39369420702754,
                     -0.001958930777115797,
                     0.005243256556176536,
                     0.001583514254271373,
                     0.0009923780632610831,
                     0.001374869286410779,
                     0.0004062758090289929,
                     0.001247821731400663,
                     0.002307692307692258,
                     0.006923076923077019,
                     -0.02534571275341950,
                     -0.009448890879032968,
                     -0.01588567074234773,
                     0.005405771243064496,
                     -0.01395017831988929,
                     -0.008797906648287227,
                     -0.06802258809991221,
                     -0.06947517235337826,
                     -0.006840157563185533,
                     -0.003980558945225751,
                     -0.003254852784108542,
                     0.002958759345866088,
                     -0.007709299797056621,
                     -0.001117372688523965,
                     -0.01994348243223433,
                     -0.01639734138423707
                  ]
               ],
               "error" : false,
               "errorMessage" : "",
               "expectedColumnCount" : 0,
               "expectedRowCount" : 0,
               "footnotes" : [],
               "messages" : [],
               "name" : "semEstimatesTable",
               "optionMustBe" : {},
               "optionMustContain" : {},
               "position" : 2,
               "rowNames" : {
                  "citations" : [],
                  "error" : false,
                  "errorMessage" : "",
                  "fields" : {},
                  "listType" : "string",
                  "messages" : [],
                  "name" : "",
                  "optionMustBe" : {},
                  "optionMustContain" : {},
                  "position" : 9999,
                  "rows" : [],
                  "title" : "rowNames",
                  "type" : "list"
               },
               "rowTitles" : {
                  "citations" : [],
                  "error" : false,
                  "errorMessage" : "",
                  "fields" : {},
                  "listType" : "string",
                  "messages" : [],
                  "name" : "",
                  "optionMustBe" : {},
                  "optionMustContain" : {},
                  "position" : 9999,
                  "rows" : [],
                  "title" : "rowTitles",
                  "type" : "list"
               },
               "showSpecifiedColumnsOnly" : true,
               "specifiedColumns" : [
                  "ci.lower",
                  "ci.upper",
                  "est",
                  "group",
                  "label",
                  "lhs",
                  "op",
                  "pvalue",
                  "rhs",
                  "se",
                  "std.all",
                  "std.lv",
                  "std.nox",
                  "z"
               ],
               "status" : "complete",
               "title" : "Parameter Estimates",
               "transposeTable" : false,
               "transposeWithOvertitle" : false,
               "type" : "table"
            },
            "semFitTable" : {
               "citations" : [
                  "Rosseel, Y. (2012). lavaan: An R Package for Structural Equation Modeling. Journal of Statistical Software, 48(2), 1-36. URL http://www.jstatsoft.org/v48/i02/"
               ],
               "colCombines" : {
                  "citations" : [],
                  "error" : false,
                  "errorMessage" : "",
                  "fields" : {},
                  "listType" : "bool",
                  "messages" : [],
                  "name" : "",
                  "optionMustBe" : {},
                  "optionMustContain" : {},
                  "position" : 9999,
                  "rows" : [],
                  "title" : "",
                  "type" : "list"
               },
               "colFormats" : {
                  "citations" : [],
                  "error" : false,
                  "errorMessage" : "",
                  "fields" : {
                     "AIC" : "sf:4;dp:3",
                     "BIC" : "sf:4;dp:3",
                     "Chisq" : "sf:4;dp:3",
                     "Df" : "sf:4;dp:3",
                     "PrChisq" : "sf:4;dp:3"
                  },
                  "listType" : "string",
                  "messages" : [],
                  "name" : "",
                  "optionMustBe" : {},
                  "optionMustContain" : {},
                  "position" : 9999,
                  "rows" : [],
                  "title" : "colFormats",
                  "type" : "list"
               },
               "colNames" : {
                  "citations" : [],
                  "error" : false,
                  "errorMessage" : "",
                  "fields" : {},
                  "listType" : "string",
                  "messages" : [],
                  "name" : "",
                  "optionMustBe" : {},
                  "optionMustContain" : {},
                  "position" : 9999,
                  "rows" : [
                     "Model",
                     "Df",
                     "AIC",
                     "BIC",
                     "Chisq",
                     "PrChisq",
                     "ChisqDiff",
                     "DfDiff"
                  ],
                  "title" : "colNames",
                  "type" : "list"
               },
               "colOvertitles" : {
                  "citations" : [],
                  "error" : false,
                  "errorMessage" : "",
                  "fields" : {},
                  "listType" : "string",
                  "messages" : [],
                  "name" : "",
                  "optionMustBe" : {},
                  "optionMustContain" : {},
                  "position" : 9999,
                  "rows" : [],
                  "title" : "colOvertitles",
                  "type" : "list"
               },
               "colRowCombinations" : [],
               "colTitles" : {
                  "citations" : [],
                  "error" : false,
                  "errorMessage" : "",
                  "fields" : {
                     "AIC" : "AIC",
                     "BIC" : "BIC",
                     "Chisq" : "&#967;&sup2;",
                     "Df" : "df",
                     "Model" : "",
                     "PrChisq" : "p"
                  },
                  "listType" : "string",
                  "messages" : [],
                  "name" : "",
                  "optionMustBe" : {},
                  "optionMustContain" : {},
                  "position" : 9999,
                  "rows" : [],
                  "title" : "colTitles",
                  "type" : "list"
               },
               "colTypes" : {
                  "citations" : [],
                  "error" : false,
                  "errorMessage" : "",
                  "fields" : {
                     "AIC" : "number",
                     "BIC" : "number",
                     "Chisq" : "number",
                     "Df" : "number",
                     "Model" : "string",
                     "PrChisq" : "number"
                  },
                  "listType" : "string",
                  "messages" : [],
                  "name" : "",
                  "optionMustBe" : {},
                  "optionMustContain" : {},
                  "position" : 9999,
                  "rows" : [],
                  "title" : "colTypes",
                  "type" : "list"
               },
               "data" : [
                  [ "Model" ],
                  [ 0.0 ],
                  [ "" ],
                  [ "" ],
                  [ 1.164739769400838e-13 ],
                  [ "" ],
                  [ 1.164739769400838e-13 ],
                  [ 0 ]
               ],
               "error" : false,
               "errorMessage" : "",
               "expectedColumnCount" : 0,
               "expectedRowCount" : 0,
               "footnotes" : [],
               "messages" : [],
               "name" : "semFitTable",
               "optionMustBe" : {},
               "optionMustContain" : {},
               "position" : 1,
               "rowNames" : {
                  "citations" : [],
                  "error" : false,
                  "errorMessage" : "",
                  "fields" : {},
                  "listType" : "string",
                  "messages" : [],
                  "name" : "",
                  "optionMustBe" : {},
                  "optionMustContain" : {},
                  "position" : 9999,
                  "rows" : [ "Model" ],
                  "title" : "rowNames",
                  "type" : "list"
               },
               "rowTitles" : {
                  "citations" : [],
                  "error" : false,
                  "errorMessage" : "",
                  "fields" : {},
                  "listType" : "string",
                  "messages" : [],
                  "name" : "",
                  "optionMustBe" : {},
                  "optionMustContain" : {},
                  "position" : 9999,
                  "rows" : [],
                  "title" : "rowTitles",
                  "type" : "list"
               },
               "showSpecifiedColumnsOnly" : true,
               "specifiedColumns" : [ "AIC", "BIC", "Chisq", "Df", "Model", "PrChisq" ],
               "status" : "complete",
               "title" : "Chi Square Test Statistic (unscaled)",
               "transposeTable" : false,
               "transposeWithOvertitle" : false,
               "type" : "table"
            },
            "semModIndicesTable" : {
               "citations" : [],
               "colCombines" : {
                  "citations" : [],
                  "error" : false,
                  "errorMessage" : "",
                  "fields" : {},
                  "listType" : "bool",
                  "messages" : [],
                  "name" : "",
                  "optionMustBe" : {},
                  "optionMustContain" : {},
                  "position" : 9999,
                  "rows" : [],
                  "title" : "",
                  "type" : "list"
               },
               "colFormats" : {
                  "citations" : [],
                  "error" : false,
                  "errorMessage" : "",
                  "fields" : {
                     "epc" : "sf:4;dp:3",
                     "mi" : "sf:4;dp:3",
                     "sepc.all" : "sf:4;dp:3",
                     "sepc.lv" : "sf:4;dp:3",
                     "sepc.nox" : "sf:4;dp:3"
                  },
                  "listType" : "string",
                  "messages" : [],
                  "name" : "",
                  "optionMustBe" : {},
                  "optionMustContain" : {},
                  "position" : 9999,
                  "rows" : [],
                  "title" : "colFormats",
                  "type" : "list"
               },
               "colNames" : {
                  "citations" : [],
                  "error" : false,
                  "errorMessage" : "",
                  "fields" : {},
                  "listType" : "string",
                  "messages" : [],
                  "name" : "",
                  "optionMustBe" : {},
                  "optionMustContain" : {},
                  "position" : 9999,
                  "rows" : [ "lhs", "op", "rhs", "mi", "epc", "sepc.lv", "sepc.all", "sepc.nox" ],
                  "title" : "colNames",
                  "type" : "list"
               },
               "colOvertitles" : {
                  "citations" : [],
                  "error" : false,
                  "errorMessage" : "",
                  "fields" : {},
                  "listType" : "string",
                  "messages" : [],
                  "name" : "",
                  "optionMustBe" : {},
                  "optionMustContain" : {},
                  "position" : 9999,
                  "rows" : [],
                  "title" : "colOvertitles",
                  "type" : "list"
               },
               "colRowCombinations" : [],
               "colTitles" : {
                  "citations" : [],
                  "error" : false,
                  "errorMessage" : "",
                  "fields" : {
                     "epc" : "epc",
                     "lhs" : "",
                     "mi" : "mi",
                     "op" : "",
                     "rhs" : "",
                     "sepc.all" : "sepc (all)",
                     "sepc.lv" : "sepc (lv)",
                     "sepc.nox" : "sepc (nox)"
                  },
                  "listType" : "string",
                  "messages" : [],
                  "name" : "",
                  "optionMustBe" : {},
                  "optionMustContain" : {},
                  "position" : 9999,
                  "rows" : [],
                  "title" : "colTitles",
                  "type" : "list"
               },
               "colTypes" : {
                  "citations" : [],
                  "error" : false,
                  "errorMessage" : "",
                  "fields" : {
                     "epc" : "number",
                     "lhs" : "string",
                     "mi" : "number",
                     "op" : "string",
                     "rhs" : "string",
                     "sepc.all" : "number",
                     "sepc.lv" : "number",
                     "sepc.nox" : "number"
                  },
                  "listType" : "string",
                  "messages" : [],
                  "name" : "",
                  "optionMustBe" : {},
                  "optionMustContain" : {},
                  "position" : 9999,
                  "rows" : [],
                  "title" : "colTypes",
                  "type" : "list"
               },
               "data" : [ [], [], [], [], [], [], [], [] ],
               "error" : false,
               "errorMessage" : "",
               "expectedColumnCount" : 0,
               "expectedRowCount" : 0,
               "footnotes" : [],
               "messages" : [],
               "name" : "semModIndicesTable",
               "optionMustBe" : {
                  "outputModificationIndices" : true,
                  "outputModificationIndicesHideLowIndices" : false,
                  "outputModificationIndicesHideLowIndicesThreshold" : 10
               },
               "optionMustContain" : {},
               "position" : 6,
               "rowNames" : {
                  "citations" : [],
                  "error" : false,
                  "errorMessage" : "",
                  "fields" : {},
                  "listType" : "string",
                  "messages" : [],
                  "name" : "",
                  "optionMustBe" : {},
                  "optionMustContain" : {},
                  "position" : 9999,
                  "rows" : [],
                  "title" : "rowNames",
                  "type" : "list"
               },
               "rowTitles" : {
                  "citations" : [],
                  "error" : false,
                  "errorMessage" : "",
                  "fields" : {},
                  "listType" : "string",
                  "messages" : [],
                  "name" : "",
                  "optionMustBe" : {},
                  "optionMustContain" : {},
                  "position" : 9999,
                  "rows" : [],
                  "title" : "rowTitles",
                  "type" : "list"
               },
               "showSpecifiedColumnsOnly" : true,
               "specifiedColumns" : [ "epc", "lhs", "mi", "op", "rhs", "sepc.all", "sepc.lv", "sepc.nox" ],
               "status" : "complete",
               "title" : "Modification Indices",
               "transposeTable" : false,
               "transposeWithOvertitle" : false,
               "type" : "table"
            },
            "semResultsList" : {
               "citations" : [],
               "environmentName" : "state_5",
               "error" : false,
               "errorMessage" : "",
               "messages" : [],
               "name" : "semResultsList",
               "optionMustBe" : {},
               "optionMustContain" : {},
               "position" : 9999,
               "title" : "",
               "type" : "state"
            }
         },
         "data_order" : {
            "fitMeasures" : 4,
            "mardiasTable" : 8,
            "model" : 0,
            "rSquaredTable" : 5,
            "semCovCorCollection" : 6,
            "semEstimatesTable" : 3,
            "semFitTable" : 2,
            "semModIndicesTable" : 7,
            "semResultsList" : 1
         },
         "error" : false,
         "errorMessage" : "",
         "initCollapsed" : false,
         "messages" : [],
         "name" : "semContainer",
         "optionMustBe" : {
            "Data" : "raw",
            "SampleSize" : 0,
            "addScalingParameters" : true,
            "addThresholds" : true,
            "assumeFactorsUncorrelated" : false,
            "correlateDependentVariables" : true,
            "correlateExogenousLatents" : true,
            "emulation" : "EQS",
            "eq_intercepts" : false,
            "eq_loadings" : false,
            "eq_lvcovariances" : false,
            "eq_means" : false,
            "eq_regressions" : false,
            "eq_residualcovariances" : false,
            "eq_residuals" : false,
            "eq_thresholds" : false,
            "eq_variances" : false,
            "errorCalculation" : "bootstrap",
            "errorCalculationBootstrapSamples" : 1000,
            "estimator" : "GLS",
            "factorStandardisation" : "residualVariance",
            "fixExogenousCovariates" : true,
            "fixLatentInterceptsToZero" : true,
            "fixManifestInterceptsToZero" : false,
            "groupingVariable" : "",
            "includeMeanStructure" : true,
            "model" : "# dependent regression\nRESIL ~ b11*SE + b12*LOT + b13*SC + b14*STS + b15*BU + b16*CS + c11*PSS + c12*RSQ\n\n# mediator regression\nSE ~ a11*PSS + a12*RSQ\nLOT ~ a21*PSS + a22*RSQ\nSC ~ a31*PSS + a32*RSQ\nSTS ~ a41*PSS + a42*RSQ\nBU ~ a51*PSS + a52*RSQ\nCS ~ a61*PSS + a62*RSQ\n\n# mediator residual covariance\nSE ~~ LOT\nSE ~~ SC\nLOT ~~ SC\nSE ~~ STS\nLOT ~~ STS\nSC ~~ STS\nSE ~~ BU\nLOT ~~ BU\nSC ~~ BU\nSTS ~~ BU\nSE ~~ CS\nLOT ~~ CS\nSC ~~ CS\nSTS ~~ CS\nBU ~~ CS\n\n# effect decomposition\n# y1 ~ x1\nind_x1_m1_y1 := a11*b11\nind_x1_m2_y1 := a21*b12\nind_x1_m3_y1 := a31*b13\nind_x1_m4_y1 := a41*b14\nind_x1_m5_y1 := a51*b15\nind_x1_m6_y1 := a61*b16\nind_x1_y1 := ind_x1_m1_y1 + ind_x1_m2_y1 + ind_x1_m3_y1 + ind_x1_m4_y1 + ind_x1_m5_y1 + ind_x1_m6_y1\ntot_x1_y1 := ind_x1_y1 + c11\n\n# y1 ~ x2\nind_x2_m1_y1 := a12*b11\nind_x2_m2_y1 := a22*b12\nind_x2_m3_y1 := a32*b13\nind_x2_m4_y1 := a42*b14\nind_x2_m5_y1 := a52*b15\nind_x2_m6_y1 := a62*b16\nind_x2_y1 := ind_x2_m1_y1 + ind_x2_m2_y1 + ind_x2_m3_y1 + ind_x2_m4_y1 + ind_x2_m5_y1 + ind_x2_m6_y1\ntot_x2_y1 := ind_x2_y1 + c12\n\n",
            "omitResidualSingleIndicator" : true,
            "residualVariances" : true
         },
         "optionMustContain" : {},
         "order_increment" : 9,
         "position" : 9999,
         "title" : "",
         "type" : "container"
      }
   },
   "data_order" : {
      "semContainer" : 0
   },
   "error" : false,
   "errorMessage" : "",
   "initCollapsed" : false,
   "messages" : [],
   "name" : "",
   "optionMustBe" : {},
   "optionMustContain" : {},
   "options" : {
      ".meta" : {},
      "Data" : "raw",
      "SampleSize" : 0,
      "addPathDiagram" : false,
      "addScalingParameters" : true,
      "addThresholds" : true,
      "assumeFactorsUncorrelated" : false,
      "correlateDependentVariables" : true,
      "correlateExogenousLatents" : true,
      "emulation" : "EQS",
      "eq_intercepts" : false,
      "eq_loadings" : false,
      "eq_lvcovariances" : false,
      "eq_means" : false,
      "eq_regressions" : false,
      "eq_residualcovariances" : false,
      "eq_residuals" : false,
      "eq_thresholds" : false,
      "eq_variances" : false,
      "errorCalculation" : "bootstrap",
      "errorCalculationBootstrapSamples" : 1000,
      "estimator" : "GLS",
      "factorStandardisation" : "residualVariance",
      "fixExogenousCovariates" : true,
      "fixLatentInterceptsToZero" : true,
      "fixManifestInterceptsToZero" : false,
      "groupingVariable" : "",
      "includeMeanStructure" : true,
      "model" : "# dependent regression\nRESIL ~ b11*SE + b12*LOT + b13*SC + b14*STS + b15*BU + b16*CS + c11*PSS + c12*RSQ\n\n# mediator regression\nSE ~ a11*PSS + a12*RSQ\nLOT ~ a21*PSS + a22*RSQ\nSC ~ a31*PSS + a32*RSQ\nSTS ~ a41*PSS + a42*RSQ\nBU ~ a51*PSS + a52*RSQ\nCS ~ a61*PSS + a62*RSQ\n\n# mediator residual covariance\nSE ~~ LOT\nSE ~~ SC\nLOT ~~ SC\nSE ~~ STS\nLOT ~~ STS\nSC ~~ STS\nSE ~~ BU\nLOT ~~ BU\nSC ~~ BU\nSTS ~~ BU\nSE ~~ CS\nLOT ~~ CS\nSC ~~ CS\nSTS ~~ CS\nBU ~~ CS\n\n# effect decomposition\n# y1 ~ x1\nind_x1_m1_y1 := a11*b11\nind_x1_m2_y1 := a21*b12\nind_x1_m3_y1 := a31*b13\nind_x1_m4_y1 := a41*b14\nind_x1_m5_y1 := a51*b15\nind_x1_m6_y1 := a61*b16\nind_x1_y1 := ind_x1_m1_y1 + ind_x1_m2_y1 + ind_x1_m3_y1 + ind_x1_m4_y1 + ind_x1_m5_y1 + ind_x1_m6_y1\ntot_x1_y1 := ind_x1_y1 + c11\n\n# y1 ~ x2\nind_x2_m1_y1 := a12*b11\nind_x2_m2_y1 := a22*b12\nind_x2_m3_y1 := a32*b13\nind_x2_m4_y1 := a42*b14\nind_x2_m5_y1 := a52*b15\nind_x2_m6_y1 := a62*b16\nind_x2_y1 := ind_x2_m1_y1 + ind_x2_m2_y1 + ind_x2_m3_y1 + ind_x2_m4_y1 + ind_x2_m5_y1 + ind_x2_m6_y1\ntot_x2_y1 := ind_x2_y1 + c12\n\n",
      "omitResidualSingleIndicator" : true,
      "outputAdditionalFitMeasures" : true,
      "outputFittedCovarianceCorrelations" : true,
      "outputMardiasCoefficients" : true,
      "outputModificationIndices" : true,
      "outputModificationIndicesHideLowIndices" : false,
      "outputModificationIndicesHideLowIndicesThreshold" : 10,
      "outputObservedCovarianceCorrelations" : true,
      "outputRSquared" : true,
      "outputResidualCovarianceCorrelations" : true,
      "outputpathdiagramstandardizedparameter" : false,
      "plotHeight" : 320,
      "plotWidth" : 480,
      "residualVariances" : true
   },
   "order_increment" : 1,
   "position" : 9999,
   "relativePathKeep" : "resources/24/state",
   "title" : "Structural Equation Modeling",
   "type" : "results"
}
