# Supplementary material for: Individual factors in the relationship between stress and resilience in mental health psychology practitioners during the COVID-19 pandemic
Source: J Health Psychol. 2021 Dec 7;27(11):2613–31. doi: 10.1177/13591053211059393 (PMC9483698; doi:10.1177/13591053211059393)
Supplement: sj-jasp-3-hpq-10.1177_13591053211059393 – Supplemental material for Individual factors in the relationship between stress and resilience in mental health psychology practitioners during the COVID-19 pandemic [file sj-jasp-3-hpq-10.1177_13591053211059393.jasp › resources/36/jaspResults.json]

{
   "citations" : [ "JASP Team (2020). JASP (Version 0.13.1) [Computer software]." ],
   "data" : {
      "semContainer" : {
         "citations" : [],
         "data" : {
            "fitMeasures" : {
               "citations" : [],
               "data" : {
                  "fitMeasuresBaseline" : {
                     "citations" : [],
                     "colCombines" : {
                        "citations" : [],
                        "error" : false,
                        "errorMessage" : "",
                        "fields" : {},
                        "listType" : "bool",
                        "messages" : [],
                        "name" : "",
                        "optionMustBe" : {},
                        "optionMustContain" : {},
                        "position" : 9999,
                        "rows" : [],
                        "title" : "",
                        "type" : "list"
                     },
                     "colFormats" : {
                        "citations" : [],
                        "error" : false,
                        "errorMessage" : "",
                        "fields" : {
                           "cfi" : "sf:4;dp:3",
                           "ifi" : "sf:4;dp:3",
                           "nfi" : "sf:4;dp:3",
                           "nnfi" : "sf:4;dp:3",
                           "pnfi" : "sf:4;dp:3",
                           "rfi" : "sf:4;dp:3",
                           "rni" : "sf:4;dp:3",
                           "tli" : "sf:4;dp:3"
                        },
                        "listType" : "string",
                        "messages" : [],
                        "name" : "",
                        "optionMustBe" : {},
                        "optionMustContain" : {},
                        "position" : 9999,
                        "rows" : [],
                        "title" : "colFormats",
                        "type" : "list"
                     },
                     "colNames" : {
                        "citations" : [],
                        "error" : false,
                        "errorMessage" : "",
                        "fields" : {},
                        "listType" : "string",
                        "messages" : [],
                        "name" : "",
                        "optionMustBe" : {},
                        "optionMustContain" : {},
                        "position" : 9999,
                        "rows" : [ "model", "cfi", "tli", "nnfi", "nfi", "pnfi", "rfi", "ifi", "rni" ],
                        "title" : "colNames",
                        "type" : "list"
                     },
                     "colOvertitles" : {
                        "citations" : [],
                        "error" : false,
                        "errorMessage" : "",
                        "fields" : {},
                        "listType" : "string",
                        "messages" : [],
                        "name" : "",
                        "optionMustBe" : {},
                        "optionMustContain" : {},
                        "position" : 9999,
                        "rows" : [],
                        "title" : "colOvertitles",
                        "type" : "list"
                     },
                     "colRowCombinations" : [],
                     "colTitles" : {
                        "citations" : [],
                        "error" : false,
                        "errorMessage" : "",
                        "fields" : {
                           "cfi" : "Comparative Fit Index (CFI)",
                           "ifi" : "Bollen's Incremental Fit Index (IFI)",
                           "model" : "",
                           "nfi" : "Bentler-Bonett Normed Fit Index (NFI)",
                           "nnfi" : "Bentler-Bonett Non-normed Fit Index (NNFI)",
                           "pnfi" : "Parsimony Normed Fit Index (PNFI)",
                           "rfi" : "Bollen's Relative Fit Index (RFI)",
                           "rni" : "Relative Noncentrality Index (RNI)",
                           "tli" : "Tucker-Lewis Index (TLI)"
                        },
                        "listType" : "string",
                        "messages" : [],
                        "name" : "",
                        "optionMustBe" : {},
                        "optionMustContain" : {},
                        "position" : 9999,
                        "rows" : [],
                        "title" : "colTitles",
                        "type" : "list"
                     },
                     "colTypes" : {
                        "citations" : [],
                        "error" : false,
                        "errorMessage" : "",
                        "fields" : {
                           "cfi" : "number",
                           "ifi" : "number",
                           "model" : "string",
                           "nfi" : "number",
                           "nnfi" : "number",
                           "pnfi" : "number",
                           "rfi" : "number",
                           "rni" : "number",
                           "tli" : "number"
                        },
                        "listType" : "string",
                        "messages" : [],
                        "name" : "",
                        "optionMustBe" : {},
                        "optionMustContain" : {},
                        "position" : 9999,
                        "rows" : [],
                        "title" : "colTypes",
                        "type" : "list"
                     },
                     "data" : [
                        [ "Model" ],
                        [ 0.9967525527329167 ],
                        [ 0.9772678691304173 ],
                        [ 0.9772678691304173 ],
                        [ 0.9927827793578470 ],
                        [ 0.1418261113368353 ],
                        [ 0.9494794555049288 ],
                        [ 0.9968320245602266 ],
                        [ 0.9967525527329167 ]
                     ],
                     "error" : false,
                     "errorMessage" : "",
                     "expectedColumnCount" : 0,
                     "expectedRowCount" : 0,
                     "footnotes" : [],
                     "messages" : [],
                     "name" : "fitMeasuresBaseline",
                     "optionMustBe" : {
                        "outputAdditionalFitMeasures" : true
                     },
                     "optionMustContain" : {},
                     "position" : 9999,
                     "rowNames" : {
                        "citations" : [],
                        "error" : false,
                        "errorMessage" : "",
                        "fields" : {},
                        "listType" : "string",
                        "messages" : [],
                        "name" : "",
                        "optionMustBe" : {},
                        "optionMustContain" : {},
                        "position" : 9999,
                        "rows" : [],
                        "title" : "rowNames",
                        "type" : "list"
                     },
                     "rowTitles" : {
                        "citations" : [],
                        "error" : false,
                        "errorMessage" : "",
                        "fields" : {},
                        "listType" : "string",
                        "messages" : [],
                        "name" : "",
                        "optionMustBe" : {},
                        "optionMustContain" : {},
                        "position" : 9999,
                        "rows" : [],
                        "title" : "rowTitles",
                        "type" : "list"
                     },
                     "showSpecifiedColumnsOnly" : false,
                     "specifiedColumns" : [ "cfi", "ifi", "model", "nfi", "nnfi", "pnfi", "rfi", "rni", "tli" ],
                     "status" : "complete",
                     "title" : "User model versus baseline model",
                     "transposeTable" : true,
                     "transposeWithOvertitle" : false,
                     "type" : "table"
                  },
                  "fitMeasuresLikelihood" : {
                     "citations" : [],
                     "colCombines" : {
                        "citations" : [],
                        "error" : false,
                        "errorMessage" : "",
                        "fields" : {},
                        "listType" : "bool",
                        "messages" : [],
                        "name" : "",
                        "optionMustBe" : {},
                        "optionMustContain" : {},
                        "position" : 9999,
                        "rows" : [],
                        "title" : "",
                        "type" : "list"
                     },
                     "colFormats" : {
                        "citations" : [],
                        "error" : false,
                        "errorMessage" : "",
                        "fields" : {
                           "aic" : "sf:4;dp:3",
                           "bic" : "sf:4;dp:3",
                           "bic2" : "sf:4;dp:3",
                           "logl" : "sf:4;dp:3",
                           "unrestricted.logl" : "sf:4;dp:3"
                        },
                        "listType" : "string",
                        "messages" : [],
                        "name" : "",
                        "optionMustBe" : {},
                        "optionMustContain" : {},
                        "position" : 9999,
                        "rows" : [],
                        "title" : "colFormats",
                        "type" : "list"
                     },
                     "colNames" : {
                        "citations" : [],
                        "error" : false,
                        "errorMessage" : "",
                        "fields" : {},
                        "listType" : "string",
                        "messages" : [],
                        "name" : "",
                        "optionMustBe" : {},
                        "optionMustContain" : {},
                        "position" : 9999,
                        "rows" : [ "model", "logl", "unrestricted.logl", "npar", "aic", "bic", "bic2" ],
                        "title" : "colNames",
                        "type" : "list"
                     },
                     "colOvertitles" : {
                        "citations" : [],
                        "error" : false,
                        "errorMessage" : "",
                        "fields" : {},
                        "listType" : "string",
                        "messages" : [],
                        "name" : "",
                        "optionMustBe" : {},
                        "optionMustContain" : {},
                        "position" : 9999,
                        "rows" : [],
                        "title" : "colOvertitles",
                        "type" : "list"
                     },
                     "colRowCombinations" : [],
                     "colTitles" : {
                        "citations" : [],
                        "error" : false,
                        "errorMessage" : "",
                        "fields" : {
                           "aic" : "Akaike (AIC)",
                           "bic" : "Bayesian (BIC)",
                           "bic2" : "Sample-size adjusted Bayesian (BIC)",
                           "logl" : "Loglikelihood user model (H0)",
                           "model" : "",
                           "npar" : "Number of free parameters",
                           "unrestricted.logl" : "Loglikelihood unrestricted model (H1)"
                        },
                        "listType" : "string",
                        "messages" : [],
                        "name" : "",
                        "optionMustBe" : {},
                        "optionMustContain" : {},
                        "position" : 9999,
                        "rows" : [],
                        "title" : "colTitles",
                        "type" : "list"
                     },
                     "colTypes" : {
                        "citations" : [],
                        "error" : false,
                        "errorMessage" : "",
                        "fields" : {
                           "aic" : "number",
                           "bic" : "number",
                           "bic2" : "number",
                           "logl" : "number",
                           "model" : "string",
                           "npar" : "integer",
                           "unrestricted.logl" : "number"
                        },
                        "listType" : "string",
                        "messages" : [],
                        "name" : "",
                        "optionMustBe" : {},
                        "optionMustContain" : {},
                        "position" : 9999,
                        "rows" : [],
                        "title" : "colTypes",
                        "type" : "list"
                     },
                     "data" : [
                        [ "Model" ],
                        [ -6587.116192731271 ],
                        [ -6582.674404012114 ],
                        [ 37.0 ],
                        [ 13248.23238546254 ],
                        [ 13388.23391720874 ],
                        [ 13270.87292006287 ]
                     ],
                     "error" : false,
                     "errorMessage" : "",
                     "expectedColumnCount" : 0,
                     "expectedRowCount" : 0,
                     "footnotes" : [],
                     "messages" : [],
                     "name" : "fitMeasuresLikelihood",
                     "optionMustBe" : {
                        "outputAdditionalFitMeasures" : true
                     },
                     "optionMustContain" : {},
                     "position" : 9999,
                     "rowNames" : {
                        "citations" : [],
                        "error" : false,
                        "errorMessage" : "",
                        "fields" : {},
                        "listType" : "string",
                        "messages" : [],
                        "name" : "",
                        "optionMustBe" : {},
                        "optionMustContain" : {},
                        "position" : 9999,
                        "rows" : [],
                        "title" : "rowNames",
                        "type" : "list"
                     },
                     "rowTitles" : {
                        "citations" : [],
                        "error" : false,
                        "errorMessage" : "",
                        "fields" : {},
                        "listType" : "string",
                        "messages" : [],
                        "name" : "",
                        "optionMustBe" : {},
                        "optionMustContain" : {},
                        "position" : 9999,
                        "rows" : [],
                        "title" : "rowTitles",
                        "type" : "list"
                     },
                     "showSpecifiedColumnsOnly" : false,
                     "specifiedColumns" : [ "aic", "bic", "bic2", "logl", "model", "npar", "unrestricted.logl" ],
                     "status" : "complete",
                     "title" : "Loglikelihood and Information Criteria",
                     "transposeTable" : true,
                     "transposeWithOvertitle" : false,
                     "type" : "table"
                  },
                  "fitMeasuresModelTest" : {
                     "citations" : [],
                     "colCombines" : {
                        "citations" : [],
                        "error" : false,
                        "errorMessage" : "",
                        "fields" : {},
                        "listType" : "bool",
                        "messages" : [],
                        "name" : "",
                        "optionMustBe" : {},
                        "optionMustContain" : {},
                        "position" : 9999,
                        "rows" : [],
                        "title" : "",
                        "type" : "list"
                     },
                     "colFormats" : {
                        "citations" : [],
                        "error" : false,
                        "errorMessage" : "",
                        "fields" : {
                           "chisq" : "sf:4;dp:3",
                           "df" : "sf:4;dp:3",
                           "fmin" : "sf:4;dp:3",
                           "pvalue" : "dp:3;p:.001"
                        },
                        "listType" : "string",
                        "messages" : [],
                        "name" : "",
                        "optionMustBe" : {},
                        "optionMustContain" : {},
                        "position" : 9999,
                        "rows" : [],
                        "title" : "colFormats",
                        "type" : "list"
                     },
                     "colNames" : {
                        "citations" : [],
                        "error" : false,
                        "errorMessage" : "",
                        "fields" : {},
                        "listType" : "string",
                        "messages" : [],
                        "name" : "",
                        "optionMustBe" : {},
                        "optionMustContain" : {},
                        "position" : 9999,
                        "rows" : [ "model", "fmin", "chisq", "df", "pvalue" ],
                        "title" : "colNames",
                        "type" : "list"
                     },
                     "colOvertitles" : {
                        "citations" : [],
                        "error" : false,
                        "errorMessage" : "",
                        "fields" : {},
                        "listType" : "string",
                        "messages" : [],
                        "name" : "",
                        "optionMustBe" : {},
                        "optionMustContain" : {},
                        "position" : 9999,
                        "rows" : [],
                        "title" : "colOvertitles",
                        "type" : "list"
                     },
                     "colRowCombinations" : [],
                     "colTitles" : {
                        "citations" : [],
                        "error" : false,
                        "errorMessage" : "",
                        "fields" : {
                           "chisq" : "&#967;&sup2;",
                           "df" : "Degrees of freedom",
                           "fmin" : "Minimum Function Test Statistic",
                           "model" : "",
                           "pvalue" : "p"
                        },
                        "listType" : "string",
                        "messages" : [],
                        "name" : "",
                        "optionMustBe" : {},
                        "optionMustContain" : {},
                        "position" : 9999,
                        "rows" : [],
                        "title" : "colTitles",
                        "type" : "list"
                     },
                     "colTypes" : {
                        "citations" : [],
                        "error" : false,
                        "errorMessage" : "",
                        "fields" : {
                           "chisq" : "number",
                           "df" : "number",
                           "fmin" : "number",
                           "model" : "string",
                           "pvalue" : "pvalue"
                        },
                        "listType" : "string",
                        "messages" : [],
                        "name" : "",
                        "optionMustBe" : {},
                        "optionMustContain" : {},
                        "position" : 9999,
                        "rows" : [],
                        "title" : "colTypes",
                        "type" : "list"
                     },
                     "data" : [
                        [ "Model" ],
                        [ 0.01366704221279669 ],
                        [ 8.883577438317847 ],
                        [ 5.0 ],
                        [ 0.1137989432594696 ]
                     ],
                     "error" : false,
                     "errorMessage" : "",
                     "expectedColumnCount" : 0,
                     "expectedRowCount" : 0,
                     "footnotes" : [],
                     "messages" : [],
                     "name" : "fitMeasuresModelTest",
                     "optionMustBe" : {
                        "outputAdditionalFitMeasures" : true
                     },
                     "optionMustContain" : {},
                     "position" : 9999,
                     "rowNames" : {
                        "citations" : [],
                        "error" : false,
                        "errorMessage" : "",
                        "fields" : {},
                        "listType" : "string",
                        "messages" : [],
                        "name" : "",
                        "optionMustBe" : {},
                        "optionMustContain" : {},
                        "position" : 9999,
                        "rows" : [],
                        "title" : "rowNames",
                        "type" : "list"
                     },
                     "rowTitles" : {
                        "citations" : [],
                        "error" : false,
                        "errorMessage" : "",
                        "fields" : {},
                        "listType" : "string",
                        "messages" : [],
                        "name" : "",
                        "optionMustBe" : {},
                        "optionMustContain" : {},
                        "position" : 9999,
                        "rows" : [],
                        "title" : "rowTitles",
                        "type" : "list"
                     },
                     "showSpecifiedColumnsOnly" : false,
                     "specifiedColumns" : [ "chisq", "df", "fmin", "model", "pvalue" ],
                     "status" : "complete",
                     "title" : "Model test baseline model",
                     "transposeTable" : true,
                     "transposeWithOvertitle" : false,
                     "type" : "table"
                  },
                  "fitMeasuresOther" : {
                     "citations" : [],
                     "colCombines" : {
                        "citations" : [],
                        "error" : false,
                        "errorMessage" : "",
                        "fields" : {},
                        "listType" : "bool",
                        "messages" : [],
                        "name" : "",
                        "optionMustBe" : {},
                        "optionMustContain" : {},
                        "position" : 9999,
                        "rows" : [],
                        "title" : "",
                        "type" : "list"
                     },
                     "colFormats" : {
                        "citations" : [],
                        "error" : false,
                        "errorMessage" : "",
                        "fields" : {
                           "agfi" : "sf:4;dp:3",
                           "cn_01" : "sf:4;dp:3",
                           "cn_05" : "sf:4;dp:3",
                           "gfi" : "sf:4;dp:3",
                           "mfi" : "sf:4;dp:3"
                        },
                        "listType" : "string",
                        "messages" : [],
                        "name" : "",
                        "optionMustBe" : {},
                        "optionMustContain" : {},
                        "position" : 9999,
                        "rows" : [],
                        "title" : "colFormats",
                        "type" : "list"
                     },
                     "colNames" : {
                        "citations" : [],
                        "error" : false,
                        "errorMessage" : "",
                        "fields" : {},
                        "listType" : "string",
                        "messages" : [],
                        "name" : "",
                        "optionMustBe" : {},
                        "optionMustContain" : {},
                        "position" : 9999,
                        "rows" : [ "model", "cn_05", "cn_01", "gfi", "agfi", "mfi" ],
                        "title" : "colNames",
                        "type" : "list"
                     },
                     "colOvertitles" : {
                        "citations" : [],
                        "error" : false,
                        "errorMessage" : "",
                        "fields" : {},
                        "listType" : "string",
                        "messages" : [],
                        "name" : "",
                        "optionMustBe" : {},
                        "optionMustContain" : {},
                        "position" : 9999,
                        "rows" : [],
                        "title" : "colOvertitles",
                        "type" : "list"
                     },
                     "colRowCombinations" : [],
                     "colTitles" : {
                        "citations" : [],
                        "error" : false,
                        "errorMessage" : "",
                        "fields" : {
                           "agfi" : "Parsimony Goodness of Fit Index (GFI)",
                           "cn_01" : "Hoelter Critical N (CN) alpha=0.01",
                           "cn_05" : "Hoelter Critical N (CN) alpha=0.05",
                           "gfi" : "Goodness of Fit Index (GFI)",
                           "mfi" : "McDonald Fit Index (MFI)",
                           "model" : ""
                        },
                        "listType" : "string",
                        "messages" : [],
                        "name" : "",
                        "optionMustBe" : {},
                        "optionMustContain" : {},
                        "position" : 9999,
                        "rows" : [],
                        "title" : "colTitles",
                        "type" : "list"
                     },
                     "colTypes" : {
                        "citations" : [],
                        "error" : false,
                        "errorMessage" : "",
                        "fields" : {
                           "agfi" : "number",
                           "cn_01" : "number",
                           "cn_05" : "number",
                           "gfi" : "number",
                           "mfi" : "number",
                           "model" : "string"
                        },
                        "listType" : "string",
                        "messages" : [],
                        "name" : "",
                        "optionMustBe" : {},
                        "optionMustContain" : {},
                        "position" : 9999,
                        "rows" : [],
                        "title" : "colTypes",
                        "type" : "list"
                     },
                     "data" : [
                        [ "Model" ],
                        [ 406.0070791158768 ],
                        [ 552.9216314142737 ],
                        [ 0.9929395407415122 ],
                        [ 0.9364558666736102 ],
                        [ 0.9940430787117053 ]
                     ],
                     "error" : false,
                     "errorMessage" : "",
                     "expectedColumnCount" : 0,
                     "expectedRowCount" : 0,
                     "footnotes" : [],
                     "messages" : [],
                     "name" : "fitMeasuresOther",
                     "optionMustBe" : {
                        "outputAdditionalFitMeasures" : true
                     },
                     "optionMustContain" : {},
                     "position" : 9999,
                     "rowNames" : {
                        "citations" : [],
                        "error" : false,
                        "errorMessage" : "",
                        "fields" : {},
                        "listType" : "string",
                        "messages" : [],
                        "name" : "",
                        "optionMustBe" : {},
                        "optionMustContain" : {},
                        "position" : 9999,
                        "rows" : [],
                        "title" : "rowNames",
                        "type" : "list"
                     },
                     "rowTitles" : {
                        "citations" : [],
                        "error" : false,
                        "errorMessage" : "",
                        "fields" : {},
                        "listType" : "string",
                        "messages" : [],
                        "name" : "",
                        "optionMustBe" : {},
                        "optionMustContain" : {},
                        "position" : 9999,
                        "rows" : [],
                        "title" : "rowTitles",
                        "type" : "list"
                     },
                     "showSpecifiedColumnsOnly" : false,
                     "specifiedColumns" : [ "agfi", "cn_01", "cn_05", "gfi", "mfi", "model" ],
                     "status" : "complete",
                     "title" : "Other Fit Indices",
                     "transposeTable" : true,
                     "transposeWithOvertitle" : false,
                     "type" : "table"
                  },
                  "fitMeasuresRMR" : {
                     "citations" : [],
                     "colCombines" : {
                        "citations" : [],
                        "error" : false,
                        "errorMessage" : "",
                        "fields" : {},
                        "listType" : "bool",
                        "messages" : [],
                        "name" : "",
                        "optionMustBe" : {},
                        "optionMustContain" : {},
                        "position" : 9999,
                        "rows" : [],
                        "title" : "",
                        "type" : "list"
                     },
                     "colFormats" : {
                        "citations" : [],
                        "error" : false,
                        "errorMessage" : "",
                        "fields" : {
                           "rmr" : "sf:4;dp:3",
                           "rmr_nomean" : "sf:4;dp:3",
                           "srmr" : "sf:4;dp:3"
                        },
                        "listType" : "string",
                        "messages" : [],
                        "name" : "",
                        "optionMustBe" : {},
                        "optionMustContain" : {},
                        "position" : 9999,
                        "rows" : [],
                        "title" : "colFormats",
                        "type" : "list"
                     },
                     "colNames" : {
                        "citations" : [],
                        "error" : false,
                        "errorMessage" : "",
                        "fields" : {},
                        "listType" : "string",
                        "messages" : [],
                        "name" : "",
                        "optionMustBe" : {},
                        "optionMustContain" : {},
                        "position" : 9999,
                        "rows" : [ "model", "rmr", "rmr_nomean", "srmr" ],
                        "title" : "colNames",
                        "type" : "list"
                     },
                     "colOvertitles" : {
                        "citations" : [],
                        "error" : false,
                        "errorMessage" : "",
                        "fields" : {},
                        "listType" : "string",
                        "messages" : [],
                        "name" : "",
                        "optionMustBe" : {},
                        "optionMustContain" : {},
                        "position" : 9999,
                        "rows" : [],
                        "title" : "colOvertitles",
                        "type" : "list"
                     },
                     "colRowCombinations" : [],
                     "colTitles" : {
                        "citations" : [],
                        "error" : false,
                        "errorMessage" : "",
                        "fields" : {
                           "model" : "",
                           "rmr" : "RMR",
                           "rmr_nomean" : "RMR (No Mean)",
                           "srmr" : "SRMR"
                        },
                        "listType" : "string",
                        "messages" : [],
                        "name" : "",
                        "optionMustBe" : {},
                        "optionMustContain" : {},
                        "position" : 9999,
                        "rows" : [],
                        "title" : "colTitles",
                        "type" : "list"
                     },
                     "colTypes" : {
                        "citations" : [],
                        "error" : false,
                        "errorMessage" : "",
                        "fields" : {
                           "model" : "string",
                           "rmr" : "number",
                           "rmr_nomean" : "number",
                           "srmr" : "number"
                        },
                        "listType" : "string",
                        "messages" : [],
                        "name" : "",
                        "optionMustBe" : {},
                        "optionMustContain" : {},
                        "position" : 9999,
                        "rows" : [],
                        "title" : "colTypes",
                        "type" : "list"
                     },
                     "data" : [
                        [ "Model" ],
                        [ 1.563098161997031 ],
                        [ 1.563098161997031 ],
                        [ 0.03095504745242512 ]
                     ],
                     "error" : false,
                     "errorMessage" : "",
                     "expectedColumnCount" : 0,
                     "expectedRowCount" : 0,
                     "footnotes" : [],
                     "messages" : [],
                     "name" : "fitMeasuresRMR",
                     "optionMustBe" : {
                        "outputAdditionalFitMeasures" : true
                     },
                     "optionMustContain" : {},
                     "position" : 9999,
                     "rowNames" : {
                        "citations" : [],
                        "error" : false,
                        "errorMessage" : "",
                        "fields" : {},
                        "listType" : "string",
                        "messages" : [],
                        "name" : "",
                        "optionMustBe" : {},
                        "optionMustContain" : {},
                        "position" : 9999,
                        "rows" : [],
                        "title" : "rowNames",
                        "type" : "list"
                     },
                     "rowTitles" : {
                        "citations" : [],
                        "error" : false,
                        "errorMessage" : "",
                        "fields" : {},
                        "listType" : "string",
                        "messages" : [],
                        "name" : "",
                        "optionMustBe" : {},
                        "optionMustContain" : {},
                        "position" : 9999,
                        "rows" : [],
                        "title" : "rowTitles",
                        "type" : "list"
                     },
                     "showSpecifiedColumnsOnly" : false,
                     "specifiedColumns" : [ "model", "rmr", "rmr_nomean", "srmr" ],
                     "status" : "complete",
                     "title" : "Standardized Root Mean Square Residual",
                     "transposeTable" : true,
                     "transposeWithOvertitle" : false,
                     "type" : "table"
                  },
                  "fitMeasuresRMSEA" : {
                     "citations" : [],
                     "colCombines" : {
                        "citations" : [],
                        "error" : false,
                        "errorMessage" : "",
                        "fields" : {},
                        "listType" : "bool",
                        "messages" : [],
                        "name" : "",
                        "optionMustBe" : {},
                        "optionMustContain" : {},
                        "position" : 9999,
                        "rows" : [],
                        "title" : "",
                        "type" : "list"
                     },
                     "colFormats" : {
                        "citations" : [],
                        "error" : false,
                        "errorMessage" : "",
                        "fields" : {
                           "rmsea" : "sf:4;dp:3",
                           "rmsea.ci.lower" : "sf:4;dp:3",
                           "rmsea.ci.upper" : "sf:4;dp:3",
                           "rmsea.pvalue" : "dp:3;p:.001"
                        },
                        "listType" : "string",
                        "messages" : [],
                        "name" : "",
                        "optionMustBe" : {},
                        "optionMustContain" : {},
                        "position" : 9999,
                        "rows" : [],
                        "title" : "colFormats",
                        "type" : "list"
                     },
                     "colNames" : {
                        "citations" : [],
                        "error" : false,
                        "errorMessage" : "",
                        "fields" : {},
                        "listType" : "string",
                        "messages" : [],
                        "name" : "",
                        "optionMustBe" : {},
                        "optionMustContain" : {},
                        "position" : 9999,
                        "rows" : [ "model", "rmsea", "rmsea.ci.upper", "rmsea.ci.lower", "rmsea.pvalue" ],
                        "title" : "colNames",
                        "type" : "list"
                     },
                     "colOvertitles" : {
                        "citations" : [],
                        "error" : false,
                        "errorMessage" : "",
                        "fields" : {},
                        "listType" : "string",
                        "messages" : [],
                        "name" : "",
                        "optionMustBe" : {},
                        "optionMustContain" : {},
                        "position" : 9999,
                        "rows" : [],
                        "title" : "colOvertitles",
                        "type" : "list"
                     },
                     "colRowCombinations" : [],
                     "colTitles" : {
                        "citations" : [],
                        "error" : false,
                        "errorMessage" : "",
                        "fields" : {
                           "model" : "",
                           "rmsea" : "RMSEA",
                           "rmsea.ci.lower" : "Lower 90% CI",
                           "rmsea.ci.upper" : "Upper 90% CI",
                           "rmsea.pvalue" : "p-value RMSEA <= 0.05 "
                        },
                        "listType" : "string",
                        "messages" : [],
                        "name" : "",
                        "optionMustBe" : {},
                        "optionMustContain" : {},
                        "position" : 9999,
                        "rows" : [],
                        "title" : "colTitles",
                        "type" : "list"
                     },
                     "colTypes" : {
                        "citations" : [],
                        "error" : false,
                        "errorMessage" : "",
                        "fields" : {
                           "model" : "string",
                           "rmsea" : "number",
                           "rmsea.ci.lower" : "number",
                           "rmsea.ci.upper" : "number",
                           "rmsea.pvalue" : "pvalue"
                        },
                        "listType" : "string",
                        "messages" : [],
                        "name" : "",
                        "optionMustBe" : {},
                        "optionMustContain" : {},
                        "position" : 9999,
                        "rows" : [],
                        "title" : "colTypes",
                        "type" : "list"
                     },
                     "data" : [
                        [ "Model" ],
                        [ 0.04888654015366191 ],
                        [ 0.1002842311011838 ],
                        [ 0.0 ],
                        [ 0.4446932032816221 ]
                     ],
                     "error" : false,
                     "errorMessage" : "",
                     "expectedColumnCount" : 0,
                     "expectedRowCount" : 0,
                     "footnotes" : [],
                     "messages" : [],
                     "name" : "fitMeasuresRMSEA",
                     "optionMustBe" : {
                        "outputAdditionalFitMeasures" : true
                     },
                     "optionMustContain" : {},
                     "position" : 9999,
                     "rowNames" : {
                        "citations" : [],
                        "error" : false,
                        "errorMessage" : "",
                        "fields" : {},
                        "listType" : "string",
                        "messages" : [],
                        "name" : "",
                        "optionMustBe" : {},
                        "optionMustContain" : {},
                        "position" : 9999,
                        "rows" : [],
                        "title" : "rowNames",
                        "type" : "list"
                     },
                     "rowTitles" : {
                        "citations" : [],
                        "error" : false,
                        "errorMessage" : "",
                        "fields" : {},
                        "listType" : "string",
                        "messages" : [],
                        "name" : "",
                        "optionMustBe" : {},
                        "optionMustContain" : {},
                        "position" : 9999,
                        "rows" : [],
                        "title" : "rowTitles",
                        "type" : "list"
                     },
                     "showSpecifiedColumnsOnly" : false,
                     "specifiedColumns" : [ "model", "rmsea", "rmsea.ci.lower", "rmsea.ci.upper", "rmsea.pvalue" ],
                     "status" : "complete",
                     "title" : "Root Mean Square Error of Approximation",
                     "transposeTable" : true,
                     "transposeWithOvertitle" : false,
                     "type" : "table"
                  }
               },
               "data_order" : {
                  "fitMeasuresBaseline" : 1,
                  "fitMeasuresLikelihood" : 2,
                  "fitMeasuresModelTest" : 0,
                  "fitMeasuresOther" : 5,
                  "fitMeasuresRMR" : 4,
                  "fitMeasuresRMSEA" : 3
               },
               "error" : false,
               "errorMessage" : "",
               "initCollapsed" : false,
               "messages" : [],
               "name" : "fitMeasures",
               "optionMustBe" : {},
               "optionMustContain" : {},
               "order_increment" : 6,
               "position" : 3,
               "title" : "",
               "type" : "container"
            },
            "model" : {
               "citations" : [],
               "environmentName" : "state_16",
               "error" : false,
               "errorMessage" : "",
               "messages" : [],
               "name" : "model",
               "optionMustBe" : {},
               "optionMustContain" : {},
               "position" : 9999,
               "title" : "",
               "type" : "state"
            },
            "rSquaredTable" : {
               "citations" : [],
               "colCombines" : {
                  "citations" : [],
                  "error" : false,
                  "errorMessage" : "",
                  "fields" : {},
                  "listType" : "bool",
                  "messages" : [],
                  "name" : "",
                  "optionMustBe" : {},
                  "optionMustContain" : {},
                  "position" : 9999,
                  "rows" : [],
                  "title" : "",
                  "type" : "list"
               },
               "colFormats" : {
                  "citations" : [],
                  "error" : false,
                  "errorMessage" : "",
                  "fields" : {
                     "R2" : "sf:4;dp:3"
                  },
                  "listType" : "string",
                  "messages" : [],
                  "name" : "",
                  "optionMustBe" : {},
                  "optionMustContain" : {},
                  "position" : 9999,
                  "rows" : [],
                  "title" : "colFormats",
                  "type" : "list"
               },
               "colNames" : {
                  "citations" : [],
                  "error" : false,
                  "errorMessage" : "",
                  "fields" : {},
                  "listType" : "string",
                  "messages" : [],
                  "name" : "",
                  "optionMustBe" : {},
                  "optionMustContain" : {},
                  "position" : 9999,
                  "rows" : [ "var", "R2" ],
                  "title" : "colNames",
                  "type" : "list"
               },
               "colOvertitles" : {
                  "citations" : [],
                  "error" : false,
                  "errorMessage" : "",
                  "fields" : {},
                  "listType" : "string",
                  "messages" : [],
                  "name" : "",
                  "optionMustBe" : {},
                  "optionMustContain" : {},
                  "position" : 9999,
                  "rows" : [],
                  "title" : "colOvertitles",
                  "type" : "list"
               },
               "colRowCombinations" : [],
               "colTitles" : {
                  "citations" : [],
                  "error" : false,
                  "errorMessage" : "",
                  "fields" : {
                     "R2" : "R&sup2;",
                     "var" : "Variable"
                  },
                  "listType" : "string",
                  "messages" : [],
                  "name" : "",
                  "optionMustBe" : {},
                  "optionMustContain" : {},
                  "position" : 9999,
                  "rows" : [],
                  "title" : "colTitles",
                  "type" : "list"
               },
               "colTypes" : {
                  "citations" : [],
                  "error" : false,
                  "errorMessage" : "",
                  "fields" : {
                     "R2" : "number",
                     "var" : "string"
                  },
                  "listType" : "string",
                  "messages" : [],
                  "name" : "",
                  "optionMustBe" : {},
                  "optionMustContain" : {},
                  "position" : 9999,
                  "rows" : [],
                  "title" : "colTypes",
                  "type" : "list"
               },
               "data" : [
                  [ "RESIL", "SE", "LOT", "SC", "STS", "BU", "CS" ],
                  [
                     0.6416208326215049,
                     0.2186271999604926,
                     0.2265355180305442,
                     0.2863964231469053,
                     0.2021935398672431,
                     0.2452632612229061,
                     0.1257248538514426
                  ]
               ],
               "error" : false,
               "errorMessage" : "",
               "expectedColumnCount" : 0,
               "expectedRowCount" : 0,
               "footnotes" : [],
               "messages" : [],
               "name" : "rSquaredTable",
               "optionMustBe" : {
                  "outputRSquared" : true
               },
               "optionMustContain" : {},
               "position" : 4,
               "rowNames" : {
                  "citations" : [],
                  "error" : false,
                  "errorMessage" : "",
                  "fields" : {},
                  "listType" : "string",
                  "messages" : [],
                  "name" : "",
                  "optionMustBe" : {},
                  "optionMustContain" : {},
                  "position" : 9999,
                  "rows" : [],
                  "title" : "rowNames",
                  "type" : "list"
               },
               "rowTitles" : {
                  "citations" : [],
                  "error" : false,
                  "errorMessage" : "",
                  "fields" : {},
                  "listType" : "string",
                  "messages" : [],
                  "name" : "",
                  "optionMustBe" : {},
                  "optionMustContain" : {},
                  "position" : 9999,
                  "rows" : [],
                  "title" : "rowTitles",
                  "type" : "list"
               },
               "showSpecifiedColumnsOnly" : false,
               "specifiedColumns" : [ "R2", "var" ],
               "status" : "complete",
               "title" : "R-Squared",
               "transposeTable" : false,
               "transposeWithOvertitle" : false,
               "type" : "table"
            },
            "semCovCorCollection" : {
               "citations" : [],
               "data" : {
                  "semCovCorTable1" : {
                     "citations" : [],
                     "colCombines" : {
                        "citations" : [],
                        "error" : false,
                        "errorMessage" : "",
                        "fields" : {
                           "Variable" : true
                        },
                        "listType" : "bool",
                        "messages" : [],
                        "name" : "",
                        "optionMustBe" : {},
                        "optionMustContain" : {},
                        "position" : 9999,
                        "rows" : [],
                        "title" : "",
                        "type" : "list"
                     },
                     "colFormats" : {
                        "citations" : [],
                        "error" : false,
                        "errorMessage" : "",
                        "fields" : {
                           "JaspColumn_.10._Encoded" : "sf:4;dp:3",
                           "JaspColumn_.11._Encoded" : "sf:4;dp:3",
                           "JaspColumn_.12._Encoded" : "sf:4;dp:3",
                           "JaspColumn_.13._Encoded" : "sf:4;dp:3",
                           "JaspColumn_.3._Encoded" : "sf:4;dp:3",
                           "JaspColumn_.4._Encoded" : "sf:4;dp:3",
                           "JaspColumn_.5._Encoded" : "sf:4;dp:3",
                           "JaspColumn_.6._Encoded" : "sf:4;dp:3",
                           "JaspColumn_.9._Encoded" : "sf:4;dp:3"
                        },
                        "listType" : "string",
                        "messages" : [],
                        "name" : "",
                        "optionMustBe" : {},
                        "optionMustContain" : {},
                        "position" : 9999,
                        "rows" : [],
                        "title" : "colFormats",
                        "type" : "list"
                     },
                     "colNames" : {
                        "citations" : [],
                        "error" : false,
                        "errorMessage" : "",
                        "fields" : {},
                        "listType" : "string",
                        "messages" : [],
                        "name" : "",
                        "optionMustBe" : {},
                        "optionMustContain" : {},
                        "position" : 9999,
                        "rows" : [
                           "Variable",
                           "Type",
                           "JaspColumn_.13._Encoded",
                           "JaspColumn_.3._Encoded",
                           "JaspColumn_.4._Encoded",
                           "JaspColumn_.9._Encoded",
                           "JaspColumn_.12._Encoded",
                           "JaspColumn_.11._Encoded",
                           "JaspColumn_.10._Encoded",
                           "JaspColumn_.6._Encoded",
                           "JaspColumn_.5._Encoded"
                        ],
                        "title" : "colNames",
                        "type" : "list"
                     },
                     "colOvertitles" : {
                        "citations" : [],
                        "error" : false,
                        "errorMessage" : "",
                        "fields" : {},
                        "listType" : "string",
                        "messages" : [],
                        "name" : "",
                        "optionMustBe" : {},
                        "optionMustContain" : {},
                        "position" : 9999,
                        "rows" : [],
                        "title" : "colOvertitles",
                        "type" : "list"
                     },
                     "colRowCombinations" : [],
                     "colTitles" : {
                        "citations" : [],
                        "error" : false,
                        "errorMessage" : "",
                        "fields" : {
                           "JaspColumn_.10._Encoded" : "CS",
                           "JaspColumn_.11._Encoded" : "BU",
                           "JaspColumn_.12._Encoded" : "STS",
                           "JaspColumn_.13._Encoded" : "RESIL",
                           "JaspColumn_.3._Encoded" : "SE",
                           "JaspColumn_.4._Encoded" : "LOT",
                           "JaspColumn_.5._Encoded" : "RSQ",
                           "JaspColumn_.6._Encoded" : "PSS",
                           "JaspColumn_.9._Encoded" : "SC",
                           "Type" : "",
                           "Variable" : ""
                        },
                        "listType" : "string",
                        "messages" : [],
                        "name" : "",
                        "optionMustBe" : {},
                        "optionMustContain" : {},
                        "position" : 9999,
                        "rows" : [],
                        "title" : "colTitles",
                        "type" : "list"
                     },
                     "colTypes" : {
                        "citations" : [],
                        "error" : false,
                        "errorMessage" : "",
                        "fields" : {
                           "JaspColumn_.10._Encoded" : "number",
                           "JaspColumn_.11._Encoded" : "number",
                           "JaspColumn_.12._Encoded" : "number",
                           "JaspColumn_.13._Encoded" : "number",
                           "JaspColumn_.3._Encoded" : "number",
                           "JaspColumn_.4._Encoded" : "number",
                           "JaspColumn_.5._Encoded" : "number",
                           "JaspColumn_.6._Encoded" : "number",
                           "JaspColumn_.9._Encoded" : "number",
                           "Type" : "string",
                           "Variable" : "string"
                        },
                        "listType" : "string",
                        "messages" : [],
                        "name" : "",
                        "optionMustBe" : {},
                        "optionMustContain" : {},
                        "position" : 9999,
                        "rows" : [],
                        "title" : "colTypes",
                        "type" : "list"
                     },
                     "data" : [
                        [
                           "RESIL",
                           "RESIL",
                           "RESIL",
                           "SE",
                           "SE",
                           "SE",
                           "LOT",
                           "LOT",
                           "LOT",
                           "SC",
                           "SC",
                           "SC",
                           "STS",
                           "STS",
                           "STS",
                           "BU",
                           "BU",
                           "BU",
                           "CS",
                           "CS",
                           "CS",
                           "PSS",
                           "PSS",
                           "PSS",
                           "RSQ",
                           "RSQ",
                           "RSQ"
                        ],
                        [
                           "observed",
                           "fitted",
                           "residual",
                           "observed",
                           "fitted",
                           "residual",
                           "observed",
                           "fitted",
                           "residual",
                           "observed",
                           "fitted",
                           "residual",
                           "observed",
                           "fitted",
                           "residual",
                           "observed",
                           "fitted",
                           "residual",
                           "observed",
                           "fitted",
                           "residual",
                           "observed",
                           "fitted",
                           "residual",
                           "observed",
                           "fitted",
                           "residual"
                        ],
                        [
                           125.3791621301775,
                           124.8883671858922,
                           0.4907949442852555,
                           27.37279053254438,
                           27.24779031451410,
                           0.1250002180302801,
                           31.02563786982249,
                           30.30246075645485,
                           0.7231771133676403,
                           59.21825325443787,
                           58.85911573026699,
                           0.3591375241708761,
                           -12.01607573964497,
                           -11.00077583328675,
                           -1.015299906358219,
                           -34.12077633136095,
                           -33.09978999590076,
                           -1.020986335460186,
                           31.79775621301775,
                           31.73051558044511,
                           0.06724063257264135,
                           -31.02453964497041,
                           -31.02454026048760,
                           6.155171909938417e-07,
                           -21.56248047337278,
                           -14.49440533481057,
                           -7.068075138562209
                        ],
                        [
                           0.6567681539246454,
                           0.6552164531842701,
                           0.001551700740375250,
                           13.85442840236686,
                           13.84748809554043,
                           0.006940306826431097,
                           8.570101775147929,
                           8.252119350720786,
                           0.3179824244271430,
                           15.49133254437870,
                           15.43506977830319,
                           0.05626276607550373,
                           -5.375403550295858,
                           -4.932123402574142,
                           -0.4432801477217163,
                           -8.228809467455621,
                           -7.782137745401899,
                           -0.4466717220537220,
                           7.628515976331361,
                           7.614166477012448,
                           0.01434949931891261,
                           -10.47628875739645,
                           -10.47628891237557,
                           1.549791210919693e-07,
                           -7.656927810650887,
                           -4.367040529443656,
                           -3.289887281207231
                        ],
                        [
                           0.5628130010583751,
                           0.5549506435578775,
                           0.007862357500497574,
                           0.4676788787519686,
                           0.4538553466604012,
                           0.01382353209156734,
                           24.23750059171597,
                           23.87399445151366,
                           0.3635061402023112,
                           23.92426982248521,
                           23.31904784232361,
                           0.6052219801615983,
                           -5.091985798816568,
                           -4.619505971116652,
                           -0.4724798276999156,
                           -11.92562366863905,
                           -11.45211609753539,
                           -0.4735075711036654,
                           8.272151479289942,
                           8.120356588985077,
                           0.1517948903048651,
                           -13.49386035502959,
                           -13.49386053462637,
                           1.795967889961503e-07,
                           -11.88453491124260,
                           -9.879211548685831,
                           -2.005323362556773
                        ],
                        [
                           0.5957298815637408,
                           0.5939517972372115,
                           0.001778084326529372,
                           0.4688144010016671,
                           0.4677583601960982,
                           0.001056040805568925,
                           0.5473955327093968,
                           0.5382037637727056,
                           0.009191768936691158,
                           78.81103905325443,
                           78.63267989422907,
                           0.1783591590253621,
                           -12.18490887573964,
                           -11.70153321384104,
                           -0.4833756618986040,
                           -23.01116213017751,
                           -22.28489806756939,
                           -0.7262640626081271,
                           17.09430532544378,
                           17.03010214802239,
                           0.06420317742139758,
                           -28.19170650887574,
                           -28.19170634401070,
                           -1.648650318486489e-07,
                           -18.64084260355029,
                           -12.86050663410725,
                           -5.780335969443039
                        ],
                        [
                           -0.2387686160762219,
                           -0.2196493418505678,
                           -0.01911927422565413,
                           -0.3213246433967470,
                           -0.2957440521266118,
                           -0.02558059127013529,
                           -0.2301285675397942,
                           -0.2109602219041073,
                           -0.01916834563568692,
                           -0.3053908535164858,
                           -0.2944481406139479,
                           -0.01094271290253790,
                           20.19972544378698,
                           20.08467598089835,
                           0.1150494628886278,
                           10.33149349112426,
                           9.986413654950677,
                           0.3450798361735821,
                           -3.589595266272189,
                           -3.249396250711576,
                           -0.3401990155606134,
                           10.97996686390533,
                           10.97996685665169,
                           7.253637690496362e-09,
                           10.91146982248521,
                           10.45192014437363,
                           0.4595496781115820
                        ],
                        [
                           -0.6209651452921705,
                           -0.6098074125721969,
                           -0.01115773271997356,
                           -0.4505092391742071,
                           -0.4305681172526253,
                           -0.01994112192158176,
                           -0.4936261809672972,
                           -0.4825603694987861,
                           -0.01106581146851110,
                           -0.5282092805228388,
                           -0.5174132761365110,
                           -0.01079600438632777,
                           0.4684371983634723,
                           0.4587811767810016,
                           0.009656021582470697,
                           24.08119289940829,
                           23.59082292750233,
                           0.4903699719059524,
                           -16.41688994082840,
                           -16.15668211023926,
                           -0.2602078305891489,
                           13.44881420118343,
                           13.44881437025141,
                           -1.690679738430845e-07,
                           13.42595029585799,
                           11.72115881742837,
                           1.704791478429613
                        ],
                        [
                           0.5650964680054891,
                           0.5650087697526069,
                           8.769825288212907e-05,
                           0.4078350555362089,
                           0.4071701401424616,
                           0.0006649153937473007,
                           0.3343592646117414,
                           0.3307132613799711,
                           0.003646003231770334,
                           0.3831746145309781,
                           0.3821683946041728,
                           0.001006219926805274,
                           -0.1589320735830362,
                           -0.1442810564996303,
                           -0.01465101708340591,
                           -0.6657185943469888,
                           -0.6619416198406379,
                           -0.003776974506350839,
                           25.25354792899408,
                           25.25351832641311,
                           2.960258096962320e-05,
                           -10.72855857988166,
                           -10.72855881256115,
                           2.326794934504051e-07,
                           -6.147398816568047,
                           -4.472199225207356,
                           -1.675199591360691
                        ],
                        [
                           -0.4601747596147182,
                           -0.4610780954446919,
                           0.0009033358299737060,
                           -0.4674587396654369,
                           -0.4675758761532641,
                           0.0001171364878272407,
                           -0.4552211429484538,
                           -0.4586736619269792,
                           0.003452518978525332,
                           -0.5274216688884015,
                           -0.5280194910421339,
                           0.0005978221537323858,
                           0.4057499042257554,
                           0.4069103570596740,
                           -0.001160452833918690,
                           0.4551715668663184,
                           0.4598779466455175,
                           -0.004706379779199077,
                           -0.3545767914310194,
                           -0.3545770069412886,
                           2.155102691858701e-07,
                           36.25264852071006,
                           36.25264852071006,
                           0.0,
                           15.11191479289941,
                           15.11191479289941,
                           0.0
                        ],
                        [
                           -0.2639430482050167,
                           -0.1777720983973860,
                           -0.08617094980763071,
                           -0.2819580099800739,
                           -0.1608517953787001,
                           -0.1211062146013737,
                           -0.3308738652172431,
                           -0.2771302486588904,
                           -0.05374361655835269,
                           -0.2878035875399738,
                           -0.1987836815377167,
                           -0.08901990600225712,
                           0.3327627563969036,
                           0.3196596786073831,
                           0.01310307778952047,
                           0.3749991015403760,
                           0.3307677778045774,
                           0.04423132373579858,
                           -0.1676696194828010,
                           -0.1219788083075037,
                           -0.04569081117529732,
                           0.3440121776641348,
                           0.3440121776641348,
                           0.0,
                           53.22940591715977,
                           53.22940591715977,
                           0.0
                        ]
                     ],
                     "error" : false,
                     "errorMessage" : "",
                     "expectedColumnCount" : 0,
                     "expectedRowCount" : 0,
                     "footnotes" : [],
                     "messages" : [],
                     "name" : "semCovCorTable1",
                     "optionMustBe" : {},
                     "optionMustContain" : {},
                     "position" : 9999,
                     "rowNames" : {
                        "citations" : [],
                        "error" : false,
                        "errorMessage" : "",
                        "fields" : {},
                        "listType" : "string",
                        "messages" : [],
                        "name" : "",
                        "optionMustBe" : {},
                        "optionMustContain" : {},
                        "position" : 9999,
                        "rows" : [
                           "observed.JaspColumn_.13._Encoded",
                           "fitted.JaspColumn_.13._Encoded",
                           "residual.JaspColumn_.13._Encoded",
                           "observed.JaspColumn_.3._Encoded",
                           "fitted.JaspColumn_.3._Encoded",
                           "residual.JaspColumn_.3._Encoded",
                           "observed.JaspColumn_.4._Encoded",
                           "fitted.JaspColumn_.4._Encoded",
                           "residual.JaspColumn_.4._Encoded",
                           "observed.JaspColumn_.9._Encoded",
                           "fitted.JaspColumn_.9._Encoded",
                           "residual.JaspColumn_.9._Encoded",
                           "observed.JaspColumn_.12._Encoded",
                           "fitted.JaspColumn_.12._Encoded",
                           "residual.JaspColumn_.12._Encoded",
                           "observed.JaspColumn_.11._Encoded",
                           "fitted.JaspColumn_.11._Encoded",
                           "residual.JaspColumn_.11._Encoded",
                           "observed.JaspColumn_.10._Encoded",
                           "fitted.JaspColumn_.10._Encoded",
                           "residual.JaspColumn_.10._Encoded",
                           "observed.JaspColumn_.6._Encoded",
                           "fitted.JaspColumn_.6._Encoded",
                           "residual.JaspColumn_.6._Encoded",
                           "observed.JaspColumn_.5._Encoded",
                           "fitted.JaspColumn_.5._Encoded",
                           "residual.JaspColumn_.5._Encoded"
                        ],
                        "title" : "rowNames",
                        "type" : "list"
                     },
                     "rowTitles" : {
                        "citations" : [],
                        "error" : false,
                        "errorMessage" : "",
                        "fields" : {},
                        "listType" : "string",
                        "messages" : [],
                        "name" : "",
                        "optionMustBe" : {},
                        "optionMustContain" : {},
                        "position" : 9999,
                        "rows" : [],
                        "title" : "rowTitles",
                        "type" : "list"
                     },
                     "showSpecifiedColumnsOnly" : false,
                     "specifiedColumns" : [
                        "JaspColumn_.10._Encoded",
                        "JaspColumn_.11._Encoded",
                        "JaspColumn_.12._Encoded",
                        "JaspColumn_.13._Encoded",
                        "JaspColumn_.3._Encoded",
                        "JaspColumn_.4._Encoded",
                        "JaspColumn_.5._Encoded",
                        "JaspColumn_.6._Encoded",
                        "JaspColumn_.9._Encoded",
                        "Type",
                        "Variable"
                     ],
                     "status" : "complete",
                     "title" : "Covariances (lower triangle) / correlations (upper triangle)",
                     "transposeTable" : false,
                     "transposeWithOvertitle" : false,
                     "type" : "table"
                  }
               },
               "data_order" : {
                  "semCovCorTable1" : 0
               },
               "error" : false,
               "errorMessage" : "",
               "initCollapsed" : false,
               "messages" : [],
               "name" : "semCovCorCollection",
               "optionMustBe" : {
                  "outputFittedCovarianceCorrelations" : true,
                  "outputObservedCovarianceCorrelations" : true,
                  "outputResidualCovarianceCorrelations" : true
               },
               "optionMustContain" : {},
               "order_increment" : 1,
               "position" : 5,
               "title" : "",
               "type" : "container"
            },
            "semEstimatesTable" : {
               "citations" : [
                  "Rosseel, Y. (2012). lavaan: An R Package for Structural Equation Modeling. Journal of Statistical Software, 48(2), 1-36. URL http://www.jstatsoft.org/v48/i02/"
               ],
               "colCombines" : {
                  "citations" : [],
                  "error" : false,
                  "errorMessage" : "",
                  "fields" : {},
                  "listType" : "bool",
                  "messages" : [],
                  "name" : "",
                  "optionMustBe" : {},
                  "optionMustContain" : {},
                  "position" : 9999,
                  "rows" : [],
                  "title" : "",
                  "type" : "list"
               },
               "colFormats" : {
                  "citations" : [],
                  "error" : false,
                  "errorMessage" : "",
                  "fields" : {
                     "ci.lower" : "sf:4;dp:3",
                     "ci.upper" : "sf:4;dp:3",
                     "est" : "sf:4;dp:3",
                     "pvalue" : "dp:3;p:.001",
                     "se" : "sf:4;dp:3",
                     "std.all" : "sf:4;dp:3",
                     "std.lv" : "sf:4;dp:3",
                     "std.nox" : "sf:4;dp:3",
                     "z" : "sf:4;dp:3"
                  },
                  "listType" : "string",
                  "messages" : [],
                  "name" : "",
                  "optionMustBe" : {},
                  "optionMustContain" : {},
                  "position" : 9999,
                  "rows" : [],
                  "title" : "colFormats",
                  "type" : "list"
               },
               "colNames" : {
                  "citations" : [],
                  "error" : false,
                  "errorMessage" : "",
                  "fields" : {},
                  "listType" : "string",
                  "messages" : [],
                  "name" : "",
                  "optionMustBe" : {},
                  "optionMustContain" : {},
                  "position" : 9999,
                  "rows" : [
                     "lhs",
                     "op",
                     "rhs",
                     "label",
                     "est",
                     "se",
                     "z",
                     "pvalue",
                     "ci.lower",
                     "ci.upper",
                     "std.lv",
                     "std.all",
                     "std.nox",
                     "group"
                  ],
                  "title" : "colNames",
                  "type" : "list"
               },
               "colOvertitles" : {
                  "citations" : [],
                  "error" : false,
                  "errorMessage" : "",
                  "fields" : {},
                  "listType" : "string",
                  "messages" : [],
                  "name" : "",
                  "optionMustBe" : {},
                  "optionMustContain" : {},
                  "position" : 9999,
                  "rows" : [],
                  "title" : "colOvertitles",
                  "type" : "list"
               },
               "colRowCombinations" : [],
               "colTitles" : {
                  "citations" : [],
                  "error" : false,
                  "errorMessage" : "",
                  "fields" : {
                     "ci.lower" : "CI (lower)",
                     "ci.upper" : "CI (upper)",
                     "est" : "est",
                     "group" : "group",
                     "label" : "label",
                     "lhs" : "",
                     "op" : "",
                     "pvalue" : "p",
                     "rhs" : "",
                     "se" : "se",
                     "std.all" : "std (all)",
                     "std.lv" : "std (lv)",
                     "std.nox" : "std (nox)",
                     "z" : "z"
                  },
                  "listType" : "string",
                  "messages" : [],
                  "name" : "",
                  "optionMustBe" : {},
                  "optionMustContain" : {},
                  "position" : 9999,
                  "rows" : [],
                  "title" : "colTitles",
                  "type" : "list"
               },
               "colTypes" : {
                  "citations" : [],
                  "error" : false,
                  "errorMessage" : "",
                  "fields" : {
                     "ci.lower" : "number",
                     "ci.upper" : "number",
                     "est" : "number",
                     "group" : "string",
                     "label" : "string",
                     "lhs" : "string",
                     "op" : "string",
                     "pvalue" : "pvalue",
                     "rhs" : "string",
                     "se" : "number",
                     "std.all" : "number",
                     "std.lv" : "number",
                     "std.nox" : "number",
                     "z" : "number"
                  },
                  "listType" : "string",
                  "messages" : [],
                  "name" : "",
                  "optionMustBe" : {},
                  "optionMustContain" : {},
                  "position" : 9999,
                  "rows" : [],
                  "title" : "colTypes",
                  "type" : "list"
               },
               "data" : [
                  [
                     "RESIL",
                     "RESIL",
                     "RESIL",
                     "RESIL",
                     "RESIL",
                     "RESIL",
                     "RESIL",
                     "RESIL",
                     "SE",
                     "LOT",
                     "LOT",
                     "SC",
                     "STS",
                     "STS",
                     "BU",
                     "BU",
                     "CS",
                     "SE",
                     "SE",
                     "LOT",
                     "SE",
                     "LOT",
                     "SC",
                     "STS",
                     "SE",
                     "LOT",
                     "SC",
                     "BU",
                     "SE",
                     "SC",
                     "RESIL",
                     "SE",
                     "LOT",
                     "SC",
                     "STS",
                     "BU",
                     "CS",
                     "PSS",
                     "PSS",
                     "RSQ",
                     "ind_x1_m1_y1",
                     "ind_x1_m2_y1",
                     "ind_x1_m3_y1",
                     "ind_x1_m4_y1",
                     "ind_x1_m5_y1",
                     "ind_x1_m6_y1",
                     "ind_x1_y1",
                     "tot_x1_y1",
                     "ind_x2_m2_y1",
                     "ind_x2_m4_y1",
                     "ind_x2_m5_y1",
                     "ind_x2_y1",
                     "tot_x2_y1"
                  ],
                  [
                     "~",
                     "~",
                     "~",
                     "~",
                     "~",
                     "~",
                     "~",
                     "~",
                     "~",
                     "~",
                     "~",
                     "~",
                     "~",
                     "~",
                     "~",
                     "~",
                     "~",
                     "~~",
                     "~~",
                     "~~",
                     "~~",
                     "~~",
                     "~~",
                     "~~",
                     "~~",
                     "~~",
                     "~~",
                     "~~",
                     "~~",
                     "~",
                     "~~",
                     "~~",
                     "~~",
                     "~~",
                     "~~",
                     "~~",
                     "~~",
                     "~~",
                     "~~",
                     "~~",
                     ":=",
                     ":=",
                     ":=",
                     ":=",
                     ":=",
                     ":=",
                     ":=",
                     ":=",
                     ":=",
                     ":=",
                     ":=",
                     ":=",
                     ":="
                  ],
                  [
                     "SE",
                     "LOT",
                     "SC",
                     "STS",
                     "BU",
                     "CS",
                     "PSS",
                     "RSQ",
                     "PSS",
                     "PSS",
                     "RSQ",
                     "PSS",
                     "PSS",
                     "RSQ",
                     "PSS",
                     "RSQ",
                     "PSS",
                     "LOT",
                     "SC",
                     "SC",
                     "BU",
                     "BU",
                     "BU",
                     "BU",
                     "CS",
                     "CS",
                     "CS",
                     "CS",
                     "STS",
                     "STS",
                     "RESIL",
                     "SE",
                     "LOT",
                     "SC",
                     "STS",
                     "BU",
                     "CS",
                     "PSS",
                     "RSQ",
                     "RSQ",
                     "a11*b11",
                     "a21*b12",
                     "a31*b13",
                     "a41*b14",
                     "a51*b15",
                     "a61*b16",
                     "ind_x1_m1_y1+ind_x1_m2_y1+ind_x1_m3_y1+ind_x1_m4_y1+ind_x1_m5_y1+ind_x1_m6_y1",
                     "ind_x1_y1+c11",
                     "a22*b12",
                     "a42*b14",
                     "a52*b15",
                     "ind_x2_m2_y1+ind_x2_m4_y1+ind_x2_m5_y1",
                     "ind_x2_y1+c12"
                  ],
                  [
                     "b11",
                     "b12",
                     "b13",
                     "b14",
                     "b15",
                     "b16",
                     "c11",
                     "c12",
                     "a11",
                     "a21",
                     "a22",
                     "a31",
                     "a41",
                     "a42",
                     "a51",
                     "a52",
                     "a61",
                     "",
                     "",
                     "",
                     "",
                     "",
                     "",
                     "",
                     "",
                     "",
                     "",
                     "",
                     "",
                     "",
                     "",
                     "",
                     "",
                     "",
                     "",
                     "",
                     "",
                     "",
                     "",
                     "",
                     "ind_x1_m1_y1",
                     "ind_x1_m2_y1",
                     "ind_x1_m3_y1",
                     "ind_x1_m4_y1",
                     "ind_x1_m5_y1",
                     "ind_x1_m6_y1",
                     "ind_x1_y1",
                     "tot_x1_y1",
                     "ind_x2_m2_y1",
                     "ind_x2_m4_y1",
                     "ind_x2_m5_y1",
                     "ind_x2_y1",
                     "tot_x2_y1"
                  ],
                  [
                     1.094252462513950,
                     0.3346790926450942,
                     0.2486562263208575,
                     0.2458282236849655,
                     -0.5188610140686678,
                     0.3510459139536049,
                     -0.01629009057430049,
                     0.03976837988959805,
                     -0.2889799598059926,
                     -0.3344289726327629,
                     -0.09065194936596246,
                     -0.7204830134300183,
                     0.2506902467880842,
                     0.125184761706180,
                     0.3166587535688678,
                     0.1303008853013327,
                     -0.2959386210481213,
                     4.352664075796787,
                     6.956224068802897,
                     12.72509445671585,
                     -3.895699909248393,
                     -5.891897028935549,
                     -10.71048376251833,
                     5.147616587985159,
                     4.513827982582299,
                     4.127002109752082,
                     8.687087447582286,
                     -12.17665853077490,
                     -1.759133021667806,
                     -0.1887336200595931,
                     44.75738904733983,
                     10.82005054672617,
                     18.46568675098168,
                     56.11256163006629,
                     16.02368424723392,
                     17.80486076137101,
                     22.07852342559010,
                     36.25264852071006,
                     15.11191479289941,
                     53.22940591715977,
                     -0.3162170326348899,
                     -0.1119263851149641,
                     -0.1791525872477881,
                     0.06162673806306037,
                     -0.1643018819904631,
                     -0.1038880437000073,
                     -0.8138591926250520,
                     -0.8301492831993526,
                     -0.03033931216030934,
                     0.03077394760265593,
                     -0.06760804948149464,
                     -0.06717341403914805,
                     -0.02740503414954999
                  ],
                  [
                     0.1347271969769783,
                     0.1115152187431051,
                     0.06079501750435649,
                     0.09857946834762163,
                     0.1213813524744983,
                     0.1028890205266908,
                     0.07746482315002826,
                     0.05802640028494039,
                     0.03720758686964589,
                     0.04807048023807441,
                     0.02841759799654651,
                     0.07275227465231190,
                     0.04255999681796515,
                     0.03460150656985150,
                     0.04598223948000390,
                     0.02814238937102629,
                     0.05129557414506120,
                     0.8508015824624978,
                     1.498178476888541,
                     2.342768119472485,
                     0.8638705258847663,
                     1.226175342105178,
                     2.147472197452247,
                     1.043629731753811,
                     1.047327704847025,
                     1.268902380626737,
                     2.257392836552611,
                     1.594622474280252,
                     0.6652029153165999,
                     0.08662942522721775,
                     3.616003037630366,
                     0.7987679263540992,
                     1.521042162393865,
                     4.607306475988577,
                     1.461464739847886,
                     1.501633411522608,
                     2.022909298476783,
                     0.0,
                     0.0,
                     0.0,
                     0.05515343136297109,
                     0.04068061822329776,
                     0.04816717290532545,
                     0.02624113177260011,
                     0.04590573730357918,
                     0.03542730827448923,
                     0.1002003749224899,
                     0.1107351382420116,
                     0.01359049918769625,
                     0.01643001141354137,
                     0.02225459999614618,
                     0.02520784661327385,
                     0.05710101444670469
                  ],
                  [
                     8.121986407101843,
                     3.001196575833173,
                     4.090075741865510,
                     2.493706121624630,
                     -4.274635300160115,
                     3.411888966933443,
                     -0.2102901667089722,
                     0.6853497665599491,
                     -7.766694486756509,
                     -6.957054952987076,
                     -3.189993375829268,
                     -9.903236934834764,
                     5.890278795374919,
                     3.617899164403849,
                     6.886544830131030,
                     4.630057653721563,
                     -5.769281774899768,
                     5.115956723069032,
                     4.643121080773886,
                     5.431649146557928,
                     -4.509587713110667,
                     -4.805101543487210,
                     -4.987484250192018,
                     4.932416575881404,
                     4.309852553018827,
                     3.252418919502438,
                     3.848283429856548,
                     -7.636076078929559,
                     -2.644505881082250,
                     -2.178631793580175,
                     12.37758613075452,
                     13.54592515514897,
                     12.14015443327342,
                     12.17903821299979,
                     10.96412647553968,
                     11.85699560541707,
                     10.91424288880122,
                     "",
                     "",
                     "",
                     -5.733406332487803,
                     -2.751344251962817,
                     -3.719391785769113,
                     2.348478663081462,
                     -3.579114325164162,
                     -2.932428365572887,
                     -8.122316840177632,
                     -7.496710586887621,
                     -2.232391300812270,
                     1.873032636927598,
                     -3.037935954508385,
                     -2.664781925631686,
                     -0.4799395319872735
                  ],
                  [
                     4.440892098500626e-16,
                     0.002689208994092418,
                     4.312323418242947e-05,
                     0.01264171616804743,
                     1.914504160915875e-05,
                     0.000645143857803010,
                     0.8334412095355057,
                     0.4931232346597569,
                     7.993605777301127e-15,
                     3.474553977866890e-12,
                     0.001422760548291713,
                     0.0,
                     3.855446184530820e-09,
                     0.0002970040589442835,
                     5.716316309190006e-12,
                     3.655639331689997e-06,
                     7.961009629298132e-09,
                     3.121546321427360e-07,
                     3.431850930324387e-06,
                     5.583562057154268e-08,
                     6.495373495729595e-06,
                     1.546729841983563e-06,
                     6.117060471488855e-07,
                     8.121847130393434e-07,
                     1.633634303099818e-05,
                     0.001144272370552146,
                     0.0001189483872929831,
                     2.242650509742816e-14,
                     0.008181028501158760,
                     0.02935903234558257,
                     0.0,
                     0.0,
                     0.0,
                     0.0,
                     0.0,
                     0.0,
                     0.0,
                     "",
                     "",
                     "",
                     9.843343695692397e-09,
                     0.005935123531855879,
                     0.0001997030835334535,
                     0.01885027918333226,
                     0.0003447606332600550,
                     0.003363225003499615,
                     4.440892098500626e-16,
                     6.550315845288424e-14,
                     0.0255891122617280,
                     0.06106387832487514,
                     0.00238204574670120,
                     0.007703826206056252,
                     0.6312703903473236
                  ],
                  [
                     0.8062281715157777,
                     0.1228657900757503,
                     0.1231096666988586,
                     0.04930913865056426,
                     -0.7787781252919237,
                     0.1543934359014760,
                     -0.1768970333025365,
                     -0.07036685710789888,
                     -0.3660504503849220,
                     -0.4265252739347878,
                     -0.1444342045055649,
                     -0.8643295471139463,
                     0.1706862131782963,
                     0.05844527820644639,
                     0.2265196940541557,
                     0.07262337078182070,
                     -0.3972254845750254,
                     2.646837738448174,
                     3.935311124344098,
                     8.26288141169970,
                     -5.607443166743663,
                     -8.427314424033666,
                     -15.21943784720607,
                     3.160874981783378,
                     2.400499450410840,
                     1.709886789187426,
                     4.339854692280818,
                     -15.40194739131108,
                     -3.100792376064424,
                     -0.3584928468080664,
                     36.56774309285825,
                     9.252599779448028,
                     15.44937177588269,
                     47.46271261611666,
                     13.31713843600027,
                     14.54285402862936,
                     18.24321898883009,
                     36.25264852071006,
                     15.11191479289941,
                     53.22940591715977,
                     -0.4365321310025638,
                     -0.1996371145282556,
                     -0.2785726185422701,
                     0.01315592355934960,
                     -0.2692959427935857,
                     -0.1821959551745414,
                     -1.021093858610103,
                     -1.052249222646015,
                     -0.05730598969216771,
                     0.005013808672900708,
                     -0.1165160000430628,
                     -0.1171914432138892,
                     -0.1377488916892082
                  ],
                  [
                     1.352593792450030,
                     0.5536081775050379,
                     0.3616468548344481,
                     0.4365502258433650,
                     -0.2780382190136003,
                     0.5577058722076812,
                     0.1369410363300369,
                     0.1527714731007457,
                     -0.2140092207576149,
                     -0.2348981467466025,
                     -0.03518345468310657,
                     -0.5812806785460872,
                     0.3420792594555330,
                     0.1966220718244031,
                     0.4114626763049683,
                     0.1837048649883447,
                     -0.2002259047136647,
                     6.083627088966749,
                     9.736927690809139,
                     17.64332380732693,
                     -2.271842943013265,
                     -3.524066343567091,
                     -6.617380100951744,
                     7.260017179131752,
                     6.527328555943721,
                     6.602935019363365,
                     13.22391971190519,
                     -9.084508386816555,
                     -0.4350520458320530,
                     -0.008888178665269485,
                     50.77052247013660,
                     12.35240177334124,
                     21.34501236644970,
                     64.93406402052280,
                     18.96036173261117,
                     20.68737591154544,
                     26.32383025208433,
                     36.25264852071006,
                     15.11191479289941,
                     53.22940591715977,
                     -0.2094849201018832,
                     -0.03907074649407547,
                     -0.08600926456013806,
                     0.1180936207993362,
                     -0.08703986170615538,
                     -0.04135239862537658,
                     -0.6224292944742714,
                     -0.6148756254335196,
                     -0.006988866755943051,
                     0.06747309445117611,
                     -0.02995896514482871,
                     -0.02242527542745434,
                     0.08459441430359413
                  ],
                  [
                     1.094252462513950,
                     0.3346790926450942,
                     0.2486562263208575,
                     0.2458282236849655,
                     -0.5188610140686678,
                     0.3510459139536049,
                     -0.01629009057430049,
                     0.03976837988959805,
                     -0.2889799598059926,
                     -0.3344289726327629,
                     -0.09065194936596246,
                     -0.7204830134300183,
                     0.2506902467880842,
                     0.125184761706180,
                     0.3166587535688678,
                     0.1303008853013327,
                     -0.2959386210481213,
                     4.352664075796787,
                     6.956224068802897,
                     12.72509445671585,
                     -3.895699909248393,
                     -5.891897028935549,
                     -10.71048376251833,
                     5.147616587985159,
                     4.513827982582299,
                     4.127002109752082,
                     8.687087447582286,
                     -12.17665853077490,
                     -1.759133021667806,
                     -0.1887336200595931,
                     44.75738904733983,
                     10.82005054672617,
                     18.46568675098168,
                     56.11256163006629,
                     16.02368424723392,
                     17.80486076137101,
                     22.07852342559010,
                     36.25264852071006,
                     15.11191479289941,
                     53.22940591715977,
                     -0.3162170326348899,
                     -0.1119263851149641,
                     -0.1791525872477881,
                     0.06162673806306037,
                     -0.1643018819904631,
                     -0.1038880437000073,
                     -0.8138591926250520,
                     -0.8301492831993526,
                     -0.03033931216030934,
                     0.03077394760265593,
                     -0.06760804948149464,
                     -0.06717341403914805,
                     -0.02740503414954999
                  ],
                  [
                     0.3643695187887007,
                     0.1463289085951324,
                     0.1973058141842781,
                     0.09858325741312932,
                     -0.2255078122549547,
                     0.1578570108808369,
                     -0.008776722667466687,
                     0.02596287094256194,
                     -0.4675758761532641,
                     -0.4121081663633231,
                     -0.1353600209150701,
                     -0.4892063410604752,
                     0.3368021794783345,
                     0.2037956274030145,
                     0.3925453369949525,
                     0.1957274015930421,
                     -0.3545770069412886,
                     0.3079340927541277,
                     0.2823116954454094,
                     0.3953194978503925,
                     -0.2806735964458487,
                     -0.3249399619926261,
                     -0.3388517622300019,
                     0.3047584187992844,
                     0.2920420223131003,
                     0.2043934368497377,
                     0.2468079433318624,
                     -0.6141491058383494,
                     -0.1335988891396958,
                     -0.09538501369717321,
                     0.3583791673784951,
                     0.7813728000395074,
                     0.7734644819694558,
                     0.7136035768530947,
                     0.7978064601327569,
                     0.7547367387770939,
                     0.8742751461485574,
                     1.0,
                     0.3440121776641347,
                     1.0,
                     -0.170370396991170,
                     -0.06030333820708632,
                     -0.09652325542704870,
                     0.03320305595681563,
                     -0.08852204015661566,
                     -0.05597246644282559,
                     -0.4384884412679306,
                     -0.4472651639353973,
                     -0.01980708412791651,
                     0.02009083679594157,
                     -0.04413805813159386,
                     -0.04385430546356879,
                     -0.01789143452100685
                  ],
                  [
                     0.3643695187887007,
                     0.1463289085951324,
                     0.1973058141842781,
                     0.09858325741312932,
                     -0.2255078122549547,
                     0.1578570108808369,
                     -0.00145768104088580,
                     0.003558581404284209,
                     -0.07765728913488730,
                     -0.06844494051620975,
                     -0.01855301959392471,
                     -0.08124978257411411,
                     0.05593775377846050,
                     0.02793309459324524,
                     0.06519585010321750,
                     0.02682722928287750,
                     -0.05888988408716982,
                     0.3079340927541277,
                     0.2823116954454094,
                     0.3953194978503925,
                     -0.2806735964458487,
                     -0.3249399619926261,
                     -0.3388517622300019,
                     0.3047584187992844,
                     0.2920420223131003,
                     0.2043934368497377,
                     0.2468079433318624,
                     -0.6141491058383494,
                     -0.1335988891396958,
                     -0.09538501369717321,
                     0.3583791673784951,
                     0.7813728000395074,
                     0.7734644819694558,
                     0.7136035768530947,
                     0.7978064601327569,
                     0.7547367387770939,
                     0.8742751461485574,
                     36.25264852071006,
                     15.11191479289941,
                     53.22940591715977,
                     -0.02829594907251388,
                     -0.01001547344459573,
                     -0.01603105450308116,
                     0.005514525979854218,
                     -0.01470217352487854,
                     -0.009296181073119591,
                     -0.07282630563833468,
                     -0.07428398667922048,
                     -0.002714843108323108,
                     0.002753735454631186,
                     -0.006049749784443762,
                     -0.006010857438135685,
                     -0.002452276033851476
                  ]
               ],
               "error" : false,
               "errorMessage" : "",
               "expectedColumnCount" : 0,
               "expectedRowCount" : 0,
               "footnotes" : [],
               "messages" : [],
               "name" : "semEstimatesTable",
               "optionMustBe" : {},
               "optionMustContain" : {},
               "position" : 2,
               "rowNames" : {
                  "citations" : [],
                  "error" : false,
                  "errorMessage" : "",
                  "fields" : {},
                  "listType" : "string",
                  "messages" : [],
                  "name" : "",
                  "optionMustBe" : {},
                  "optionMustContain" : {},
                  "position" : 9999,
                  "rows" : [],
                  "title" : "rowNames",
                  "type" : "list"
               },
               "rowTitles" : {
                  "citations" : [],
                  "error" : false,
                  "errorMessage" : "",
                  "fields" : {},
                  "listType" : "string",
                  "messages" : [],
                  "name" : "",
                  "optionMustBe" : {},
                  "optionMustContain" : {},
                  "position" : 9999,
                  "rows" : [],
                  "title" : "rowTitles",
                  "type" : "list"
               },
               "showSpecifiedColumnsOnly" : true,
               "specifiedColumns" : [
                  "ci.lower",
                  "ci.upper",
                  "est",
                  "group",
                  "label",
                  "lhs",
                  "op",
                  "pvalue",
                  "rhs",
                  "se",
                  "std.all",
                  "std.lv",
                  "std.nox",
                  "z"
               ],
               "status" : "complete",
               "title" : "Parameter Estimates",
               "transposeTable" : false,
               "transposeWithOvertitle" : false,
               "type" : "table"
            },
            "semFitTable" : {
               "citations" : [
                  "Rosseel, Y. (2012). lavaan: An R Package for Structural Equation Modeling. Journal of Statistical Software, 48(2), 1-36. URL http://www.jstatsoft.org/v48/i02/"
               ],
               "colCombines" : {
                  "citations" : [],
                  "error" : false,
                  "errorMessage" : "",
                  "fields" : {},
                  "listType" : "bool",
                  "messages" : [],
                  "name" : "",
                  "optionMustBe" : {},
                  "optionMustContain" : {},
                  "position" : 9999,
                  "rows" : [],
                  "title" : "",
                  "type" : "list"
               },
               "colFormats" : {
                  "citations" : [],
                  "error" : false,
                  "errorMessage" : "",
                  "fields" : {
                     "AIC" : "sf:4;dp:3",
                     "BIC" : "sf:4;dp:3",
                     "Chisq" : "sf:4;dp:3",
                     "Df" : "sf:4;dp:3",
                     "PrChisq" : "sf:4;dp:3"
                  },
                  "listType" : "string",
                  "messages" : [],
                  "name" : "",
                  "optionMustBe" : {},
                  "optionMustContain" : {},
                  "position" : 9999,
                  "rows" : [],
                  "title" : "colFormats",
                  "type" : "list"
               },
               "colNames" : {
                  "citations" : [],
                  "error" : false,
                  "errorMessage" : "",
                  "fields" : {},
                  "listType" : "string",
                  "messages" : [],
                  "name" : "",
                  "optionMustBe" : {},
                  "optionMustContain" : {},
                  "position" : 9999,
                  "rows" : [
                     "Model",
                     "Df",
                     "AIC",
                     "BIC",
                     "Chisq",
                     "PrChisq",
                     "ChisqDiff",
                     "DfDiff"
                  ],
                  "title" : "colNames",
                  "type" : "list"
               },
               "colOvertitles" : {
                  "citations" : [],
                  "error" : false,
                  "errorMessage" : "",
                  "fields" : {},
                  "listType" : "string",
                  "messages" : [],
                  "name" : "",
                  "optionMustBe" : {},
                  "optionMustContain" : {},
                  "position" : 9999,
                  "rows" : [],
                  "title" : "colOvertitles",
                  "type" : "list"
               },
               "colRowCombinations" : [],
               "colTitles" : {
                  "citations" : [],
                  "error" : false,
                  "errorMessage" : "",
                  "fields" : {
                     "AIC" : "AIC",
                     "BIC" : "BIC",
                     "Chisq" : "&#967;&sup2;",
                     "Df" : "df",
                     "Model" : "",
                     "PrChisq" : "p"
                  },
                  "listType" : "string",
                  "messages" : [],
                  "name" : "",
                  "optionMustBe" : {},
                  "optionMustContain" : {},
                  "position" : 9999,
                  "rows" : [],
                  "title" : "colTitles",
                  "type" : "list"
               },
               "colTypes" : {
                  "citations" : [],
                  "error" : false,
                  "errorMessage" : "",
                  "fields" : {
                     "AIC" : "number",
                     "BIC" : "number",
                     "Chisq" : "number",
                     "Df" : "number",
                     "Model" : "string",
                     "PrChisq" : "number"
                  },
                  "listType" : "string",
                  "messages" : [],
                  "name" : "",
                  "optionMustBe" : {},
                  "optionMustContain" : {},
                  "position" : 9999,
                  "rows" : [],
                  "title" : "colTypes",
                  "type" : "list"
               },
               "data" : [
                  [ "Model" ],
                  [ 5.0 ],
                  [ 13248.23238546254 ],
                  [ 13388.23391720874 ],
                  [ 8.883577438317847 ],
                  [ 0.1137989432594696 ],
                  [ 8.883577438317847 ],
                  [ 5 ]
               ],
               "error" : false,
               "errorMessage" : "",
               "expectedColumnCount" : 0,
               "expectedRowCount" : 0,
               "footnotes" : [],
               "messages" : [],
               "name" : "semFitTable",
               "optionMustBe" : {},
               "optionMustContain" : {},
               "position" : 1,
               "rowNames" : {
                  "citations" : [],
                  "error" : false,
                  "errorMessage" : "",
                  "fields" : {},
                  "listType" : "string",
                  "messages" : [],
                  "name" : "",
                  "optionMustBe" : {},
                  "optionMustContain" : {},
                  "position" : 9999,
                  "rows" : [ "Model" ],
                  "title" : "rowNames",
                  "type" : "list"
               },
               "rowTitles" : {
                  "citations" : [],
                  "error" : false,
                  "errorMessage" : "",
                  "fields" : {},
                  "listType" : "string",
                  "messages" : [],
                  "name" : "",
                  "optionMustBe" : {},
                  "optionMustContain" : {},
                  "position" : 9999,
                  "rows" : [],
                  "title" : "rowTitles",
                  "type" : "list"
               },
               "showSpecifiedColumnsOnly" : true,
               "specifiedColumns" : [ "AIC", "BIC", "Chisq", "Df", "Model", "PrChisq" ],
               "status" : "complete",
               "title" : "Chi Square Test Statistic (unscaled)",
               "transposeTable" : false,
               "transposeWithOvertitle" : false,
               "type" : "table"
            },
            "semModIndicesTable" : {
               "citations" : [],
               "colCombines" : {
                  "citations" : [],
                  "error" : false,
                  "errorMessage" : "",
                  "fields" : {},
                  "listType" : "bool",
                  "messages" : [],
                  "name" : "",
                  "optionMustBe" : {},
                  "optionMustContain" : {},
                  "position" : 9999,
                  "rows" : [],
                  "title" : "",
                  "type" : "list"
               },
               "colFormats" : {
                  "citations" : [],
                  "error" : false,
                  "errorMessage" : "",
                  "fields" : {
                     "epc" : "sf:4;dp:3",
                     "mi" : "sf:4;dp:3",
                     "sepc.all" : "sf:4;dp:3",
                     "sepc.lv" : "sf:4;dp:3",
                     "sepc.nox" : "sf:4;dp:3"
                  },
                  "listType" : "string",
                  "messages" : [],
                  "name" : "",
                  "optionMustBe" : {},
                  "optionMustContain" : {},
                  "position" : 9999,
                  "rows" : [],
                  "title" : "colFormats",
                  "type" : "list"
               },
               "colNames" : {
                  "citations" : [],
                  "error" : false,
                  "errorMessage" : "",
                  "fields" : {},
                  "listType" : "string",
                  "messages" : [],
                  "name" : "",
                  "optionMustBe" : {},
                  "optionMustContain" : {},
                  "position" : 9999,
                  "rows" : [ "lhs", "op", "rhs", "mi", "epc", "sepc.lv", "sepc.all", "sepc.nox" ],
                  "title" : "colNames",
                  "type" : "list"
               },
               "colOvertitles" : {
                  "citations" : [],
                  "error" : false,
                  "errorMessage" : "",
                  "fields" : {},
                  "listType" : "string",
                  "messages" : [],
                  "name" : "",
                  "optionMustBe" : {},
                  "optionMustContain" : {},
                  "position" : 9999,
                  "rows" : [],
                  "title" : "colOvertitles",
                  "type" : "list"
               },
               "colRowCombinations" : [],
               "colTitles" : {
                  "citations" : [],
                  "error" : false,
                  "errorMessage" : "",
                  "fields" : {
                     "epc" : "epc",
                     "lhs" : "",
                     "mi" : "mi",
                     "op" : "",
                     "rhs" : "",
                     "sepc.all" : "sepc (all)",
                     "sepc.lv" : "sepc (lv)",
                     "sepc.nox" : "sepc (nox)"
                  },
                  "listType" : "string",
                  "messages" : [],
                  "name" : "",
                  "optionMustBe" : {},
                  "optionMustContain" : {},
                  "position" : 9999,
                  "rows" : [],
                  "title" : "colTitles",
                  "type" : "list"
               },
               "colTypes" : {
                  "citations" : [],
                  "error" : false,
                  "errorMessage" : "",
                  "fields" : {
                     "epc" : "number",
                     "lhs" : "string",
                     "mi" : "number",
                     "op" : "string",
                     "rhs" : "string",
                     "sepc.all" : "number",
                     "sepc.lv" : "number",
                     "sepc.nox" : "number"
                  },
                  "listType" : "string",
                  "messages" : [],
                  "name" : "",
                  "optionMustBe" : {},
                  "optionMustContain" : {},
                  "position" : 9999,
                  "rows" : [],
                  "title" : "colTypes",
                  "type" : "list"
               },
               "data" : [
                  [
                     "SE",
                     "SE",
                     "SE",
                     "SE",
                     "SE",
                     "SE",
                     "RSQ",
                     "PSS",
                     "RSQ",
                     "PSS",
                     "RSQ",
                     "RSQ",
                     "PSS",
                     "PSS",
                     "SC",
                     "SC",
                     "SC",
                     "SC",
                     "SC",
                     "SC",
                     "RSQ",
                     "PSS",
                     "RSQ",
                     "PSS",
                     "RSQ",
                     "PSS",
                     "STS",
                     "LOT",
                     "LOT",
                     "LOT",
                     "LOT",
                     "LOT",
                     "LOT",
                     "STS",
                     "CS",
                     "STS",
                     "STS",
                     "CS",
                     "CS",
                     "STS",
                     "STS",
                     "STS",
                     "CS",
                     "CS",
                     "CS",
                     "CS",
                     "RSQ",
                     "PSS",
                     "PSS",
                     "PSS",
                     "RSQ"
                  ],
                  [
                     "~",
                     "~",
                     "~",
                     "~",
                     "~",
                     "~",
                     "~",
                     "~",
                     "~",
                     "~",
                     "~",
                     "~",
                     "~",
                     "~",
                     "~",
                     "~~",
                     "~",
                     "~",
                     "~",
                     "~",
                     "~",
                     "~",
                     "~",
                     "~",
                     "~",
                     "~",
                     "~",
                     "~~",
                     "~",
                     "~",
                     "~",
                     "~",
                     "~",
                     "~",
                     "~",
                     "~~",
                     "~",
                     "~",
                     "~",
                     "~",
                     "~",
                     "~",
                     "~",
                     "~",
                     "~",
                     "~",
                     "~~",
                     "~~",
                     "~~",
                     "~",
                     "~"
                  ],
                  [
                     "SC",
                     "RESIL",
                     "LOT",
                     "BU",
                     "RSQ",
                     "STS",
                     "SE",
                     "SE",
                     "RESIL",
                     "RESIL",
                     "LOT",
                     "SC",
                     "LOT",
                     "SC",
                     "RESIL",
                     "STS",
                     "RSQ",
                     "LOT",
                     "BU",
                     "SE",
                     "BU",
                     "BU",
                     "CS",
                     "CS",
                     "STS",
                     "STS",
                     "SC",
                     "STS",
                     "STS",
                     "BU",
                     "SE",
                     "SC",
                     "RESIL",
                     "LOT",
                     "SE",
                     "CS",
                     "CS",
                     "SC",
                     "STS",
                     "BU",
                     "SE",
                     "RESIL",
                     "RESIL",
                     "BU",
                     "LOT",
                     "RSQ",
                     "RSQ",
                     "RSQ",
                     "PSS",
                     "RSQ",
                     "PSS"
                  ],
                  [
                     4.475305933483895,
                     4.458607460993468,
                     4.447570840358056,
                     4.446995013176998,
                     4.446044988241731,
                     4.445853148503233,
                     4.049163838078793,
                     3.242636940934213,
                     3.088727360092726,
                     2.463370079493412,
                     2.235310120300755,
                     2.172668230341101,
                     1.952089558944333,
                     1.873130714991529,
                     1.767616651721484,
                     1.760279302215928,
                     1.760245681696130,
                     1.759962970616402,
                     1.759776047712355,
                     1.748205748977305,
                     1.201554392982908,
                     1.167257452231848,
                     0.6447042929834371,
                     0.5556929632116104,
                     0.5122263207127963,
                     0.1812769718534007,
                     0.1045906740498794,
                     0.07263618882262861,
                     0.07262605543227850,
                     0.07246783268362311,
                     0.07244325747888850,
                     0.07221394116519565,
                     0.07154991819128979,
                     0.03550879514235483,
                     0.01916186427589934,
                     0.01914220769577455,
                     0.01564032135249566,
                     0.01504511658870672,
                     0.01501460249790010,
                     0.01399904227788437,
                     0.01232526531378196,
                     0.007692983441807704,
                     0.006840585614296770,
                     0.006139726513702565,
                     0.003427057409461344,
                     0.003416954311041824,
                     3.713100891550739e-29,
                     4.498540209443539e-31,
                     4.416698648124537e-31,
                     9.458687601041335e-32,
                     1.300232876204915e-32
                  ],
                  [
                     2.223721634834471,
                     1.575748948408189,
                     0.5777687967470682,
                     -0.4019349287167081,
                     -0.05236688250151783,
                     -0.4183077237353974,
                     -0.1777262436624848,
                     0.3414323907210775,
                     -0.06310236564037595,
                     0.1207301817947554,
                     -0.1609609749120927,
                     -0.05427596787166094,
                     0.3372117286192955,
                     0.1122541823371859,
                     3.487954711761890,
                     9.923820743393197,
                     -0.07752894103305460,
                     0.8551687570673909,
                     -0.8605029744418807,
                     -5.621933583613766,
                     0.1017745969025696,
                     -0.2371825430272779,
                     -0.05557266420103926,
                     0.1149094139886587,
                     0.1609521071204182,
                     -0.1366462378601015,
                     0.02053748250210762,
                     -0.2509593559912060,
                     -0.01566068364706955,
                     -0.04869600255218851,
                     0.1424712290881764,
                     0.08274194815334802,
                     0.1768065210742988,
                     -0.009736990469781409,
                     0.08030997464645878,
                     -0.1412034481011259,
                     -0.005909861894973928,
                     0.04046189161261880,
                     -0.007628771258969414,
                     0.009614738046115137,
                     -0.01932908475154292,
                     -0.003292590686746975,
                     0.04986182095226238,
                     -0.01264017870361761,
                     -0.02313352901504345,
                     0.002094006053933203,
                     3.713100891550739e-29,
                     4.498540209443539e-31,
                     4.416698648124537e-31,
                     -2.097139296268981e-17,
                     9.789550510515602e-18
                  ],
                  [
                     2.223721634834471,
                     1.575748948408189,
                     0.5777687967470682,
                     -0.4019349287167081,
                     -0.05236688250151783,
                     -0.4183077237353974,
                     -0.1777262436624848,
                     0.3414323907210775,
                     -0.06310236564037595,
                     0.1207301817947554,
                     -0.1609609749120927,
                     -0.05427596787166094,
                     0.3372117286192955,
                     0.1122541823371859,
                     3.487954711761890,
                     9.923820743393197,
                     -0.07752894103305460,
                     0.8551687570673909,
                     -0.8605029744418807,
                     -5.621933583613766,
                     0.1017745969025696,
                     -0.2371825430272779,
                     -0.05557266420103926,
                     0.1149094139886587,
                     0.1609521071204182,
                     -0.1366462378601015,
                     0.02053748250210762,
                     -0.2509593559912060,
                     -0.01566068364706955,
                     -0.04869600255218851,
                     0.1424712290881764,
                     0.08274194815334802,
                     0.1768065210742988,
                     -0.009736990469781409,
                     0.08030997464645878,
                     -0.1412034481011259,
                     -0.005909861894973928,
                     0.04046189161261880,
                     -0.007628771258969414,
                     0.009614738046115137,
                     -0.01932908475154292,
                     -0.003292590686746975,
                     0.04986182095226238,
                     -0.01264017870361761,
                     -0.02313352901504345,
                     0.002094006053933203,
                     0.0,
                     4.498540209443539e-31,
                     0.0,
                     -2.097139296268981e-17,
                     9.789550510515602e-18
                  ],
                  [
                     5.299030994525857,
                     4.73219377084980,
                     0.7586319470468047,
                     -0.5246163165204943,
                     -0.1026708197701886,
                     -0.5037821763581694,
                     -0.09064863161842436,
                     0.2110184112978048,
                     -0.09665644659523781,
                     0.2240820031580193,
                     -0.1077971623303913,
                     -0.06596799822103064,
                     0.2736499326306621,
                     0.1653233508484315,
                     4.395722750444294,
                     0.3309540301139463,
                     -0.06378787330388430,
                     0.4712081914415834,
                     -0.4713270690352546,
                     -2.359226687369666,
                     0.06775402917351409,
                     -0.1913305836677865,
                     -0.03827774584620628,
                     0.09590620050239790,
                     0.09886743613066874,
                     -0.1017091966117033,
                     0.0406365032544750,
                     -0.01458946847772190,
                     -0.01436417168503059,
                     -0.04840634732344461,
                     0.1085050938360668,
                     0.1501636224598722,
                     0.4043865741567517,
                     -0.01061585246719731,
                     0.05946946653089486,
                     -0.007507219259358294,
                     -0.006626830518014204,
                     0.07139811970605342,
                     -0.006803400878639914,
                     0.01042021276927055,
                     -0.01604960600781165,
                     -0.008210437969732498,
                     0.1108838208066109,
                     -0.01221697859589762,
                     -0.02249279822236342,
                     0.003040134488005820,
                     0.0,
                     "",
                     0.0,
                     -2.541167062047248e-17,
                     8.078985193469591e-18
                  ],
                  [
                     5.299030994525857,
                     4.73219377084980,
                     0.7586319470468047,
                     -0.5246163165204943,
                     -0.01407249879279937,
                     -0.5037821763581694,
                     -0.09064863161842436,
                     0.2110184112978048,
                     -0.09665644659523781,
                     0.2240820031580193,
                     -0.1077971623303913,
                     -0.06596799822103064,
                     0.2736499326306621,
                     0.1653233508484315,
                     4.395722750444294,
                     0.3309540301139463,
                     -0.008743036941493212,
                     0.4712081914415834,
                     -0.4713270690352546,
                     -2.359226687369666,
                     0.06775402917351409,
                     -0.1913305836677865,
                     -0.03827774584620628,
                     0.09590620050239790,
                     0.09886743613066874,
                     -0.1017091966117033,
                     0.0406365032544750,
                     -0.01458946847772190,
                     -0.01436417168503059,
                     -0.04840634732344461,
                     0.1085050938360668,
                     0.1501636224598722,
                     0.4043865741567517,
                     -0.01061585246719731,
                     0.05946946653089486,
                     -0.007507219259358294,
                     -0.006626830518014204,
                     0.07139811970605342,
                     -0.006803400878639914,
                     0.01042021276927055,
                     -0.01604960600781165,
                     -0.008210437969732498,
                     0.1108838208066109,
                     -0.01221697859589762,
                     -0.02249279822236342,
                     0.0004166937500661881,
                     0.0,
                     4.498540209443539e-31,
                     0.0,
                     -3.483031546159408e-18,
                     1.341797387511267e-18
                  ]
               ],
               "error" : false,
               "errorMessage" : "",
               "expectedColumnCount" : 0,
               "expectedRowCount" : 0,
               "footnotes" : [],
               "messages" : [],
               "name" : "semModIndicesTable",
               "optionMustBe" : {
                  "outputModificationIndices" : true,
                  "outputModificationIndicesHideLowIndices" : false,
                  "outputModificationIndicesHideLowIndicesThreshold" : 10
               },
               "optionMustContain" : {},
               "position" : 6,
               "rowNames" : {
                  "citations" : [],
                  "error" : false,
                  "errorMessage" : "",
                  "fields" : {},
                  "listType" : "string",
                  "messages" : [],
                  "name" : "",
                  "optionMustBe" : {},
                  "optionMustContain" : {},
                  "position" : 9999,
                  "rows" : [],
                  "title" : "rowNames",
                  "type" : "list"
               },
               "rowTitles" : {
                  "citations" : [],
                  "error" : false,
                  "errorMessage" : "",
                  "fields" : {},
                  "listType" : "string",
                  "messages" : [],
                  "name" : "",
                  "optionMustBe" : {},
                  "optionMustContain" : {},
                  "position" : 9999,
                  "rows" : [],
                  "title" : "rowTitles",
                  "type" : "list"
               },
               "showSpecifiedColumnsOnly" : true,
               "specifiedColumns" : [ "epc", "lhs", "mi", "op", "rhs", "sepc.all", "sepc.lv", "sepc.nox" ],
               "status" : "complete",
               "title" : "Modification Indices",
               "transposeTable" : false,
               "transposeWithOvertitle" : false,
               "type" : "table"
            },
            "semResultsList" : {
               "citations" : [],
               "environmentName" : "state_159",
               "error" : false,
               "errorMessage" : "",
               "messages" : [],
               "name" : "semResultsList",
               "optionMustBe" : {},
               "optionMustContain" : {},
               "position" : 9999,
               "title" : "",
               "type" : "state"
            }
         },
         "data_order" : {
            "fitMeasures" : 4,
            "model" : 0,
            "rSquaredTable" : 5,
            "semCovCorCollection" : 6,
            "semEstimatesTable" : 3,
            "semFitTable" : 2,
            "semModIndicesTable" : 7,
            "semResultsList" : 1
         },
         "error" : false,
         "errorMessage" : "",
         "initCollapsed" : false,
         "messages" : [],
         "name" : "semContainer",
         "optionMustBe" : {
            "Data" : "raw",
            "SampleSize" : 0,
            "addScalingParameters" : true,
            "addThresholds" : true,
            "assumeFactorsUncorrelated" : false,
            "correlateDependentVariables" : true,
            "correlateExogenousLatents" : true,
            "emulation" : "none",
            "eq_intercepts" : false,
            "eq_loadings" : false,
            "eq_lvcovariances" : false,
            "eq_means" : false,
            "eq_regressions" : false,
            "eq_residualcovariances" : false,
            "eq_residuals" : false,
            "eq_thresholds" : false,
            "eq_variances" : false,
            "errorCalculation" : "bootstrap",
            "errorCalculationBootstrapSamples" : 1000,
            "estimator" : "automatic",
            "factorStandardisation" : "factorLoadings",
            "fixExogenousCovariates" : true,
            "fixLatentInterceptsToZero" : true,
            "fixManifestInterceptsToZero" : false,
            "groupingVariable" : "",
            "includeMeanStructure" : false,
            "model" : "# ---------------------------------\n# Mediation model generated by JASP\n# ---------------------------------\n\n# dependent regression\nRESIL ~ b11*SE + b12*LOT + b13*SC + b14*STS + b15*BU + b16*CS + c11*PSS + c12*RSQ\n\n# mediator regression\nSE ~ a11*PSS\nLOT ~ a21*PSS + a22*RSQ\nSC ~ a31*PSS\nSTS ~ a41*PSS + a42*RSQ\nBU ~ a51*PSS + a52*RSQ\nCS ~ a61*PSS\n\n# mediator residual covariance\nSE ~~ LOT\nSE ~~ SC\nLOT ~~ SC\nSE ~~ BU\nLOT ~~ BU\nSC ~~ BU\nSTS ~~ BU\nSE ~~ CS\nLOT ~~ CS\nSC ~~ CS\nBU ~~ CS\nSE ~~ STS\n\nSC ~ STS\n\n# effect decomposition\n# y1 ~ x1\nind_x1_m1_y1 := a11*b11\nind_x1_m2_y1 := a21*b12\nind_x1_m3_y1 := a31*b13\nind_x1_m4_y1 := a41*b14\nind_x1_m5_y1 := a51*b15\nind_x1_m6_y1 := a61*b16\nind_x1_y1 := ind_x1_m1_y1 + ind_x1_m2_y1 + ind_x1_m3_y1 + ind_x1_m4_y1 + ind_x1_m5_y1 + ind_x1_m6_y1\ntot_x1_y1 := ind_x1_y1 + c11\n\n# y1 ~ x2\nind_x2_m2_y1 := a22*b12\nind_x2_m4_y1 := a42*b14\nind_x2_m5_y1 := a52*b15\nind_x2_y1 := ind_x2_m2_y1 + ind_x2_m4_y1 + ind_x2_m5_y1\ntot_x2_y1 := ind_x2_y1 + c12",
            "omitResidualSingleIndicator" : true,
            "residualVariances" : true
         },
         "optionMustContain" : {},
         "order_increment" : 8,
         "position" : 9999,
         "title" : "",
         "type" : "container"
      }
   },
   "data_order" : {
      "semContainer" : 0
   },
   "error" : false,
   "errorMessage" : "",
   "initCollapsed" : false,
   "messages" : [],
   "name" : "",
   "optionMustBe" : {},
   "optionMustContain" : {},
   "options" : {
      ".meta" : {},
      "Data" : "raw",
      "SampleSize" : 0,
      "addPathDiagram" : false,
      "addScalingParameters" : true,
      "addThresholds" : true,
      "assumeFactorsUncorrelated" : false,
      "correlateDependentVariables" : true,
      "correlateExogenousLatents" : true,
      "emulation" : "none",
      "eq_intercepts" : false,
      "eq_loadings" : false,
      "eq_lvcovariances" : false,
      "eq_means" : false,
      "eq_regressions" : false,
      "eq_residualcovariances" : false,
      "eq_residuals" : false,
      "eq_thresholds" : false,
      "eq_variances" : false,
      "errorCalculation" : "bootstrap",
      "errorCalculationBootstrapSamples" : 1000,
      "estimator" : "automatic",
      "factorStandardisation" : "factorLoadings",
      "fixExogenousCovariates" : true,
      "fixLatentInterceptsToZero" : true,
      "fixManifestInterceptsToZero" : false,
      "groupingVariable" : "",
      "includeMeanStructure" : false,
      "model" : "# ---------------------------------\n# Mediation model generated by JASP\n# ---------------------------------\n\n# dependent regression\nRESIL ~ b11*SE + b12*LOT + b13*SC + b14*STS + b15*BU + b16*CS + c11*PSS + c12*RSQ\n\n# mediator regression\nSE ~ a11*PSS\nLOT ~ a21*PSS + a22*RSQ\nSC ~ a31*PSS\nSTS ~ a41*PSS + a42*RSQ\nBU ~ a51*PSS + a52*RSQ\nCS ~ a61*PSS\n\n# mediator residual covariance\nSE ~~ LOT\nSE ~~ SC\nLOT ~~ SC\nSE ~~ BU\nLOT ~~ BU\nSC ~~ BU\nSTS ~~ BU\nSE ~~ CS\nLOT ~~ CS\nSC ~~ CS\nBU ~~ CS\nSE ~~ STS\n\nSC ~ STS\n\n# effect decomposition\n# y1 ~ x1\nind_x1_m1_y1 := a11*b11\nind_x1_m2_y1 := a21*b12\nind_x1_m3_y1 := a31*b13\nind_x1_m4_y1 := a41*b14\nind_x1_m5_y1 := a51*b15\nind_x1_m6_y1 := a61*b16\nind_x1_y1 := ind_x1_m1_y1 + ind_x1_m2_y1 + ind_x1_m3_y1 + ind_x1_m4_y1 + ind_x1_m5_y1 + ind_x1_m6_y1\ntot_x1_y1 := ind_x1_y1 + c11\n\n# y1 ~ x2\nind_x2_m2_y1 := a22*b12\nind_x2_m4_y1 := a42*b14\nind_x2_m5_y1 := a52*b15\nind_x2_y1 := ind_x2_m2_y1 + ind_x2_m4_y1 + ind_x2_m5_y1\ntot_x2_y1 := ind_x2_y1 + c12",
      "omitResidualSingleIndicator" : true,
      "outputAdditionalFitMeasures" : true,
      "outputFittedCovarianceCorrelations" : true,
      "outputMardiasCoefficients" : false,
      "outputModificationIndices" : true,
      "outputModificationIndicesHideLowIndices" : false,
      "outputModificationIndicesHideLowIndicesThreshold" : 10,
      "outputObservedCovarianceCorrelations" : true,
      "outputRSquared" : true,
      "outputResidualCovarianceCorrelations" : true,
      "outputpathdiagramstandardizedparameter" : false,
      "plotHeight" : 320,
      "plotWidth" : 480,
      "residualVariances" : true
   },
   "order_increment" : 1,
   "position" : 9999,
   "relativePathKeep" : "resources/36/state",
   "title" : "SEM. New Model 9. Best fit for parallel mediation",
   "type" : "results"
}
