# Supplementary material for: Individual factors in the relationship between stress and resilience in mental health psychology practitioners during the COVID-19 pandemic
Source: J Health Psychol. 2021 Dec 7;27(11):2613–31. doi: 10.1177/13591053211059393 (PMC9483698; doi:10.1177/13591053211059393)
Supplement: sj-txt-6-hpq-10.1177_13591053211059393 – Supplemental material for Individual factors in the relationship between stress and resilience in mental health psychology practitioners during the COVID-19 pandemic [file sj-txt-6-hpq-10.1177_13591053211059393.txt]

ID	Gender	Age	SE	LOT	RSQ	PSS	AV	AP	SC	CS	BU	STS	RESIL	WE
1	1	45	34	27	22	2	18	41	57	49	14	13	82	2
2	1	64	38	28	22	4	20	41	50	47	16	16	84	30
3	1	55	39	26	37	13	22	44	45	48	14	19	89	1
4	2	53	29	7	36	9	28	22	20	40	32	16	44	18
6	1	53	29	23	33	18	16	27	44	50	18	13	68	3
7	1	68	24	24	26	16	16	29	54	36	21	27	68	19
8	1	72	28	26	34	8	22	33	37	39	15	20	68	25
9	1	42	35	22	25	6	19	33	45	42	20	18	78	8
10	1	64	28	15	31	20	23	28	30	38	26	20	57	10
11	2	63	31	28	22	7	12	24	42	45	14	23	75	12
12	1	72	38	25	44	6	15	31	55	45	14	11	91	30
13	1	65	27	18	31	15	21	30	37	35	23	22	65	20
14	1	54	29	19	25	14	21	32	39	37	24	19	64	20
15	1	48	30	24	33	23	22	37	36	36	25	23	69	19
16	1	76	30	23	40	13	23	37	46	40	21	24	71	25
17	1	70	32	20	35	10	23	28	46	47	24	22	74	7
18	1	78	32	29	25	3	20	37	60	49	10	15	88	30
19	1	NA	34	29	25	9	18	26	47	45	18	22	87	6
20	1	70	38	30	15	2	15	37	53	50	12	11	74	15
21	1	66	30	24	31	17	23	41	54	36	22	21	69	12
22	2	64	38	29	28	7	19	41	58	48	17	17	84	10
23	1	NA	30	13	33	16	26	31	32	37	22	19	50	20
24	1	44	28	17	36	15	19	46	34	48	17	24	70	1.5
25	2	NA	33	27	27	8	22	38	45	47	16	19	76	32
26	1	63	39	27	24	19	17	36	57	50	11	13	96	23
27	1	57	34	29	27	6	16	41	49	48	11	13	89	15
28	1	55	33	25	39	11	25	35	45	40	21	23	75	11
29	1	70	29	17	24	10	21	34	33	40	24	24	71	18
30	1	52	33	26	20	7	20	35	40	43	15	16	80	13
31	1	47	35	27	35	12	22	39	46	41	16	16	77	2
32	1	68	39	28	23	8	17	36	55	48	13	19	97	10
33	1	64	31	26	36	15	18	43	46	37	19	18	72	30
34	1	53	29	17	36	16	21	29	28	37	20	24	61	5
35	1	54	33	29	26	8	16	29	41	45	15	18	72	1
36	1	50	33	29	22	10	19	38	51	49	11	13	91	7
37	1	61	29	27	28	7	22	40	47	39	19	22	76	14
38	1	56	39	30	33	4	17	48	44	50	13	17	95	11
39	1	54	30	29	33	8	15	26	39	48	16	21	71	5
40	1	57	38	29	35	16	29	36	44	42	21	21	84	23
41	1	57	30	24	27	16	16	34	49	49	15	22	88	12
42	1	67	35	30	30	9	22	45	51	48	12	19	90	16
43	1	61	31	17	36	23	25	43	41	49	22	32	72	5
44	2	64	35	25	33	9	16	35	55	44	17	16	70	12
45	1	63	31	29	30	16	23	35	36	46	19	24	75	9
46	1	70	36	30	30	6	15	28	44	44	13	11	88	10
47	1	51	30	23	25	10	20	35	56	36	21	17	67	7
48	1	40	32	30	24	6	18	32	48	40	16	15	91	2
49	1	61	30	19	38	13	20	42	46	45	19	22	74	6
50	1	56	37	26	27	12	15	26	52	40	16	21	72	7
51	1	74	38	26	15	1	14	30	57	50	10	10	92	18
52	1	44	35	30	31	9	18	43	50	48	11	16	85	3
53	2	45	31	29	20	13	16	35	41	39	20	14	80	10
54	1	55	34	28	19	7	14	31	55	47	16	20	80	7
55	1	41	32	19	34	15	21	38	50	41	19	27	75	11
56	1	56	29	16	27	19	18	35	55	44	21	15	55	6
57	1	36	30	15	37	27	25	25	28	37	27	27	50	10
58	1	65	37	28	26	7	21	36	47	49	15	21	90	33
59	1	25	30	15	45	20	25	29	35	40	29	28	52	1
60	1	33	35	21	42	15	17	24	40	40	22	23	75	1
61	2	54	30	24	24	10	20	44	39	43	18	11	77	4
62	1	36	33	21	30	14	22	37	44	43	23	24	80	8
63	1	32	29	30	32	17	22	40	46	43	15	17	73	2.5
64	1	56	30	23	29	14	23	35	34	50	28	20	62	8
65	1	57	37	26	34	14	15	36	52	45	17	14	65	2
66	1	28	30	15	41	22	24	35	26	40	21	19	68	0.5
67	1	27	32	24	29	26	22	36	28	47	18	19	61	1
68	1	25	30	27	34	18	29	43	40	43	29	24	64	1.5
69	1	29	27	16	36	24	29	33	30	41	27	29	61	1
70	1	29	36	23	29	3	22	31	55	42	21	22	76	5
71	3	34	30	11	35	17	18	26	26	44	23	20	50	6
72	1	65	34	23	20	11	20	33	35	46	18	23	77	20
73	3	36	23	9	42	28	31	29	31	36	23	25	43	2
74	2	44	30	28	33	16	23	33	50	44	22	28	72	8
75	1	39	30	17	31	19	23	47	39	34	27	21	71	2.5
76	1	63	29	30	31	18	22	33	42	46	18	24	62	2
77	1	40	36	19	27	13	19	32	38	40	20	16	74	11
78	1	34	30	20	34	16	21	33	37	43	21	24	82	2
79	1	33	34	27	39	13	26	37	45	36	22	24	71	2
80	1	31	26	21	37	20	27	30	36	44	26	27	62	8
81	1	50	30	18	41	18	26	33	26	45	21	27	55	10
82	1	32	31	25	37	16	21	41	43	43	20	25	83	6
83	1	47	37	28	27	18	19	46	36	41	20	17	83	21
84	1	52	29	25	30	9	19	38	51	40	24	17	66	27
85	1	69	38	23	28	9	19	40	55	48	14	16	90	42
86	3	40	29	19	37	15	29	32	39	37	29	25	50	6
87	2	73	34	28	28	6	17	24	48	38	18	14	74	13
88	2	54	36	24	29	11	26	25	51	43	19	18	70	10
89	1	62	32	24	26	9	14	22	38	48	19	18	64	8
90	1	49	30	16	37	15	16	28	31	35	27	14	59	21
91	1	44	29	25	37	18	21	31	35	38	25	21	58	12
92	1	57	36	24	37	0	19	37	56	49	17	14	78	26
93	1	69	30	27	28	9	23	37	41	42	22	23	71	21
94	1	60	33	27	24	8	26	35	48	45	17	14	77	6
95	1	51	30	15	35	21	16	27	30	34	23	22	67	1
96	2	62	32	26	19	5	19	32	39	48	17	16	83	14
97	1	36	37	26	34	6	22	44	40	46	18	18	76	7
98	1	NA	14	6	35	34	26	29	16	20	36	19	24	12
99	1	66	35	15	33	5	18	28	34	40	20	13	58	40
100	1	59	36	14	39	18	29	34	40	43	28	22	73	3
101	1	65	30	21	44	19	25	43	41	48	15	20	64	12
102	2	60	37	23	31	8	15	34	45	37	25	15	76	19
103	1	62	35	29	22	3	14	39	52	42	13	18	89	18
104	1	47	27	27	44	18	23	41	57	43	20	21	85	15
105	2	41	30	19	24	13	16	25	38	42	21	16	54	11
106	1	55	35	28	22	18	18	30	41	44	15	14	77	3
107	1	27	37	27	25	14	16	40	47	42	16	20	81	3
108	1	55	36	29	27	6	25	37	49	49	17	24	75	10
109	1	50	39	29	23	10	17	36	47	44	18	15	87	20
110	1	54	31	18	26	16	30	24	32	41	28	29	63	23
111	1	55	29	24	34	19	26	27	26	31	24	25	48	4
112	1	45	31	23	40	10	21	39	39	40	18	21	64	8
113	1	28	32	9	34	22	27	29	24	37	27	23	79	7
114	1	50	30	19	21	21	19	36	34	49	16	20	68	1
115	1	49	28	28	27	14	21	36	44	38	16	21	66	10
116	2	NA	40	30	20	7	16	39	51	48	11	11	94	30
117	1	63	31	27	33	7	19	25	41	46	17	20	73	4
118	1	45	32	30	42	26	21	46	40	46	21	28	78	10
119	1	55	30	18	30	23	20	40	45	44	19	19	70	18
120	1	46	30	25	28	14	23	42	30	49	19	22	71	5
121	1	65	30	26	32	19	20	36	54	40	19	26	78	23
122	1	68	38	30	27	8	21	37	48	41	20	19	79	27
123	1	58	39	30	26	1	13	30	40	47	13	15	91	13
124	1	70	30	25	32	11	28	30	29	33	25	23	59	18
125	2	61	31	13	32	15	24	37	36	49	15	13	54	22
126	1	63	33	30	26	6	14	32	49	48	15	18	79	13
127	1	53	33	30	20	3	15	38	58	42	19	11	77	25
128	1	72	30	28	42	8	19	39	41	48	14	18	87	20
129	1	61	29	25	30	18	17	29	37	36	26	19	67	25
130	1	25	30	19	38	13	24	40	31	46	28	37	70	2.5
131	1	58	30	29	35	12	24	40	54	48	11	20	77	2.5
132	2	54	39	25	17	7	12	25	51	39	19	15	84	15
133	1	49	36	27	25	13	23	32	29	30	29	16	62	22
134	1	56	40	25	17	2	15	33	48	49	11	17	100	7
135	1	37	33	20	41	11	25	32	28	42	23	24	71	10
136	2	44	30	26	29	19	21	31	36	37	26	24	69	4
137	1	58	32	23	23	9	23	43	57	48	12	17	87	15
138	2	51	36	23	26	10	18	39	51	36	19	17	80	15
139	1	46	32	20	37	15	20	38	34	46	19	22	64	3
140	1	50	32	25	39	14	23	35	50	40	23	20	69	12
141	1	50	30	19	39	12	23	37	35	43	23	18	64	12
142	2	72	38	29	16	1	12	25	53	42	18	17	79	10
143	1	28	30	24	42	14	23	34	45	44	18	15	77	3
144	1	39	36	24	26	16	19	31	49	45	20	15	82	4.5
145	1	62	37	30	19	5	20	44	56	47	15	17	81	30
146	1	52	32	24	28	9	18	42	54	46	16	20	78	10
147	1	40	27	29	27	21	25	36	29	34	30	18	52	8
148	1	32	38	26	42	24	17	39	45	44	15	15	86	9
149	1	42	30	24	44	17	24	36	37	30	30	18	68	11
151	1	50	28	14	42	21	26	33	30	37	31	24	53	10
152	1	51	30	21	40	18	19	33	36	40	24	10	67	22
153	1	33	29	21	28	17	19	29	31	39	21	20	64	2
154	1	53	33	28	19	10	17	38	50	43	21	16	82	9
155	1	66	33	24	26	14	19	38	40	44	21	24	78	30
156	1	51	30	26	31	12	23	29	42	39	25	15	71	6
157	1	53	30	17	22	15	18	34	38	38	19	20	66	7
158	2	53	30	15	36	14	24	24	20	42	22	21	54	20
159	1	52	38	28	28	5	21	41	59	47	11	12	91	10
160	2	54	33	22	27	13	19	29	50	48	17	18	58	14
161	1	NA	28	19	39	19	26	30	38	41	20	26	58	25
162	1	47	30	23	47	11	28	32	45	47	17	22	76	6
163	1	39	37	30	25	5	20	37	53	50	12	18	92	10
164	1	58	28	23	22	10	15	28	42	39	17	21	70	1
165	1	57	35	28	23	13	20	39	41	39	23	22	65	1
166	3	44	34	13	42	28	26	35	33	42	23	18	75	13
167	1	51	30	26	23	4	25	32	49	46	15	22	71	18
168	1	51	34	26	27	4	20	33	43	42	18	17	82	12
169	1	63	34	30	39	6	22	39	50	47	18	21	84	8
170	3	64	33	25	27	14	18	26	48	36	23	20	69	16
171	1	44	29	20	27	11	17	30	43	35	26	21	58	17
173	2	68	38	24	28	7	17	40	48	48	12	15	65	19
174	1	53	32	29	34	7	23	36	54	49	16	21	82	3
175	1	32	35	21	45	15	22	24	38	41	23	24	73	3.5
176	1	56	35	28	19	10	21	31	54	50	12	15	85	19
177	1	31	28	18	25	14	18	37	35	38	24	23	54	5
178	1	48	36	25	24	16	20	33	41	41	20	12	71	17
179	1	NA	30	26	26	12	33	41	40	48	17	19	74	25
180	1	NA	37	28	29	18	22	45	41	50	21	24	87	25
181	1	42	29	22	24	10	13	19	48	40	23	17	72	10
182	1	43	36	30	34	8	20	43	47	47	23	18	70	15
183	2	54	38	29	22	4	21	40	47	49	14	20	88	10
184	2	43	29	20	43	15	19	42	30	29	30	11	64	13
185	1	48	34	28	30	13	19	36	42	40	22	23	74	14
186	1	33	32	19	40	14	25	40	22	41	25	20	64	3
187	2	67	31	19	34	4	19	30	43	41	20	15	87	30
188	1	63	39	26	41	9	21	42	57	50	16	15	83	10
189	1	58	35	28	36	10	18	28	53	45	23	24	90	25
190	2	69	37	18	28	14	17	31	56	47	19	15	70	34
191	1	62	30	17	43	19	24	37	38	31	24	28	64	38
192	1	NA	36	18	28	10	17	33	44	41	21	23	79	13
193	1	59	29	15	34	8	23	35	34	43	20	16	68	29
194	1	39	33	15	36	20	24	38	44	50	19	21	86	10
195	1	50	40	29	32	5	16	33	48	46	19	21	86	3
196	1	50	37	24	31	15	22	34	29	41	17	13	76	0.5
197	1	70	37	18	23	9	21	44	44	48	13	23	86	30
198	1	58	33	20	28	7	19	38	53	39	14	13	69	15
199	1	54	37	28	27	13	16	34	43	35	23	23	80	15
200	1	63	30	23	22	7	20	34	54	40	23	23	78	18
201	1	58	35	27	19	10	15	32	53	36	20	19	70	22
202	2	57	34	25	16	11	12	18	40	50	15	14	73	21
203	1	45	33	23	39	15	19	28	38	35	28	20	67	19
204	2	27	40	26	17	4	NA	NA	52	49	16	22	94	15
205	1	54	30	25	45	12	20	32	44	38	27	26	67	1
206	1	46	30	19	30	11	19	31	43	47	19	24	68	3
207	2	58	28	20	25	16	20	30	27	37	26	21	50	3
208	1	52	38	26	26	13	19	29	43	48	19	16	68	23
209	1	41	30	26	21	18	16	27	43	45	21	22	69	5
210	1	52	37	29	20	9	21	35	40	44	17	21	83	10
211	1	49	34	19	38	4	22	38	42	44	31	30	71	12
212	1	50	30	13	31	20	30	18	21	29	34	23	51	6
213	1	56	30	18	39	6	20	33	49	42	28	14	74	16
214	2	58	37	20	33	21	24	40	42	44	20	21	69	14
215	1	41	36	29	33	19	28	31	39	48	15	18	85	5
216	2	55	30	20	34	12	23	38	36	45	24	24	85	3
217	1	44	35	27	20	12	14	25	36	44	23	18	76	6
218	1	58	26	26	25	11	24	32	24	50	14	18	50	1.5
219	1	57	38	28	21	5	22	30	55	39	17	13	73	16
220	1	52	35	25	30	12	19	31	44	43	18	15	68	10
221	2	53	28	13	34	18	24	27	42	44	18	22	80	3
222	1	58	30	22	25	9	16	35	46	40	21	16	61	10
223	1	48	30	21	34	13	28	30	32	41	27	28	65	16
224	1	62	37	30	18	4	20	43	51	43	13	12	80	5
225	1	55	30	29	23	14	21	43	51	40	21	22	74	2
226	1	49	27	13	19	24	17	25	34	38	24	22	52	14
227	1	79	39	21	30	4	18	26	53	44	24	22	75	12
228	2	46	31	26	24	7	18	30	43	40	19	20	71	50
229	1	70	38	25	18	5	13	32	60	40	22	14	66	6
230	1	30	28	19	34	20	21	28	41	40	20	24	62	14
231	1	48	28	12	37	21	24	36	27	41	27	23	62	2
232	2	56	36	20	22	6	15	33	56	48	12	13	80	4
233	1	52	39	30	23	11	16	31	55	43	15	22	83	8
234	1	52	30	22	23	23	22	32	35	37	20	17	66	2
235	1	67	33	30	38	19	22	29	56	43	21	18	79	5
236	1	57	31	26	42	6	22	40	44	43	20	19	66	11
237	1	50	28	16	45	17	25	41	36	41	26	20	72	9
238	1	61	35	27	32	17	16	38	46	44	20	19	72	12
239	1	71	38	24	22	11	19	32	44	49	12	16	88	35
240	1	56	36	30	34	3	22	40	52	48	19	23	70	15
241	1	NA	28	18	32	14	16	22	37	33	24	20	65	3
242	2	51	33	28	27	4	14	28	40	46	16	16	76	3
243	1	41	30	23	31	14	24	39	41	45	22	18	64	2
244	1	52	30	29	25	25	25	40	40	49	11	16	76	4
245	2	54	30	27	24	10	14	22	43	32	23	21	60	3.3
246	1	68	34	24	50	9	21	39	55	49	21	26	70	3
247	2	40	30	20	41	10	20	30	56	49	17	19	80	20
248	1	69	30	22	40	6	20	33	45	46	14	15	79	5
249	1	47	29	23	33	16	21	40	41	37	20	24	61	0.1
250	2	59	38	20	32	11	22	38	47	43	19	20	87	6
251	1	48	33	22	35	18	15	28	38	48	33	36	72	13
252	1	60	36	14	22	10	21	30	34	49	16	13	73	15
253	2	65	31	25	33	11	18	36	41	43	13	15	74	6
254	2	61	33	29	17	4	17	34	53	49	15	19	91	6
255	1	46	31	28	18	6	24	39	53	49	12	17	93	20
256	1	64	26	22	48	25	28	23	33	36	30	31	52	7
257	1	56	30	19	42	12	20	34	31	44	17	16	76	6
258	1	53	30	17	35	8	20	24	37	44	17	17	68	8
259	1	60	37	26	27	8	12	24	50	43	19	14	77	2
260	1	65	39	28	25	5	16	31	49	48	14	18	92	3
261	2	NA	36	25	27	17	22	39	44	45	18	20	74	20
262	1	56	37	28	23	25	17	33	52	49	13	23	91	5
263	2	60	31	18	53	10	20	35	34	45	15	17	67	10
264	1	37	34	26	25	23	25	31	30	40	21	15	69	11
265	1	61	35	22	30	8	14	29	34	43	18	15	74	2
266	2	53	39	24	36	7	24	33	46	39	17	13	70	10
267	1	51	31	29	23	8	25	37	42	48	14	19	80	15
268	1	37	31	19	30	10	21	26	37	48	12	15	71	1
269	2	54	30	18	23	14	15	23	40	41	19	16	69	2
270	2	63	30	23	24	11	17	26	48	41	18	13	66	8
271	1	73	30	20	20	2	15	20	45	48	15	18	69	14
272	1	64	40	29	21	3	12	33	54	45	15	14	93	23
273	1	67	34	26	47	10	21	29	47	44	23	21	88	25
274	1	51	38	23	27	12	19	38	39	45	14	16	85	2
275	2	67	30	20	20	11	21	40	54	41	15	15	71	1
276	1	65	28	23	33	8	21	28	50	42	19	20	59	16
277	1	60	32	19	25	16	19	37	35	48	20	28	81	2
278	1	68	31	29	37	6	24	30	47	47	14	20	73	27
279	1	NA	36	27	19	5	15	30	47	46	13	19	80	3
280	1	43	35	30	17	8	16	35	50	48	13	20	83	16
281	1	62	30	22	36	17	22	40	37	34	19	21	66	15
282	3	53	32	21	23	13	13	31	57	41	15	20	77	2
283	1	39	30	28	34	13	23	40	35	41	27	25	65	30
284	1	36	35	27	41	7	22	33	50	46	18	13	84	11
285	1	75	34	27	32	6	22	38	53	38	24	20	76	12
286	1	55	32	30	34	12	16	39	53	48	17	22	84	46
287	1	50	38	25	42	6	14	34	55	40	20	19	81	10
288	1	53	38	26	30	13	16	33	45	39	17	20	77	5
289	1	60	37	29	27	15	22	38	53	45	14	16	89	1
291	1	60	39	21	28	5	14	41	59	50	12	14	98	6
292	1	36	37	23	30	12	18	35	34	42	21	25	73	30
293	2	41	32	23	23	21	12	30	44	42	23	21	72	4
294	1	26	29	15	34	22	20	33	28	33	24	21	62	15
295	1	56	29	16	28	12	18	24	31	23	34	20	48	1.5
296	2	72	30	21	29	13	21	32	60	44	20	14	62	23
297	1	65	30	25	32	16	21	34	42	40	20	28	79	31
298	2	55	36	24	37	19	18	39	52	42	21	30	86	44
299	1	53	34	29	39	12	21	34	48	44	17	18	66	3
300	1	56	31	24	34	16	18	31	37	38	20	20	73	15
301	1	44	29	20	35	19	21	36	29	32	31	31	60	8
302	1	43	36	30	26	6	13	28	53	34	21	14	78	3
303	1	40	37	27	22	10	16	23	39	39	20	18	70	4
304	2	NA	30	19	35	16	24	34	41	37	28	22	63	9
305	1	53	33	29	17	9	19	41	50	37	14	15	67	4
306	1	74	32	28	29	6	18	36	51	45	20	17	74	4
307	2	57	30	22	31	11	16	29	57	34	24	20	70	20
308	1	73	37	22	27	11	19	31	31	47	20	20	79	15
309	2	64	30	19	21	13	18	26	36	38	23	19	58	20
310	1	52	40	28	24	5	13	31	58	43	19	16	71	6
311	2	55	31	23	32	16	29	34	32	45	20	25	66	6
312	1	64	31	18	31	33	20	41	45	44	19	25	79	8
313	2	40	31	29	25	8	17	41	49	45	17	16	90	20
314	1	67	30	20	37	16	18	25	38	40	21	20	61	2
315	1	63	30	22	34	13	19	28	43	40	21	25	61	2
316	2	50	30	26	27	7	24	28	45	47	16	15	73	3
317	1	47	28	22	23	10	20	35	47	40	18	21	74	1
318	1	NA	29	25	26	22	22	33	35	37	23	17	66	14
319	1	32	31	27	26	2	18	34	56	45	21	13	79	3
320	1	57	39	26	27	3	34	47	43	44	22	24	86	10
321	1	47	38	21	27	13	18	43	47	48	17	21	92	10
322	1	54	34	22	29	8	24	38	52	47	15	14	75	4
323	1	61	26	16	33	20	19	35	33	41	23	20	56	12
324	1	54	37	25	32	18	19	30	43	39	19	24	71	15
325	2	58	30	21	26	8	19	31	53	49	19	23	74	5
326	1	60	33	28	34	16	31	42	34	47	18	22	82	2
327	2	NA	30	20	32	18	25	38	32	41	18	19	58	7
328	1	NA	30	24	20	14	21	30	37	41	24	19	70	17
329	1	NA	32	17	30	22	20	29	35	39	27	21	69	4
